# Supplementary material for: Proteomic and microRNA data clarifying the effects of telomere shortening on cancer cells
Source: Data Brief. 2014 Dec 18;2:48–51. doi: 10.1016/j.dib.2014.12.003 (PMC4459769; doi:10.1016/j.dib.2014.12.003)
Supplement: Supplementary file 1 — Supplementary Material [file mmc1.xls]

## Sheet: Sheet1
	Reference					P (pro)	Score	Coverage	MW	Accession	Peptide (Hits)
	Scan(s), File	Peptide	MH+	DeltaM (ppm)	z	P (pep)	XC	DeltaCn	Sp	RSp	Ions	Count	Average	Stddev
1	P04406|G3P_HUMAN Glyceraldehyde-3-phosphate dehydrogenase - Homo sapiens (Human)					1e-30	638.338	70.7	36030.4	P04406	65 (59 6 0 0 0)		0.593621	0.212716
	2148, Seq17762_E2O1	R.VVDLM*AHM*ASKE.-	1362.64	10.6668	2	0.000197069	2.79543	0.396753	265.984	1	13/22
	2161, Seq17762_E2O1	R.VVDLM*AHM*ASK#E.-	1370.65	11.5229	2	1.30714e-05	3.20695	0.57226	523.73	1	17/22
	3370, Seq17762_E2O1	K.VGVNGFGR@.I	815.44	11.213	2	0.000702984	2.63252	0.355563	700.653	1	12/14
	3378, Seq17762_E2O1	K.VGVNGFGR.I	805.432	10.2135	2	0.000989364	2.49967	0.375633	708.775	1	12/14
	3680, Seq17762_E2O1	R.VVDLMAHM*ASK.-	1217.6	10.7611	2	0.000203923	3.56525	0.0793325	710.507	1	16/20
	3691, Seq17762_E2O1	R.VVDLM*AHMASK#.-	1225.62	11.0206	2	0.000115951	3.43924	0.0573842	677.241	1	15/20
	4061, Seq17762_E2O1	R.VVDLMAHM*ASK#E.-	1354.66	9.4371	2	1.29333e-06	2.95023	0.203496	533.937	1	16/22
	4156, Seq17762_E2O1	R.VVDLMAHM*ASKE.-	1346.64	11.3686	2	1.50991e-05	3.66488	0.195098	758.201	1	16/22
	4271, Seq17762_E2O1	R.VVDLM*AHMASK#E.-	1354.66	13.0416	2	1.2428e-07	3.55232	0.0816794	904.445	1	17/22
	6678, Seq17762_E2O1	R.VVDLMAHMASK#.-	1209.62	9.18268	2	1.7185e-05	3.10348	0.326023	881.905	1	14/20
	6770, Seq17762_E2O1	R.VVDLMAHMASK.-	1201.61	10.4017	2	1.03856e-07	3.71335	0.413405	1452.33	1	17/20
	6971, Seq17762_E2O1	K.IISNASCTTNCLAPLAK.V	1833.92	12.1403	2	4.21586e-10	3.92928	0.513791	1588.54	1	22/32
	7006, Seq17762_E2O1	K.IISNASCTTNCLAPLAK#.V	1841.93	13.432	2	1.23608e-09	3.3753	0.435149	871.089	1	19/32
	7101, Seq17762_E2O1	R.VVDLMAHMASKE.-	1330.65	9.85166	2	4.79996e-10	4.01538	0.46657	1572.33	1	18/22
	7291, Seq17762_E2O1	R.VVDLMAHMASK#E.-	1338.66	11.0402	2	1.56594e-09	4.38303	0.520748	2208.23	1	19/22
	7779, Seq17762_E2O1	R.GALQNIIPASTGAAK#.A	1419.8	11.4453	2	2.3062e-06	4.08887	0.213048	594.052	1	19/28
	8043, Seq17762_E2O1	R.GALQNIIPASTGAAK.A	1411.79	10.496	2	2.58334e-05	3.64762	0.392712	437.245	1	16/28
	8098, Seq17762_E2O1	R.VPTANVSVVDLTCR@.L	1540.8	11.202	2	1.53462e-08	3.58842	0.327096	679.835	1	15/26
	8172, Seq17762_E2O1	R.VPTANVSVVDLTCR.L	1530.79	11.3546	2	2.92999e-11	4.21715	0.508662	828.636	1	17/26
	9555, Seq17762_E2O1	K.RVIISAPSADAPMFVM*GVNHEK.Y	2385.21	11.3907	3	1.43258e-09	4.58778	0.235318	729.635	1	27/84
	9589, Seq17762_E2O1	K.R@VIISAPSADAPMFVM*GVNHEK#.Y	2403.23	11.3701	3	7.12186e-11	4.75891	0.200792	475.157	1	24/84
	9643, Seq17762_E2O1	K.RVIISAPSADAPM*FVMGVNHEK.Y	2385.21	11.7746	3	5.21939e-09	5.02392	0.0464439	534.88	1	26/84
	9685, Seq17762_E2O1	R.VPTANVSVVDLTCR@LEK#PAK#.Y	2223.24	9.94815	3	0.00224238	3.72571	0.51301	346.899	1	20/76
	9738, Seq17762_E2O1	R.VPTANVSVVDLTCRLEKPAK.Y	2197.2	9.26581	3	8.93879e-08	3.30384	0.466203	318.742	1	19/76
	10631, Seq17762_E2O1	K.AENGKLVINGNPITIFQERDPSK.I	2540.35	12.387	3	2.83321e-06	3.52974	0.493482	325.698	1	19/88
	10708, Seq17762_E2O1	K.LTGM*AFRVPTANVSVVDLTCR.L	2323.19	11.2959	3	1.01934e-09	4.54597	0.547959	1123.82	1	28/80
	10709, Seq17762_E2O1	K.LTGM*AFR@VPTANVSVVDLTCR@.L	2343.21	11.3519	3	0.000190061	3.46814	0.390585	986.132	1	24/80
	10738, Seq17762_E2O1	R.VIISAPSADAPMFVMGVNHEK#.Y	2221.12	12.0985	2	4.97148e-08	2.45758	0.270999	248.006	1	12/40
	10749, Seq17762_E2O1	R.VIISAPSADAPMFVMGVNHEK.Y	2213.11	12.2665	2	1.1789e-08	2.78403	0.51326	602.382	1	19/40
	10828, Seq17762_E2O1	K.LISWYDNEFGYSNR@.V	1773.81	12.0978	2	3.74816e-08	3.97553	0.61783	1058.06	1	16/26
	10906, Seq17762_E2O1	K.LISWYDNEFGYSNR.V	1763.8	11.8617	2	5.91305e-12	4.08132	0.643779	1249.2	1	18/26
	10943, Seq17762_E2O1	K.RVIISAPSADAPMFVMGVNHEK.Y	2369.21	11.5815	3	6.33937e-13	6.76082	0.591085	1267.68	1	31/84
	10960, Seq17762_E2O1	K.R@VIISAPSADAPMFVMGVNHEK#.Y	2387.23	10.8758	3	1.80396e-08	6.58103	0.592999	1025.04	1	29/84
	11042, Seq17762_E2O1	K.AENGKLVINGNPITIFQER.D	2113.14	13.8867	2	1.32659e-05	3.53342	0.549906	623.373	1	18/36
	11049, Seq17762_E2O1	K.AENGK#LVINGNPITIFQER@.D	2131.16	11.7453	2	9.3976e-10	3.92869	0.497143	706.077	1	17/36
	11134, Seq17762_E2O1	K.LVINGNPITIFQERDPSK.I	2041.11	11.8051	2	5.76294e-09	3.85092	0.434872	352.15	1	12/34
	11152, Seq17762_E2O1	K.LVINGNPITIFQER@DPSK#.I	2059.13	11.3923	2	2.96073e-05	2.87881	0.321537	216.276	1	12/34
	11593, Seq17762_E2O1	K.WGDAGAEYVVESTGVFTTM*EK.A	2293.03	11.5429	2	8.62231e-10	4.42775	0.636267	1320.42	1	21/40
	11655, Seq17761_E2O1	K.LVINGNPITIFQER@.D	1623.91	10.8344	2	5.87919e-11	3.93668	0.562564	1211.35	1	18/26
	11722, Seq17763_E2O1	K.WGDAGAEYVVESTGVFTTM*EK#.A	2301.05	12.2089	2	9.17189e-11	4.34448	0.560926	1448.23	1	22/40
	12045, Seq17762_E2O1	K.LVINGNPITIFQER.D	1613.9	10.7699	2	7.49796e-10	4.05544	0.477313	828.976	1	17/26
	12219, Seq17762_E2O1	K.RVIISAPSADAPMFVMGVNHEKYDNSLK.I	3089.55	11.2672	4	4.18142e-08	3.13599	0.473217	478.879	1	31/162
	12263, Seq17762_E2O1	K.IKWGDAGAEYVVESTGVFTTM*EK.A	2534.21	12.0484	3	0.000195618	3.32252	0.449188	487.255	1	24/88
	12275, Seq17762_E2O1	K.IK#WGDAGAEYVVESTGVFTTM*EK#.A	2550.24	12.2419	3	1.29372e-06	4.20508	0.462851	1325.65	1	29/88
	12767, Seq17762_E2O1	K.WGDAGAEYVVESTGVFTTMEK#.A	2285.05	11.6716	2	2.90656e-12	6.40739	0.610527	1576.92	1	24/40
	12827, Seq17762_E2O1	K.WGDAGAEYVVESTGVFTTMEK.A	2277.04	12.8871	2	2.70894e-13	6.65294	0.630687	2415.88	1	27/40
	13175, Seq17762_E2O1	K.GILGYTEHQVVSSDFNSDTHSSTFDAGAGIALNDHFVK#.L	4044.91	11.2402	4	5.80402e-11	5.997	0.569942	483.726	1	32/222
	13177, Seq17762_E2O1	K.GILGYTEHQVVSSDFNSDTHSSTFDAGAGIALNDHFVK.L	4036.89	13.4613	4	1.21558e-10	5.78057	0.603328	1186.22	1	42/222
	13451, Seq17762_E2O1	K.IKWGDAGAEYVVESTGVFTTMEK.A	2518.22	13.7858	2	9.35404e-09	4.14721	0.519924	833.375	1	19/44
	13603, Seq17762_E2O1	K.IK#WGDAGAEYVVESTGVFTTMEK#.A	2534.25	11.565	3	1.60369e-09	4.50667	0.313503	857.234	1	24/88
	14527, Seq17762_E2O1	K.VIHDNFGIVEGLM*TTVHAITATQK.T	2611.35	12.3109	3	1.36557e-13	4.82248	0.6623	522.796	1	31/92
	14586, Seq17762_E2O1	K.VIHDNFGIVEGLM*TTVHAITATQK#.T	2619.37	12.3344	3	2.44249e-14	5.24733	0.643912	774.064	1	33/92
	14944, Seq17762_E2O1	K.VIHDNFGIVEGLMTTVHAITATQKTVDGPSGK.L	3336.73	12.2618	4	3.09635e-06	4.36247	0.493726	489.521	1	32/186
	14945, Seq17762_E2O1	K.VIHDNFGIVEGLMTTVHAITATQK#TVDGPSGK#.L	3352.75	14.9733	4	4.46428e-10	4.36353	0.498208	781.852	1	34/186
	14950, Seq17762_E2O1	K.VIHDNFGIVEGLMTTVHAITATQK#.T	2603.37	12.0981	3	1e-30	5.95963	0.656511	697.358	1	33/92
	15013, Seq17762_E2O1	K.VIHDNFGIVEGLMTTVHAITATQK.T	2595.36	12.3126	3	6.66134e-15	6.31959	0.597838	1151.79	1	38/92
	4156, Seq17762_E2O1	-.VVDLM*AHMASKE.-	1346.64	11.3686	2	0.00229108	2.94987	0.570197	414.406	2	13/22
	4157, Seq17762_E2O1	-.VVDLM*AHMASK#E.-	1354.66	11.6899	2	8.09572e-06	3.41704	0.566733	504.516	2	15/22
	4271, Seq17762_E2O1	-.VVDLMAHM*ASK#E.-	1354.66	13.0416	2	0.00441815	3.26217	0.457602	278.938	2	12/22
	7568, Seq17761_E2O1	-.GALQNIIPASTGAAK#.-	1419.8	10.3276	2	0.00071681	3.96102	0.204087	403.208	2	15/28
	8481, Seq17762_E2O1	-.GALQNIIPASTGAAK.-	1411.79	13.9546	2	0.00736778	2.85877	0.282299	160.267	2	10/28
	9555, Seq17762_E2O1	-.RVIISAPSADAPM*FVMGVNHEK.-	2385.21	11.3907	3	3.94605e-06	3.5082	0.455695	361.879	2	21/84
	9589, Seq17762_E2O1	-.R@VIISAPSADAPM*FVMGVNHEK#.-	2403.23	11.3701	3	2.3376e-07	3.80336	0.509578	328.168	2	22/84
	9643, Seq17762_E2O1	-.RVIISAPSADAPMFVM*GVNHEK.-	2385.21	11.7746	3	9.52395e-05	4.79059	0.471321	410.069	2	23/84
	13704, Seq17762_E2O1	-.IK#WGDAGAEYVVESTGVFTTMEK#.-	2534.25	12.8656	3	0.00176745	2.8067	0.222765	152.201	2	14/88
2	P14618|KPYM_HUMAN Pyruvate kinase isozymes M1/M2 - Homo sapiens (Human)					1e-30	590.303	62.9	57900.2	P14618	59 (59 0 0 0 0)		0.547966	0.19637
	1370, Seq17763_E2O1	K.GSGTAEVELKK.G	1118.61	9.864	2	0.00368056	2.68728	0.287439	274.053	1	11/20
	3865, Seq17763_E2O1	R.SVETLK#EM*IK#.S	1209.67	13.0618	2	0.00260268	2.46297	0.206236	271.991	1	11/18
	3960, Seq17763_E2O1	R.SVETLKEM*IK.S	1193.64	8.4691	2	0.000188707	2.94755	0.294433	353.296	1	12/18
	4183, Seq17763_E2O1	R.APIIAVTR.N	840.53	11.1667	2	1.45727e-05	3.06791	0.441584	941.619	1	13/14
	4286, Seq17763_E2O1	R.APIIAVTR@.N	850.538	10.8003	2	7.87964e-05	2.62467	0.382539	913.611	1	13/14
	4743, Seq17763_E2O1	K.ITLDNAYM*EK.C	1213.58	10.2895	2	5.80977e-07	2.79892	0.229736	487.916	1	11/18
	5776, Seq17763_E2O1	K.GDYPLEAVR@.M	1029.52	10.5247	2	7.12252e-05	2.91846	0.34587	646.119	1	13/16
	5874, Seq17763_E2O1	K.GDYPLEAVR.M	1019.52	9.80497	2	0.000175084	2.51268	0.320408	691.257	1	13/16
	5926, Seq17763_E2O1	R.VNFAMNVGK.A	979.503	9.89394	2	5.09907e-05	2.82905	0.444819	744.712	1	13/16
	6193, Seq17763_E2O1	R.LNFSHGTHEYHAETIK.N	1883.9	10.5152	3	1.47682e-05	3.76202	0.412805	869.602	1	24/60
	6277, Seq17763_E2O1	R.LNFSHGTHEYHAETIK#.N	1891.92	9.66093	3	3.61701e-08	3.17603	0.449352	785.607	1	25/60
	6351, Seq17763_E2O1	R.NTGIICTIGPASR.S	1359.7	11.9753	2	8.24059e-06	3.67897	0.396181	415.038	1	14/24
	6454, Seq17763_E2O1	R.NTGIICTIGPASR@.S	1369.71	11.2233	2	1.97581e-05	4.10217	0.417859	1520.35	1	19/24
	6535, Seq17763_E2O1	K.ITLDNAYMEK.C	1197.58	10.6405	2	0.00601471	2.70539	0.440209	611.357	1	14/18
	6537, Seq17763_E2O1	K.ITLDNAYMEK#.C	1205.6	9.61398	2	1.88365e-06	3.25998	0.458495	663.432	1	14/18
	6800, Seq17763_E2O1	K.CCSGAIIVLTK#.S	1229.65	10.3886	2	6.70479e-07	3.32757	0.423648	912.158	1	17/20
	6808, Seq17763_E2O1	R.LDIDSPPITAR@.N	1207.66	10.4649	2	8.00355e-05	3.72773	0.42911	762.607	1	16/20
	6822, Seq17763_E2O1	K.CCSGAIIVLTK.S	1221.63	8.43256	2	4.86539e-08	3.44358	0.409227	740.455	1	16/20
	6899, Seq17763_E2O1	R.LDIDSPPITAR.N	1197.65	10.7419	2	7.69528e-05	3.43716	0.452765	803.803	1	15/20
	7026, Seq17763_E2O1	R.SVETLKEMIK.S	1177.65	10.406	2	0.000105985	3.33129	0.42005	944.071	1	15/18
	7035, Seq17763_E2O1	R.SVETLK#EMIK#.S	1193.68	11.6357	2	4.87877e-05	3.29089	0.411584	630.866	1	13/18
	7704, Seq17763_E2O1	R.GDLGIEIPAEK.V	1141.61	10.6276	2	3.32543e-05	2.86066	0.262469	772.921	1	14/20	1
	7715, Seq17763_E2O1	R.GDLGIEIPAEK#.V	1149.62	10.4222	2	1.17845e-06	3.05542	0.350056	1006.92	1	16/20	1
	8745, Seq17763_E2O1	K.KGVNLPGAAVDLPAVSEK.D	1764.99	9.73664	3	0.000100041	5.0363	0.423335	1072.27	1	28/68
	8877, Seq17763_E2O1	R.TATESFASDPILYR.P	1570.77	13.5524	2	0.000403027	3.14339	0.413411	505.169	1	12/26
	9638, Seq17763_E2O1	K.GVNLPGAAVDLPAVSEK.D	1636.89	12.1847	2	2.99634e-10	5.07439	0.557319	1034.69	1	22/32
	9830, Seq17763_E2O1	K.GADFLVTEVENGGSLGSKK.G	1907.97	13.3966	2	9.95133e-07	3.91337	0.469507	775.389	1	18/36
	9844, Seq17763_E2O1	K.GADFLVTEVENGGSLGSK#K#.G	1924	14.556	2	0.000313116	2.58236	0.357283	378.209	1	12/36
	9901, Seq17763_E2O1	K.QKGADFLVTEVENGGSLGSK.K	2036.03	11.9179	3	4.38138e-05	5.01336	0.576915	618.673	1	27/76
	9910, Seq17763_E2O1	K.QK#GADFLVTEVENGGSLGSK#.K	2052.06	10.4367	3	5.35054e-06	4.27982	0.4829	851.703	1	31/76
	9913, Seq17763_E2O1	R.R@FDEILEASDGIM*VAR@.G	1857.93	12.3881	3	0.00023407	3.81446	0.304293	646.875	1	20/60
	10269, Seq17763_E2O1	K.DPVQEAWAEDVDLR.V	1642.77	14.5933	2	5.3081e-06	3.98883	0.420005	1218.58	1	17/26
	10271, Seq17763_E2O1	K.DPVQEAWAEDVDLR@.V	1652.78	12.5517	2	7.71345e-07	4.28248	0.428526	1101.03	1	16/26
	10602, Seq17763_E2O1	K.GADFLVTEVENGGSLGSK.K	1779.88	11.8917	2	9.86097e-09	6.05844	0.564046	2679.66	1	25/34
	10606, Seq17763_E2O1	K.GADFLVTEVENGGSLGSK#.K	1787.89	12.1565	2	7.7014e-09	5.76929	0.599662	2671.86	1	25/34
	10821, Seq17763_E2O1	R.FDEILEASDGIMVAR.G	1665.82	11.7533	2	2.79325e-07	4.61728	0.469878	1966.53	1	21/28
	10869, Seq17763_E2O1	K.IYVDDGLISLQVK#.Q	1470.83	11.7697	2	2.12017e-10	4.02767	0.45572	1601.82	1	19/24
	10941, Seq17763_E2O1	K.IYVDDGLISLQVK.Q	1462.82	10.9643	2	3.09069e-08	4.21558	0.527136	2263.86	1	21/24
	10959, Seq17763_E2O1	K.CDENILWLDYK.N	1468.68	12.666	2	2.68004e-06	3.05012	0.438362	980.543	1	14/20
	11112, Seq17763_E2O1	R.AEGSDVANAVLDGADCIM*LSGETAK.G	2510.14	12.4214	2	1.35696e-09	3.833	0.472113	832.524	1	20/48
	11133, Seq17763_E2O1	K.K#GVNLPGAAVDLPAVSEK#DIQDLK#.F	2501.4	12.3988	3	2.30299e-06	4.87719	0.48282	825.093	1	28/92
	11192, Seq17763_E2O1	K.KGVNLPGAAVDLPAVSEKDIQDLK.F	2477.36	12.1353	3	1.9804e-09	4.97973	0.505749	1045.68	1	32/92
	11195, Seq17763_E2O1	R.R@FDEILEASDGIMVAR@.G	1841.93	12.4263	2	0.000285225	3.11813	0.276223	757.015	1	17/30
	11267, Seq17763_E2O1	R.RFDEILEASDGIMVAR.G	1821.92	11.4759	3	1.94812e-05	4.85078	0.549054	1240.93	1	24/60
	11920, Seq17763_E2O1	R.LAPITSDPTEATAVGAVEASFK.C	2175.12	12.0318	2	8.10463e-14	5.59436	0.589253	1229.56	1	28/42
	11928, Seq17763_E2O1	R.LAPITSDPTEATAVGAVEASFK#.C	2183.13	12.3803	2	1.4877e-13	5.73598	0.620727	912.226	1	27/42
	12211, Seq17763_E2O1	R.TATESFASDPILYR@PVAVALDTK#.G	2483.31	9.73768	3	0.000133885	3.66573	0.506525	369.578	1	21/88
	12273, Seq17763_E2O1	R.TATESFASDPILYRPVAVALDTK.G	2465.29	12.6403	3	1.67034e-05	3.00868	0.469144	647.609	1	26/88
	12697, Seq17763_E2O1	R.TATESFASDPILYRPVAVALDTKGPEIR.T	3017.59	13.2192	3	6.55032e-14	2.95917	0.399028	298.327	1	24/108
	13201, Seq17763_E2O1	R.AEGSDVANAVLDGADCIMLSGETAK.G	2494.14	13.3315	2	5.41451e-07	4.38147	0.590572	685.008	1	19/48
	13244, Seq17763_E2O1	R.AEGSDVANAVLDGADCIMLSGETAK#.G	2502.16	13.3224	2	3.26406e-13	4.34417	0.640812	1208.63	1	24/48
	13729, Seq17763_E2O1	R.GIFPVLCK#DPVQEAWAEDVDLR@.V	2575.3	13.8207	3	2.96499e-05	3.52341	0.314879	487.509	1	19/84
	13742, Seq17763_E2O1	R.GIFPVLCKDPVQEAWAEDVDLR.V	2557.28	13.4745	3	1e-30	5.67815	0.557389	1259.28	1	29/84
	13994, Seq17763_E2O1	R.AEGSDVANAVLDGADCIMLSGETAKGDYPLEAVR.M	3494.64	12.3927	3	1.22125e-14	4.86535	0.598897	638.099	1	32/132
	14362, Seq17764_E2O1	R.AGKPVICATQMLESMIK.K	1876.97	12.7073	2	1.01181e-07	3.14252	0.582865	1132.56	1	19/32
	14508, Seq17763_E2O1	R.AGK#PVICATQMLESMIK#.K	1893	14.3817	2	2.2346e-06	2.71693	0.362411	705.04	1	16/32
	15039, Seq17763_E2O1	K.FGVEQDVDMVFASFIRK.A	1987.99	11.1927	3	2.85616e-11	3.6141	0.577791	660.122	1	24/64
	15124, Seq17763_E2O1	K.FGVEQDVDM*VFASFIR@.K	1885.9	11.1076	2	8.79705e-06	3.96248	0.536196	960.35	1	16/30
	15143, Seq17763_E2O1	K.FGVEQDVDM*VFASFIR.K	1875.89	12.6334	2	1.93504e-08	4.58167	0.533897	1511.62	1	20/30
3	P17987|TCPA_HUMAN T-complex protein 1 subunit alpha - Homo sapiens (Human)					1e-30	500.287	58.8	60305.7	P17987	50 (50 0 0 0 0)		0.6954	0.347341
	2045, Seq17763_E2O1	R.AFHNEAQVNPER@.K	1421.68	7.68908	2	1.5418e-05	3.20439	0.485563	645.772	1	15/22
	2102, Seq17763_E2O1	R.AFHNEAQVNPERK.N	1539.77	9.29775	3	0.000250697	3.60068	0.457079	451.378	1	18/48
	2223, Seq17763_E2O1	R.AFHNEAQVNPER@K#.N	1557.79	10.3292	3	0.00103523	3.04832	0.30759	575.989	1	20/48
	2742, Seq17763_E2O1	K.LLEVEHPAAK.V	1106.62	11.2945	2	0.00136807	2.66542	0.332098	759.367	1	13/18
	3940, Seq17763_E2O1	K.DDK#HGSYEDAVHSGALND.-	1937.83	11.2734	3	0.00304403	3.11841	0.433636	215.142	1	16/68
	4023, Seq17763_E2O1	K.HGSYEDAVHSGALND.-	1571.67	11.603	2	5.02605e-08	3.16841	0.579636	550.043	1	17/28
	4568, Seq17763_E2O1	R.TSASIILR.G	860.52	10.269	2	0.000123435	2.56301	0.372735	720.974	1	13/14
	4890, Seq17763_E2O1	K.SSLGPVGLDK#.M	980.55	8.89948	2	0.000315431	3.32625	0.368247	851.252	1	16/18
	5294, Seq17763_E2O1	R.SLHDALCVVKR.V	1297.7	11.2202	3	3.69848e-06	3.03082	0.500667	527.538	1	22/40
	5297, Seq17763_E2O1	R.SLHDALCVVK#R@.V	1315.73	9.59995	2	8.60224e-07	3.04583	0.347976	891.988	1	16/20
	5497, Seq17763_E2O1	K.YFVEAGAM*AVR@.R	1239.61	9.69147	2	0.00342466	2.61511	0.334204	648.614	1	14/20
	5632, Seq17763_E2O1	R.SLHDALCVVK.R	1141.6	7.63363	2	0.000394869	2.9346	0.379087	207.802	1	11/18
	6968, Seq17763_E2O1	R.GANDFMCDEMER.S	1474.54	12.2017	2	5.4638e-07	2.71487	0.551326	592.567	1	12/22
	7107, Seq17763_E2O1	K.QAGVFEPTIVK.V	1188.66	10.515	2	0.00771569	2.3361	0.39696	222.809	1	13/20
	7111, Seq17764_E2O1	R.YPVNSVNILK#.A	1154.67	12.0187	2	0.000321729	2.75406	0.329222	603.053	1	13/18
	7634, Seq17763_E2O1	K.YFVEAGAMAVR@.R	1223.61	11.9474	2	0.000132918	3.07678	0.310505	1029.16	1	14/20
	7638, Seq17763_E2O1	K.YFVEAGAMAVR.R	1213.6	8.58894	2	2.45455e-05	2.54237	0.334734	1200.14	1	16/20
	7640, Seq17763_E2O1	K.LGVQVVITDPEK.L	1297.74	10.9481	2	0.000120407	2.89071	0.394309	648.29	1	14/22
	7670, Seq17763_E2O1	K.LGVQVVITDPEK#.L	1305.75	6.89988	2	0.000411992	3.17135	0.252726	549.256	1	13/22
	7823, Seq17763_E2O1	K.VLCELADLQDK.E	1303.66	7.34018	2	0.0013714	2.99134	0.328197	373.81	1	15/20
	7845, Seq17763_E2O1	K.VLCELADLQDK#.E	1311.67	11.8733	2	0.000476853	3.24916	0.345581	644.712	1	14/20
	8302, Seq17763_E2O1	R.SQNVM*AAASIANIVK.S	1532.81	12.7437	2	2.55013e-07	4.87349	0.452991	1904.51	1	20/28
	8313, Seq17763_E2O1	R.SQNVM*AAASIANIVK#.S	1540.82	10.0877	2	1.04516e-05	4.40752	0.422667	1177	1	18/28
	8495, Seq17764_E2O1	R.EQLAIAEFAR@.S	1157.62	9.68314	2	0.00490609	2.73778	0.365792	374.911	1	11/18
	8969, Seq17763_E2O1	K.IACLDFSLQK.T	1194.62	11.7909	2	4.90894e-06	3.23075	0.394983	924.372	1	15/18
	8975, Seq17763_E2O1	K.IACLDFSLQK#.T	1202.63	11.9614	2	6.42109e-06	3.45297	0.458861	1215.56	1	16/18
	8988, Seq17763_E2O1	R.EQLAIAEFAR.S	1147.61	9.61469	2	2.71063e-05	2.95217	0.39827	783.629	1	16/18
	9653, Seq17763_E2O1	R.YINENLIVNTDELGR@.D	1772.91	10.9887	2	7.0751e-10	4.4891	0.529792	648.286	1	14/28
	9656, Seq17763_E2O1	R.YINENLIVNTDELGR.D	1762.9	12.1447	2	4.72844e-12	4.62897	0.513455	1107.65	1	18/28
	9681, Seq17763_E2O1	R.ICDDELILIK#.N	1239.67	9.31783	2	3.41521e-05	2.99295	0.444828	968.024	1	16/18
	9688, Seq17763_E2O1	R.ICDDELILIK.N	1231.66	10.4452	2	3.41636e-06	2.83149	0.437575	831.114	1	15/18
	9835, Seq17763_E2O1	K.FATEAAITILR@.I	1215.7	9.92077	2	3.65563e-07	3.83251	0.433858	1182.68	1	18/20
	9850, Seq17763_E2O1	K.FATEAAITILR.I	1205.69	10.0628	2	1.77966e-05	3.52718	0.425111	1074.33	1	19/20
	10009, Seq17763_E2O1	R.SQNVMAAASIANIVK#.S	1524.83	11.1017	2	6.12221e-11	5.56774	0.484873	2539.62	1	23/28
	10044, Seq17763_E2O1	R.SQNVMAAASIANIVK.S	1516.82	12.1836	2	3.19009e-08	5.47323	0.432194	2454.83	1	23/28
	10275, Seq17763_E2O1	K.LGVQVVITDPEKLDQIR.Q	1923.09	12.4661	2	1.42117e-08	3.76945	0.516819	627.957	1	17/32
	10292, Seq17763_E2O1	K.LGVQVVITDPEK#LDQIR@.Q	1941.11	11.702	2	3.5346e-07	4.10323	0.52149	485.236	1	16/32
	11317, Seq17763_E2O1	K.M*LVDDIGDVTITNDGATILK#.L	2128.09	12.3608	2	1.28294e-05	3.97383	0.565877	726.079	1	18/38
	11330, Seq17763_E2O1	K.M*LVDDIGDVTITNDGATILK.L	2120.08	12.1017	2	1.70849e-08	5.33859	0.548968	1581.54	1	25/38
	11490, Seq17763_E2O1	R.YINENLIVNTDELGR@DCLINAAK#.T	2666.36	13.6081	3	1.78959e-07	3.39885	0.436318	362.864	1	21/88
	12103, Seq17763_E2O1	K.ILATGANVILTTGGIDDMCLK.Y	2176.14	13.1481	2	1.83606e-06	4.22277	0.472192	961.019	1	20/40
	12130, Seq17763_E2O1	K.MLVDDIGDVTITNDGATILK#.L	2112.1	12.4743	2	1.32497e-09	5.74377	0.535277	731.269	1	21/38
	12170, Seq17763_E2O1	K.MLVDDIGDVTITNDGATILK.L	2104.08	11.6258	2	3.67572e-10	5.48186	0.585655	1273.68	1	24/38
	12879, Seq17763_E2O1	R.SQMESMLISGYALNCVVGSQGMPK.R	2587.2	13.5125	2	0.000279209	2.95951	0.508456	536.742	1	18/46
	12886, Seq17763_E2O1	R.SQMESMLISGYALNCVVGSQGMPK#.R	2595.22	13.4554	2	7.17105e-05	2.86573	0.505799	594.661	1	16/46
	12974, Seq17763_E2O1	R.SLLVIPNTLAVNAAQDSTDLVAK#.L	2361.31	12.5147	2	2.39825e-10	4.9796	0.633542	930.62	1	25/44
	13012, Seq17763_E2O1	R.SLLVIPNTLAVNAAQDSTDLVAK.L	2353.3	12.9882	2	1e-30	5.5062	0.642465	1270.66	1	28/44
	15008, Seq17763_E2O1	K.EVGDGTTSVVIIAAELLK#.N	1823.02	12.1751	2	0.000363481	2.88114	0.462994	271.332	1	10/34
	15016, Seq17763_E2O1	K.EVGDGTTSVVIIAAELLK.N	1815.01	12.065	2	2.77577e-07	2.83794	0.446268	638.757	1	15/34
	2117, Seq17763_E2O1	-.AFHNEAQVNPER@K#.-	1557.79	9.97657	3	0.00104232	3.01396	0.206064	590.621	3	19/48
4	Q13885|TBB2A_HUMAN Tubulin beta-2A chain - Homo sapiens (Human)					1e-30	494.38	57.8	49875	Q13885	52 (39 13 0 0 0)		0.709792	0.192326
	2370, Seq17763_E2O1	K.NMMAACDPR@.H	1075.44	10.5605	2	0.000342487	3.15416	0.552004	1135.81	1	13/16	8
	2376, Seq17763_E2O1	K.NMMAACDPR.H	1065.43	10.0126	2	0.00201642	2.57855	0.352077	1104.38	1	13/16	8
	2925, Seq17763_E2O1	K.EVDEQM*LNVQNK.N	1462.68	11.1949	2	9.60625e-05	3.45076	0.43089	1333.06	1	16/22	3
	2926, Seq17763_E2O1	K.EVDEQM*LNVQNK#.N	1470.7	11.7408	2	5.2788e-06	3.6677	0.520738	660.34	1	13/22	3
	3517, Seq17763_E2O1	R.MSM*KEVDEQM*LNVQNK.N	1955.89	11.738	3	5.64385e-05	4.34655	0.0568466	1391.94	1	26/60	3
	3595, Seq17763_E2O1	K.TAVCDIPPR@.G	1038.53	9.29918	2	0.000189939	2.93018	0.302741	615.971	1	12/16	6
	3681, Seq17763_E2O1	K.TAVCDIPPR.G	1028.52	9.30374	2	2.65498e-05	2.23446	0.180525	838.345	1	14/16	6
	4783, Seq17763_E2O1	-.EIVHIQAGQCGNQIGAK#.-	1830.94	12.1665	2	0.000599411	3.94062	0.468397	530.764	1	16/32	3
	4939, Seq17763_E2O1	-.M*REIVHIQAGQCGNQIGAK.-	2126.06	11.8718	3	1.68029e-05	4.75663	0.475744	875.776	1	26/72	3
	4950, Seq17763_E2O1	-.EIVHIQAGQCGNQIGAK.-	1822.92	10.7999	3	2.14482e-07	4.20782	0.441808	1531.34	1	26/64	3
	5019, Seq17763_E2O1	-.M*R@EIVHIQAGQCGNQIGAK#.-	2144.08	12.5279	3	3.21574e-06	4.73444	0.552933	727.348	1	25/72	3
	5263, Seq17763_E2O1	K.EVDEQMLNVQNK.N	1446.69	11.0866	2	2.89803e-05	3.7883	0.347604	576.797	1	15/22	3
	5356, Seq17763_E2O1	K.EVDEQMLNVQNK#.N	1454.7	8.70997	2	0.000163227	3.57788	0.405112	603.034	1	14/22	3
	5679, Seq17763_E2O1	R.MSMKEVDEQM*LNVQNK.N	1939.89	11.2271	3	0.0014336	3.03247	0.22564	759.632	1	23/60	3
	5947, Seq17763_E2O1	-.MR@EIVHIQAGQCGNQIGAK#.-	2128.09	13.2727	3	2.39588e-08	5.98989	0.540485	2066.64	1	30/72	3
	5948, Seq17763_E2O1	-.MREIVHIQAGQCGNQIGAK.-	2110.06	10.8923	3	4.49873e-11	5.86043	0.552961	2816.02	1	34/72	3
	7572, Seq17763_E2O1	R.ISEQFTAM*FR.R	1245.59	10.5461	2	2.42049e-06	3.71063	0.444861	1142.8	1	14/18	5
	7666, Seq17763_E2O1	R.ISEQFTAM*FR@.R	1255.6	10.4099	2	4.39832e-05	3.57508	0.481444	945.216	1	14/18	5
	8537, Seq17763_E2O1	R.MSMKEVDEQMLNVQNK.N	1923.9	11.8898	2	4.29698e-10	4.29415	0.504591	1321.42	1	18/30	3
	8612, Seq17763_E2O1	R.IMNTFSVMPSPK.V	1351.67	11.0531	2	6.57598e-07	3.91387	0.486307	856.817	1	14/22	2
	9071, Seq17763_E2O1	R.AILVDLEPGTM*DSVR.S	1631.83	11.8692	2	7.32943e-10	3.86296	0.492424	711.931	1	19/28	3
	9076, Seq17763_E2O1	R.AILVDLEPGTM*DSVR@.S	1641.84	12.2775	2	1.55411e-08	4.25852	0.40539	635.918	1	19/28	3
	9785, Seq17763_E2O1	K.RISEQFTAMFR.R	1385.7	12.1031	2	0.00340334	2.54511	0.237524	172.05	1	9/20	5
	10133, Seq17763_E2O1	R.ISEQFTAMFR.R	1229.6	10.3635	2	6.83884e-07	3.80673	0.445111	1509.31	1	16/18	5
	10153, Seq17763_E2O1	R.ISEQFTAMFR@.R	1239.61	8.90397	2	4.77156e-07	3.8115	0.554387	1523.84	1	15/18	5
	10377, Seq17763_E2O1	R.AILVDLEPGTMDSVR.S	1615.84	12.4946	2	8.01762e-10	3.565	0.438515	575.395	1	18/28	3
	10454, Seq17763_E2O1	R.AILVDLEPGTMDSVR@.S	1625.84	13.0998	2	2.32792e-09	4.44285	0.428155	749.913	1	20/28	3
	11570, Seq17763_E2O1	R.YLTVAAIFR@.G	1063.62	11.2198	2	0.00121096	2.20262	0.38103	424.995	1	11/16	1
	11622, Seq17763_E2O1	K.NSSYFVEWIPNNVK#.T	1704.85	12.7593	2	4.92066e-07	3.42024	0.511645	894.732	1	18/26	6
	11626, Seq17763_E2O1	K.NSSYFVEWIPNNVK.T	1696.83	12.1859	2	8.0811e-10	3.81963	0.45805	790.687	1	18/26	6
	11869, Seq17763_E2O1	K.LTTPTYGDLNHLVSATM*SGVTTCLR.F	2724.33	12.5239	3	0.000516037	3.37774	0.370307	364.481	1	21/96	4
	11887, Seq17763_E2O1	K.LTTPTYGDLNHLVSATM*SGVTTCLR@.F	2734.34	12.6774	3	6.82624e-07	3.5643	0.41705	513.042	1	25/96	4
	12046, Seq17763_E2O1	R.LHFFM*PGFAPLTSR.G	1636.83	8.41023	3	0.0015324	4.41973	0.169008	935.956	1	26/52	8
	12136, Seq17763_E2O1	R.LHFFM*PGFAPLTSR@.G	1646.84	12.4703	3	0.00127264	3.19599	0.226827	338.194	1	18/52	8
	13107, Seq17763_E2O1	-.M*SATFIGNSTAIQELFK.-	1873.94	13.3008	2	0.00296342	2.38897	0.0015581	441.406	1	14/32	2
	13108, Seq17763_E2O1	-.M*SATFIGNSTAIQELFK#.-	1881.95	12.6806	2	0.000236165	2.40974	0.00154027	351.931	1	13/32	2
	13340, Seq17763_E2O1	-.MSATFIGNSTAIQELFK#.-	1865.96	13.2043	2	1.77336e-07	3.99177	0.0149734	714.522	1	15/32	2
	13400, Seq17763_E2O1	-.MSATFIGNSTAIQELFK.-	1857.94	12.7061	2	2.48977e-06	4.7343	0.000436747	1374.83	1	20/32	2
	13781, Seq17763_E2O1	K.GHYTEGAELVDSVLDVVR@K.E	2097.08	11.0849	3	0.000640393	2.9829	0.528076	301.074	1	20/72	4
	13794, Seq17763_E2O1	R.LHFFMPGFAPLTSR@.G	1630.84	10.7471	3	1.17628e-06	3.52164	0.287679	806.033	1	26/52	8
	13809, Seq17763_E2O1	R.LHFFMPGFAPLTSR.G	1620.84	11.1757	2	1.33954e-07	3.31178	0.466112	716.033	1	16/26	8
	13824, Seq17763_E2O1	K.GHYTEGAELVDSVLDVVR@K#.E	2105.1	11.6407	3	1.8295e-09	3.93167	0.589928	841.633	1	32/72	4
	13829, Seq17763_E2O1	K.GHYTEGAELVDSVLDVVRK.E	2087.08	12.5037	3	2.77345e-11	3.68843	0.551863	1037.82	1	33/72	4
	14112, Seq17763_E2O1	K.LTTPTYGDLNHLVSATMSGVTTCLR@.F	2718.35	11.3079	3	2.18228e-06	5.12978	0.500388	733.407	1	25/96	4
	14124, Seq17763_E2O1	K.LTTPTYGDLNHLVSATMSGVTTCLR.F	2708.34	12.2046	3	5.87714e-10	5.24982	0.554269	647.158	1	24/96	4
	14162, Seq17763_E2O1	K.GHYTEGAELVDSVLDVVR.K	1958.98	11.7392	2	8.21565e-14	6.06798	0.630266	2011.58	1	27/34	4
	14226, Seq17763_E2O1	K.GHYTEGAELVDSVLDVVR@.K	1968.99	12.4599	2	3.69704e-13	6.68066	0.604583	2613.49	1	26/34	4
	14374, Seq17763_E2O1	R.SGPFGQIFR@PDNFVFGQSGAGNNWAK#.G	2816.37	12.1425	3	9.99201e-15	7.45019	0.529423	1769.19	1	33/100	4
	14402, Seq17763_E2O1	R.SGPFGQIFRPDNFVFGQSGAGNNWAK.G	2798.34	13.0553	3	1e-30	6.09967	0.599853	1471.76	1	31/100	4
	3517, Seq17763_E2O1	-.M*SMKEVDEQM*LNVQNK.-	1955.89	11.738	3	5.06495e-06	4.09946	0.411369	1237.26	2	25/60	3
	9568, Seq17763_E2O1	-.ALTVPELTQQMFDSK.-	1707.86	9.46263	2	0.00128268	2.48614	0.460864	239.029	2	12/28	1
	11265, Seq17763_E2O1	-.FWEVISDEHGIDPTGSYHGDSDLQLER.-	3102.41	10.8904	3	0.00871756	3.01723	0.453179	175.21	3	18/104	1
5	P40926|MDHM_HUMAN Malate dehydrogenase, mitochondrial precursor - Homo sapiens (Human)					1e-30	360.335	61.5	35508.8	P40926	36 (36 0 0 0 0)		0.675161	0.178304
	1496, Seq17761_E2O1	R.IQEAGTEVVKAK.A	1272.72	8.85085	3	0.00122451	2.90399	0.381737	566.183	1	21/44
	1504, Seq17761_E2O1	R.IQEAGTEVVK#AK#.A	1288.74	11.1054	2	0.00838903	3.63295	0.41192	804.348	1	16/22
	1623, Seq17761_E2O1	R.IQEAGTEVVK#.A	1081.6	9.3567	2	0.000185175	2.5134	0.200471	537.252	1	14/18
	1646, Seq17761_E2O1	R.IQEAGTEVVK.A	1073.58	8.23098	2	0.000135547	2.39326	0.126898	594.495	1	14/18
	4189, Seq17761_E2O1	K.AGAGSATLSM*AYAGAR.F	1470.7	13.1522	2	8.58933e-08	3.70423	0.559613	848.547	1	17/30
	4283, Seq17761_E2O1	K.AGAGSATLSM*AYAGAR@.F	1480.71	9.96878	2	1.45182e-07	3.55424	0.442441	967.313	1	18/30
	5023, Seq17761_E2O1	R.VNVPVIGGHAGK#.T	1155.67	10.4129	2	2.51815e-05	3.21102	0.457155	543.28	1	16/22
	5160, Seq17761_E2O1	R.VNVPVIGGHAGK.T	1147.66	9.93338	2	5.69512e-08	3.42121	0.519911	749.411	1	18/22
	5330, Seq17761_E2O1	K.EGVVECSFVK.S	1153.56	11.0466	2	0.00513976	2.731	0.427363	507.192	1	12/18
	6090, Seq17761_E2O1	K.AGAGSATLSMAYAGAR.F	1454.71	11.3611	2	3.8742e-06	4.42462	0.58034	1063.57	1	19/30
	6171, Seq17761_E2O1	K.AGAGSATLSMAYAGAR@.F	1464.71	10.8563	2	7.85865e-09	5.0609	0.623418	1728.7	1	23/30
	6248, Seq17761_E2O1	R.ANTFVAELK.G	992.541	9.57949	2	3.2472e-05	2.2611	0.510998	329.224	1	15/16
	7971, Seq17761_E2O1	K.GCDVVVIPAGVPR.K	1338.72	9.51872	2	1.45836e-05	3.23192	0.54439	635.91	1	14/24
	8165, Seq17761_E2O1	K.MISDAIPELK.A	1116.6	9.99106	2	3.85035e-05	2.93688	0.366981	818.548	1	15/18
	8202, Seq17761_E2O1	K.MISDAIPELK#.A	1124.61	10.2803	2	0.000480955	3.24835	0.367361	684.497	1	15/18
	8883, Seq17761_E2O1	K.GYLGPEQLPDCLK#.G	1497.75	10.0125	2	0.00197971	3.40993	0.415419	198.294	1	10/24
	8966, Seq17761_E2O1	K.GYLGPEQLPDCLK.G	1489.74	9.86486	2	6.30892e-07	3.5039	0.489492	456.207	1	13/24
	9107, Seq17761_E2O1	K.TIIPLISQCTPK#.V	1378.79	9.53918	2	5.66916e-06	3.42014	0.554484	592.687	1	17/22
	9175, Seq17761_E2O1	K.TIIPLISQCTPK.V	1370.77	10.3648	2	1.23237e-08	3.47094	0.460193	487.583	1	15/22
	10023, Seq17761_E2O1	R.FVFSLVDAM*NGK#.E	1351.68	11.1583	2	9.39265e-05	3.30224	0.434256	506.008	1	12/22
	10040, Seq17761_E2O1	R.FVFSLVDAM*NGK.E	1343.67	9.65211	2	0.000270391	2.73448	0.358714	716.146	1	14/22
	10095, Seq17761_E2O1	K.VDFPQDQLTALTGR@.I	1570.81	12.7261	2	1.04473e-07	4.31807	0.481428	817.209	1	19/26
	10237, Seq17761_E2O1	K.VDFPQDQLTALTGR.I	1560.8	9.96316	2	4.62741e-12	4.06389	0.549786	946.06	1	19/26
	11055, Seq17761_E2O1	K.SQETECTYFSTPLLLGK.K	1973.95	12.0212	2	8.99881e-10	4.01759	0.55311	1456.91	1	20/32
	11067, Seq17761_E2O1	K.SQETECTYFSTPLLLGK#.K	1981.97	11.4417	2	3.40731e-07	3.90035	0.579993	1532.74	1	20/32
	11183, Seq17761_E2O1	R.ANTFVAELKGLDPAR.V	1601.86	12.5274	2	5.65055e-08	3.22399	0.440725	572.809	1	14/28
	11204, Seq17761_E2O1	R.ANTFVAELK#GLDPAR@.V	1619.89	13.1508	2	0.000795013	3.37947	0.585303	534.619	1	14/28
	11488, Seq17761_E2O1	K.IFGVTTLDIVR@.A	1243.73	9.16613	2	1.31055e-05	3.35695	0.440078	844.225	1	17/20
	11568, Seq17761_E2O1	K.IFGVTTLDIVR.A	1233.72	8.64678	2	4.07966e-05	2.68262	0.276935	453.313	1	12/20
	11627, Seq17761_E2O1	K.GYLGPEQLPDCLKGCDVVVIPAGVPR.K	2809.44	10.4402	3	3.29237e-05	4.00799	0.603192	530.193	1	23/100
	12046, Seq17761_E2O1	R.FVFSLVDAMNGK.E	1327.67	9.3221	2	4.74693e-08	3.97211	0.544461	1253	1	18/22
	12047, Seq17761_E2O1	R.FVFSLVDAMNGK#.E	1335.69	9.67832	2	0.000157742	3.79746	0.626273	1150.65	1	18/22
	12546, Seq17761_E2O1	R.LTLYDIAHTPGVAADLSHIETK#.A	2373.25	11.1685	3	1.77636e-14	6.13427	0.676717	762.016	1	28/84
	12600, Seq17761_E2O1	R.LTLYDIAHTPGVAADLSHIETK.A	2365.24	11.6267	3	1e-30	6.13908	0.560055	907.727	1	28/84
	13390, Seq17761_E2O1	K.VAVLGASGGIGQPLSLLLK#.N	1801.1	12.0334	2	4.996e-14	6.69241	0.503929	1692.55	1	26/36
	13399, Seq17761_E2O1	K.VAVLGASGGIGQPLSLLLK.N	1793.09	12.0764	2	1.65489e-10	5.62257	0.583546	1729.63	1	25/36
6	P60709|ACTB_HUMAN Actin, cytoplasmic 1 - Homo sapiens (Human)					1e-30	188.331	28.8	41709.7	P60709	19 (18 1 0 0 0)		0.471765	0.215239
	4523, Seq17762_E2O1	R.GYSFTTTAER@.E	1142.53	9.74954	2	1.15794e-05	3.16734	0.594214	1083.31	1	16/18	1
	4837, Seq17762_E2O1	R.GYSFTTTAER.E	1132.53	9.52717	2	2.97926e-06	2.80635	0.516656	596.13	1	15/18	1
	8700, Seq17762_E2O1	R.VAPEEHPVLLTEAPLNPK.A	1954.06	12.5808	2	4.20786e-11	4.68949	0.358451	649.173	1	20/34	1
	8847, Seq17762_E2O1	R.VAPEEHPVLLTEAPLNPK#.A	1962.08	12.5118	2	2.82511e-10	4.26608	0.283525	406.222	1	17/34	1
	9044, Seq17762_E2O1	R.KDLYANTVLSGGTTM*YPGIADR.M	2359.16	11.3779	3	7.41759e-08	4.89409	0.601431	464.158	1	24/84	1
	9058, Seq17762_E2O1	R.K#DLYANTVLSGGTTM*YPGIADR@.M	2377.18	13.976	3	5.10273e-06	4.4619	0.498099	397.294	1	25/84	1
	9946, Seq17762_E2O1	R.K#DLYANTVLSGGTTMYPGIADR@.M	2361.19	10.8573	3	1.08869e-05	3.34672	0.287161	242.77	1	20/84	1
	9968, Seq17762_E2O1	K.DLYANTVLSGGTTM*YPGIADR.M	2231.06	12.4167	2	9.77385e-11	3.92304	0.579785	1443.81	1	23/40	1
	10007, Seq17762_E2O1	R.KDLYANTVLSGGTTMYPGIADR.M	2343.17	10.127	2	2.36747e-08	5.2297	0.662382	1104.51	1	21/42	1
	10048, Seq17762_E2O1	K.DLYANTVLSGGTTM*YPGIADR@.M	2241.07	12.2776	2	1.89076e-09	4.76695	0.608331	1828.07	1	24/40	1
	10952, Seq17762_E2O1	K.DLYANTVLSGGTTMYPGIADR@.M	2225.08	12.0555	2	4.05922e-09	4.37441	0.626956	947.234	1	21/40	1
	11040, Seq17762_E2O1	K.DLYANTVLSGGTTMYPGIADR.M	2215.07	12.5863	2	1.14461e-10	4.41954	0.582636	976.827	1	22/40	1
	12215, Seq17762_E2O1	R.TTGIVM*DSGDGVTHTVPIYEGYALPHAILR.L	3199.61	11.9798	3	8.3259e-11	4.48717	0.569704	531.772	1	25/116	1
	12244, Seq17762_E2O1	R.TTGIVM*DSGDGVTHTVPIYEGYALPHAILR@.L	3209.62	11.5417	3	1.66844e-11	5.15159	0.638963	638.628	1	28/116	1
	12707, Seq17762_E2O1	R.TTGIVMDSGDGVTHTVPIYEGYALPHAILR.L	3183.61	11.6863	3	1e-30	6.41062	0.632113	1476.5	1	38/116	1
	12863, Seq17762_E2O1	R.TTGIVMDSGDGVTHTVPIYEGYALPHAILR@.L	3193.62	12.8358	3	1e-30	4.88217	0.544605	701.314	1	28/116	1
	13859, Seq17762_E2O1	R.CPEALFQPSFLGMESCGIHETTFNSIMK.C	3231.46	12.6465	3	3.57534e-05	3.05846	0.402757	294.639	1	24/108	1
	8754, Seq17762_E2O1	-.VAPEEHPVLLTEAPLNPK#.-	1962.08	10.6074	3	9.53262e-05	2.91472	0.345107	537.505	2	25/68	1
	8791, Seq17761_E2O1	-.VAPEEHPVLLTEAPLNPK.-	1954.06	10.2625	3	0.00957407	2.89934	0.10054	208.134	2	17/68	1
7	P52943|CRIP2_HUMAN Cysteine-rich protein 2 - Homo sapiens (Human)					1e-30	30.2613	23.1	22478	P52943	3 (3 0 0 0 0)		0.466667	0.271355
	4452, Seq17760_E2O1	R.ASSVTTFTGEPNTCPR@.C	1734.8	12.3226	2	0.000111901	2.38751	0.509228	359.404	1	13/30
	10709, Seq17760_E2O1	K.GVNIGGAGSYIYEKPLAEGPQVTGPIEVPAAR.A	3210.68	13.1846	3	1e-30	5.22678	0.591535	1413.24	1	38/124
	10782, Seq17760_E2O1	K.GVNIGGAGSYIYEK#PLAEGPQVTGPIEVPAAR@.A	3228.7	13.584	3	8.753e-12	3.88284	0.524476	532.812	1	25/124
8	P07900|HS90A_HUMAN Heat shock protein HSP 90-alpha - Homo sapiens (Human)					1.11022e-15	590.252	39.9	84606.7	P07900	61 (51 10 0 0 0)		0.643793	0.169041
	898, Seq17764_E2O1	R.TDTGEPMGR@.G	973.428	10.8525	2	0.000278585	2.20368	0.380256	341.754	1	13/16
	1376, Seq17764_E2O1	K.LGIHEDSQNR@.K	1178.58	9.33333	2	2.88949e-05	2.63375	0.218198	316.232	1	10/18
	1465, Seq17765_E2O1	K.LGIHEDSQNR.K	1168.57	9.33777	2	0.00410157	2.2195	0.222687	249.278	1	8/18
	1555, Seq17764_E2O1	R.DNSTMGYM*AAK.K	1204.5	11.4142	2	0.000140841	2.40674	0.264488	262.695	1	11/20
	1693, Seq17764_E2O1	R.DNSTM*GYMAAK#.K	1212.51	14.0885	2	8.03527e-06	2.60268	0.245731	392.699	1	13/20
	2421, Seq17764_E2O1	R.DNSTMGYMAAKK.H	1316.6	11.533	2	1.61171e-05	2.36434	0.334911	681.885	1	15/22
	2556, Seq17765_E2O1	K.TKFENLCK.I	1039.52	10.9667	2	0.00608032	2.23644	0.112441	317.984	1	9/14
	3467, Seq17765_E2O1	R.DNSTMGYMAAK.K	1188.5	11.8516	2	0.000157566	3.0515	0.376763	704.67	1	16/20
	3468, Seq17765_E2O1	R.DNSTMGYMAAK#.K	1196.52	13.0876	2	0.000102305	3.1203	0.550957	737.792	1	15/20
	3822, Seq17765_E2O1	K.DQVANSAFVER.L	1235.6	11.3011	2	1.099e-05	3.51257	0.45734	1068.35	1	15/20
	3836, Seq17764_E2O1	K.DQVANSAFVER@.L	1245.61	11.0193	2	7.89813e-06	4.22951	0.437721	1769.2	1	18/20
	4064, Seq17764_E2O1	K.HIYYITGETK.D	1224.63	11.7014	2	8.13108e-08	3.41793	0.492228	827.939	1	15/18
	4175, Seq17764_E2O1	K.FYEQFSK#.N	956.46	11.3925	2	0.00838997	2.55197	0.328357	485.771	1	11/12
	4237, Seq17765_E2O1	K.HIYYITGETK#.D	1232.64	12.2016	2	4.20749e-06	3.1633	0.427286	717.895	1	16/18
	4245, Seq17764_E2O1	K.FYEQFSK.N	948.446	11.1189	2	0.00118182	2.85115	0.256463	503.379	1	11/12
	6429, Seq17764_E2O1	R.YYTSASGDEMVSLK.D	1550.7	11.9173	2	4.3996e-06	3.28251	0.439327	828.254	1	17/26
	6437, Seq17764_E2O1	R.YYTSASGDEMVSLK#.D	1558.72	13.1622	2	0.0052162	3.53243	0.502702	869.223	1	16/26
	6807, Seq17764_E2O1	R.ELISNSSDALDK#IR@.Y	1578.84	14.2247	2	6.05257e-07	3.3114	0.49881	335.682	1	13/26
	7043, Seq17765_E2O1	R.ELISNSSDALDKIR.Y	1560.82	12.3093	2	3.6661e-09	3.47799	0.451101	685.998	1	17/26
	7160, Seq17764_E2O1	K.ELHINLIPNKQDR.T	1589.88	13.1593	2	0.000370118	3.24209	0.370984	531.386	1	14/24
	7314, Seq17765_E2O1	-.TLTIVDTGIGM*TK.-	1365.73	10.1176	2	7.54132e-08	4.06632	0.539408	1310.2	1	19/24
	7466, Seq17764_E2O1	R.YYTSASGDEMVSLK#DYCTR@.M	2264	13.7371	2	2.39142e-12	3.86199	0.464008	1065.72	1	18/36
	7490, Seq17764_E2O1	R.YYTSASGDEMVSLKDYCTR.M	2245.97	13.7176	2	3.29969e-11	3.6242	0.40792	975.655	1	17/36
	7497, Seq17764_E2O1	-.TLTIVDTGIGM*TK#.-	1373.74	11.8634	2	3.95148e-07	4.34754	0.626123	1883.22	1	20/24
	7534, Seq17764_E2O1	K.LDSGKELHINLIPNKQDR.T	2090.14	9.99683	4	6.91509e-09	3.94064	0.519981	621.765	1	29/102
	7685, Seq17764_E2O1	R.NPDDITNEEYGEFYK#.S	1841.8	12.6431	2	1.05271e-11	4.24789	0.615102	1868.82	1	22/28
	7965, Seq17765_E2O1	R.NPDDITNEEYGEFYK.S	1833.78	13.7389	2	1.16351e-12	4.76606	0.58061	1908.65	1	23/28
	8063, Seq17764_E2O1	K.SLTNDWEDHLAVK.H	1527.74	11.6969	2	3.32858e-08	4.36101	0.545378	881.008	1	16/24	1
	8067, Seq17765_E2O1	K.LDSGK#ELHINLIPNK#QDR@.T	2116.17	11.8868	4	4.98312e-06	4.39062	0.520149	1880.45	1	39/102
	8146, Seq17764_E2O1	K.SLTNDWEDHLAVK#.H	1535.76	11.9633	2	3.26584e-08	4.72558	0.510262	976.151	1	17/24	1
	8344, Seq17764_E2O1	K.HIYYITGETKDQVANSAFVER.L	2441.21	10.2898	3	1.25155e-11	5.03809	0.548099	559.529	1	29/80
	8647, Seq17764_E2O1	-.GVVDSEDLPLNISR@.-	1523.79	11.9928	2	1.11025e-08	4.74002	0.464553	1153.52	1	21/26	1
	8725, Seq17764_E2O1	-.GVVDSEDLPLNISR.-	1513.79	11.4822	2	3.7528e-08	4.45576	0.460272	1181.73	1	20/26	1
	8883, Seq17764_E2O1	-.TLTIVDTGIGMTK.-	1349.73	12.1543	2	5.44229e-08	4.32116	0.569471	2056.41	1	21/24
	8978, Seq17764_E2O1	-.TLTIVDTGIGMTK#.-	1357.75	10.9552	2	7.86927e-07	4.26405	0.627061	1753.46	1	21/24
	9272, Seq17764_E2O1	R.RAPFDLFENR.K	1264.64	13.3581	2	2.00171e-06	3.30649	0.414672	549.144	1	12/18
	9373, Seq17764_E2O1	R.R@APFDLFENR@.K	1284.66	12.2993	2	3.26538e-06	3.94649	0.435701	834.1	1	15/18
	9576, Seq17765_E2O1	R.ELISNSSDALDK#IR@YESLTDPSK#.L	2607.34	11.0533	3	0.00016198	3.00196	0.372136	305.792	1	22/88
	9849, Seq17765_E2O1	R.APFDLFENR@.K	1118.55	13.3441	2	5.16567e-07	3.42948	0.420595	771.726	1	13/16
	9908, Seq17765_E2O1	R.APFDLFENR.K	1108.54	12.4862	2	1.34108e-06	2.99794	0.458975	1143.31	1	14/16
	10438, Seq17764_E2O1	R.LVTSPCCIVTSTYGWTANM*ER.I	2462.11	10.0699	3	2.34146e-11	4.27072	0.508751	1429.97	1	28/80
	10446, Seq17764_E2O1	R.LVTSPCCIVTSTYGWTANM*ER@.I	2472.12	12.6005	2	1.11022e-15	2.48228	0.523768	631.082	1	16/40
	11056, Seq17764_E2O1	K.CLELFTELAEDK#ENYK#K#.F	2154.08	10.4213	4	0.000575455	3.74853	0.470013	679.562	1	29/96
	11058, Seq17764_E2O1	K.CLELFTELAEDKENYKK.F	2130.04	9.80953	4	3.13649e-05	4.04582	0.403102	648.356	1	27/96
	11104, Seq17764_E2O1	K.HLEINPDHSIIETLR@.Q	1796.95	9.63901	3	1.49739e-06	4.19087	0.604918	702.086	1	24/56
	11230, Seq17764_E2O1	K.KHLEINPDHSIIETLR.Q	1915.04	12.5044	4	0.00318296	4.34002	0.467784	1660.16	1	36/90
	11237, Seq17765_E2O1	K.K#HLEINPDHSIIETLR@.Q	1933.06	10.5242	4	0.00207021	3.63751	0.401943	1136.33	1	29/90
	11253, Seq17764_E2O1	K.HLEINPDHSIIETLR.Q	1786.94	10.2318	3	2.55118e-08	3.87204	0.51988	971.28	1	24/56
	11400, Seq17764_E2O1	K.CLELFTELAEDKENYK.K	2001.95	9.49879	3	0.00591278	3.07219	0.399147	117.343	1	14/60
	11612, Seq17765_E2O1	R.LVTSPCCIVTSTYGWTANMER@.I	2456.13	13.8924	2	3.66374e-14	3.75881	0.559068	547.328	1	16/40
	11619, Seq17765_E2O1	R.LVTSPCCIVTSTYGWTANMER.I	2446.12	12.9944	2	9.44245e-12	4.17967	0.671148	627.608	1	16/40
	11677, Seq17765_E2O1	K.CLELFTELAEDK#.E	1475.72	10.3182	2	0.00129327	2.57167	0.377678	403.375	1	10/22
	11679, Seq17765_E2O1	K.CLELFTELAEDK.E	1467.7	12.3417	2	7.15714e-06	3.34623	0.434999	1341.85	1	17/22
	12796, Seq17764_E2O1	-.TLTIVDTGIGM*TKADLINNLGTIAK.-	2589.42	11.7862	3	2.23821e-05	3.65417	0.325649	511.073	1	22/96
	13014, Seq17765_E2O1	K.HSQFIGYPITLFVEK#.E	1786.96	10.861	3	7.86184e-09	5.01526	0.558158	814.889	1	23/56
	13080, Seq17764_E2O1	K.HSQFIGYPITLFVEK.E	1778.95	11.1012	3	1.05708e-06	3.51509	0.537639	1094.04	1	26/56
	13504, Seq17764_E2O1	-.TLTIVDTGIGMTKADLINNLGTIAK.-	2573.42	14.9553	3	7.80465e-11	4.21418	0.550779	934.698	1	28/96
	13554, Seq17764_E2O1	-.TLTIVDTGIGMTK#ADLINNLGTIAK#.-	2589.45	12.5153	3	5.22249e-12	4.59303	0.528895	1293.76	1	29/96
	14090, Seq17764_E2O1	K.KHSQFIGYPITLFVEK.E	1907.04	13.012	3	0.00520557	3.10161	0.35992	317.519	1	16/60
	8898, Seq17765_E2O1	-.TLVSVTK#EGLELPEDEEEK#.-	2161.11	14.3846	3	0.00208449	2.99527	0.203645	349.822	2	18/72
	1655, Seq17765_E2O1	-.DNSTMGYM*AAK#.-	1212.51	10.3635	2	0.00256436	2.29886	0.526036	102.093	3	7/20
9	P04075|ALDOA_HUMAN Fructose-bisphosphate aldolase A - Homo sapiens (Human)					1.11022e-15	438.289	69.5	39395.3	P04075	44 (43 1 0 0 0)		0.577073	0.230784
	1907, Seq17762_E2O1	K.ELSDIAHR.I	940.485	10.3044	2	0.00347125	2.20973	0.127996	139.686	1	11/14
	2026, Seq17762_E2O1	R.ALQASALK.A	801.483	6.98928	2	0.00576635	2.34504	0.10997	582.924	1	12/14
	2185, Seq17762_E2O1	K.KELSDIAHR.I	1068.58	11.2271	3	0.00137179	3.22555	0.36435	1081.08	1	20/32
	2310, Seq17762_E2O1	R.LQSIGTENTEENR.R	1490.71	11.4962	2	6.2949e-06	3.53057	0.390889	647.902	1	16/24
	2318, Seq17762_E2O1	R.LQSIGTENTEENR@.R	1500.72	10.718	2	3.23994e-05	3.58084	0.410752	568.076	1	15/24
	2562, Seq17762_E2O1	K.R@LQSIGTENTEENR@R@.F	1832.93	10.4213	3	1.29748e-05	5.07362	0.449725	836.813	1	23/56
	2656, Seq17762_E2O1	K.RLQSIGTENTEENRR.F	1802.91	10.5813	3	1.22013e-06	4.06663	0.429248	427.411	1	17/56
	2721, Seq17762_E2O1	R.ALANSLACQGK.Y	1132.58	12.0057	2	1.41439e-05	3.07308	0.29149	439.769	1	13/20
	2749, Seq17762_E2O1	R.ALANSLACQGK#.Y	1140.59	9.00015	2	0.00100597	3.75949	0.322777	618.557	1	14/20
	3114, Seq17762_E2O1	K.GGVVGIK#VDK#.G	987.616	10.0468	2	0.000146347	2.89006	0.28938	763.05	1	13/18
	3406, Seq17762_E2O1	K.VLAAVYK.A	763.471	7.41721	2	0.00567052	2.31021	0.211973	429.785	1	11/12	2
	3896, Seq17762_E2O1	K.ENLK#AAQEEYVK#R@.A	1603.86	11.0576	3	0.000499322	3.18319	0.426504	583.563	1	18/48
	4986, Seq17762_E2O1	K.GILAADESTGSIAK#R@.L	1506.82	10.6184	2	4.05341e-06	3.20479	0.433807	377.824	1	12/28
	5082, Seq17762_E2O1	K.GILAADESTGSIAKR.L	1488.8	11.3469	2	1.87601e-07	4.13335	0.481847	992.364	1	18/28
	5462, Seq17762_E2O1	K.GILAADESTGSIAK.R	1332.7	9.56171	2	1.03419e-07	3.41013	0.526557	942.941	1	17/26
	5463, Seq17762_E2O1	K.GILAADESTGSIAK#.R	1340.71	10.7355	2	1.55877e-06	4.11101	0.405387	1420.24	1	18/26
	5657, Seq17762_E2O1	R.QLLLTADDR@.V	1054.58	10.4783	2	0.000341557	2.83664	0.122936	443.396	1	13/16
	5665, Seq17762_E2O1	R.QLLLTADDR.V	1044.57	10.3294	2	0.000157373	2.63145	0.31895	318.489	1	12/16
	6319, Seq17762_E2O1	K.ADDGRPFPQVIK.S	1342.71	10.2177	2	0.00014508	2.38328	0.109448	448.726	1	14/22
	8097, Seq17762_E2O1	R.IVAPGKGILAADESTGSIAK.R	1898.06	9.27909	3	3.19434e-05	3.96269	0.395518	652.177	1	24/76
	8478, Seq17762_E2O1	K.VDKGVVPLAGTNGETTTQGLDGLSER.C	2614.33	14.1143	3	5.00856e-09	5.11391	0.632625	460.131	1	27/100
	8488, Seq17762_E2O1	K.VDK#GVVPLAGTNGETTTQGLDGLSER@.C	2632.35	11.8911	3	2.94118e-08	5.12858	0.655143	683.175	1	27/100
	8862, Seq17762_E2O1	K.FSHEEIAM*ATVTALR.R	1691.84	14.1161	2	3.63919e-05	3.51324	0.502455	828.843	1	18/28
	8985, Seq17762_E2O1	K.GVVPLAGTNGETTTQGLDGLSER@.C	2282.15	12.1593	2	1.22249e-09	3.96546	0.676677	711.92	1	24/44
	9074, Seq17762_E2O1	K.GVVPLAGTNGETTTQGLDGLSER.C	2272.14	12.1627	2	2.22045e-15	5.537	0.698398	674.376	1	24/44
	9231, Seq17762_E2O1	K.FSHEEIAM*ATVTALRR.T	1847.94	10.0487	4	0.00877587	3.32411	0.408748	790.851	1	25/90
	9337, Seq17762_E2O1	K.YTPSGQAGAAASESLFVSNHAY.-	2228.03	12.6227	2	1.11022e-15	5.50285	0.671736	823.515	1	25/42
	9379, Seq17762_E2O1	K.IGEHTPSALAIM*ENANVLAR@.Y	2133.1	10.2316	3	2.00574e-06	5.78448	0.466815	1082.73	1	27/76
	9441, Seq17762_E2O1	K.IGEHTPSALAIM*ENANVLAR.Y	2123.09	11.3168	3	3.36818e-08	4.74015	0.479046	1596.91	1	29/76
	10262, Seq17762_E2O1	K.FSHEEIAMATVTALR.R	1675.85	10.3718	2	1.44329e-14	4.78843	0.53857	1271.95	1	19/28
	10314, Seq17762_E2O1	K.FSHEEIAMATVTALRR.T	1831.95	8.14066	4	1.43777e-05	3.20257	0.222416	1092.23	1	30/90
	10346, Seq17762_E2O1	K.FSHEEIAMATVTALR@.R	1685.86	13.7903	2	5.36394e-09	3.90998	0.48343	1311.05	1	18/28
	11355, Seq17762_E2O1	R.YASICQQNGIVPIVEPEILPDGDHDLKR.C	3176.6	12.3269	3	2.77121e-06	3.94253	0.497743	319.855	1	21/108	1
	11557, Seq17762_E2O1	R.YASICQQNGIVPIVEPEILPDGDHDLK.R	3020.5	11.5091	3	0.000469378	3.61198	0.22751	260.147	1	20/104	1
	12583, Seq17762_E2O1	K.IGEHTPSALAIMENANVLAR.Y	2107.1	10.7981	2	1.05493e-11	4.75485	0.6023	1147.37	1	22/38
	12588, Seq17762_E2O1	K.IGEHTPSALAIMENANVLAR@.Y	2117.1	11.4819	3	7.95328e-07	3.74814	0.423391	602.923	1	24/76
	12602, Seq17762_E2O1	R.TVPPAVTGITFLSGGQSEEEASINLNAINK.C	3057.57	13.1262	3	7.35282e-10	4.81329	0.595757	655.073	1	28/116
	12616, Seq17762_E2O1	R.TVPPAVTGITFLSGGQSEEEASINLNAINK#.C	3065.59	12.5162	3	3.53976e-10	4.22885	0.461223	927.638	1	31/116
	2465, Seq17762_E2O1	-.RLQSIGTENTEENRR.-	1802.91	8.85475	3	0.00225392	3.23643	0.39463	259.959	2	15/56
	3172, Seq17762_E2O1	-.GGVVGIKVDK.-	971.588	9.09506	2	0.00694344	2.58927	0.0926138	419.716	2	11/18
	3261, Seq17762_E2O1	-.GGVVGIK#VDK#.-	987.616	7.51298	2	0.00902055	2.33605	0.211515	201.257	2	8/18
	3957, Seq17762_E2O1	-.ENLKAAQEEYVKR.-	1577.83	8.68663	3	0.000126593	2.88582	0.329012	303.482	2	15/48
	6218, Seq17762_E2O1	-.ADDGRPFPQVIK.-	1342.71	10.3996	2	1.37439e-05	2.34856	0.055619	209.523	2	10/22
	8810, Seq17762_E2O1	-.FSHEEIAM*ATVTALR@.-	1701.85	8.49956	3	0.000701821	2.89064	0.0737984	212.312	3	16/56
10	P78371|TCPB_HUMAN T-complex protein 1 subunit beta - Homo sapiens (Human)					2.22045e-15	550.285	55.5	57452.3	P78371	55 (55 0 0 0 0)		0.644074	0.0971969
	1216, Seq17763_E2O1	K.VAEIEHAEK#EK#.M	1298.69	14.43	2	0.000716846	2.34083	0.275923	357.145	1	11/20
	1220, Seq17763_E2O1	K.VAEIEHAEKEK.M	1282.66	10.9816	2	0.000145643	2.20568	0.299286	610.452	1	12/20
	2422, Seq17763_E2O1	R.AAHSEGNTTAGLDMR.E	1530.7	12.5516	2	4.03655e-07	3.33926	0.522912	627.115	1	16/28
	2439, Seq17763_E2O1	R.AAHSEGNTTAGLDMR@.E	1540.7	12.1918	2	3.9553e-07	3.70007	0.504436	792.025	1	18/28
	3552, Seq17763_E2O1	K.EAVAMESYAK.A	1098.51	10.0444	2	0.000999395	2.72011	0.329991	356.044	1	10/18
	4826, Seq17763_E2O1	K.ILIANTGM*DTDKIK.I	1548.83	11.6356	2	0.00221996	2.53188	0.117408	289.577	1	13/26
	4951, Seq17763_E2O1	R.TPGKEAVAMESYAK.A	1481.73	10.4125	2	5.44964e-07	4.54329	0.570917	1373.48	1	20/26
	4962, Seq17763_E2O1	R.TPGK#EAVAMESYAK#.A	1497.76	12.2349	2	7.3477e-07	4.58002	0.456612	703.406	1	15/26
	5062, Seq17763_E2O1	K.HGINCFINR.Q	1130.55	9.21989	2	4.76836e-06	3.08348	0.406078	672.299	1	15/16
	5068, Seq17763_E2O1	K.HGINCFINR@.Q	1140.56	10.6513	2	5.48957e-05	3.12404	0.383347	606.115	1	14/16
	6112, Seq17763_E2O1	R.EALLSSAVDHGSDEVK.F	1656.81	12.7013	2	3.99505e-08	3.90736	0.484228	743.666	1	16/30
	6113, Seq17763_E2O1	R.EALLSSAVDHGSDEVK#.F	1664.82	11.6947	2	4.54116e-09	4.33433	0.505363	733.154	1	16/30
	6373, Seq17763_E2O1	R.GATQQILDEAER.S	1330.66	11.9615	2	1.08086e-05	4.02062	0.451633	1146.23	1	16/22
	6484, Seq17763_E2O1	R.GATQQILDEAER@.S	1340.67	10.0442	2	9.92027e-07	4.58254	0.397244	890.035	1	14/22
	6792, Seq17763_E2O1	K.ILIANTGMDTDKIK.I	1532.84	12.4544	2	2.47125e-09	4.32768	0.472608	929.881	1	17/26
	6793, Seq17763_E2O1	K.ILIANTGMDTDK#IK#.I	1548.86	11.2388	2	4.74252e-08	4.00115	0.466682	763.439	1	17/26
	6856, Seq17763_E2O1	K.GSGNLEAIHIIK.K	1251.71	12.716	2	0.000258906	2.83313	0.205653	340.613	1	12/22
	6857, Seq17763_E2O1	K.GSGNLEAIHIIK#.K	1259.72	10.634	2	0.00351934	3.30324	0.227687	651.59	1	15/22
	7193, Seq17763_E2O1	K.LAVEAVLR.L	870.541	12.8851	2	0.000871942	2.36258	0.117749	915.463	1	13/14
	7778, Seq17763_E2O1	R.DASLM*VTNDGATILK.N	1564.79	12.9001	2	1.68237e-05	3.67115	0.482257	982.866	1	16/28
	7788, Seq17763_E2O1	R.DASLM*VTNDGATILK#.N	1572.8	13.5571	2	3.95831e-06	3.81519	0.436341	796.222	1	15/28
	7897, Seq17763_E2O1	K.LIEEVMIGEDK#.L	1283.66	11.6247	2	0.000220136	3.27527	0.39606	704.072	1	13/20
	8010, Seq17763_E2O1	R.LKGSGNLEAIHIIK.K	1492.88	10.203	3	7.14681e-07	3.79142	0.402681	678.986	1	25/52
	8016, Seq17763_E2O1	R.LK#GSGNLEAIHIIK#.K	1508.91	10.5858	3	2.61956e-05	3.47935	0.344467	717.476	1	24/52
	8174, Seq17763_E2O1	R.EALLSSAVDHGSDEVKFR.Q	1959.98	9.23508	3	2.30367e-07	3.80599	0.399547	438.038	1	21/68
	8175, Seq17763_E2O1	R.EALLSSAVDHGSDEVK#FR@.Q	1978	7.01076	3	0.0014734	3.20826	0.449872	171.026	1	16/68
	8790, Seq17763_E2O1	K.IHPQTIIAGWR.E	1291.73	11.188	2	0.00308826	2.4223	0.27635	157.599	1	9/20
	8968, Seq17763_E2O1	R.DASLMVTNDGATILK#.N	1556.81	12.8608	2	8.37949e-07	3.96251	0.483058	1361.97	1	19/28
	9061, Seq17763_E2O1	R.DASLMVTNDGATILK.N	1548.79	11.3015	2	6.48052e-06	3.41907	0.417523	866.281	1	15/28
	9184, Seq17763_E2O1	R.QDLMNIAGTTLSSK.L	1478.75	10.1032	2	6.16128e-05	2.96682	0.42279	474.307	1	15/26
	9875, Seq17763_E2O1	K.FR@QDLMNIAGTTLSSK#.L	1799.94	12.2543	2	0.00128004	4.49336	0.504255	1204.77	1	20/30
	9878, Seq17763_E2O1	K.FRQDLMNIAGTTLSSK.L	1781.92	11.056	2	1.28648e-05	4.72554	0.369539	1227.93	1	18/30
	11843, Seq17763_E2O1	K.KLGGSLADSYLDEGFLLDKK.I	2169.14	11.8618	3	4.84336e-10	5.69553	0.495038	902.363	1	31/76
	11931, Seq17763_E2O1	K.LGGSLADSYLDEGFLLDKK.I	2041.05	10.3036	3	1.41526e-07	4.18222	0.513884	629.044	1	23/72
	11965, Seq17763_E2O1	R.LALVTGGEIASTFDHPELVK.L	2097.12	12.3629	2	4.56136e-05	4.49435	0.467042	887.435	1	17/38
	11982, Seq17763_E2O1	R.LALVTGGEIASTFDHPELVK#.L	2105.14	11.1902	2	0.000124248	4.28603	0.446807	1067.69	1	18/38
	12038, Seq17763_E2O1	K.LGGSLADSYLDEGFLLDK#K#.I	2057.08	10.8314	3	3.36163e-09	3.78414	0.524543	618.025	1	23/72
	12352, Seq17763_E2O1	R.SLHDALCVLAQTVK.D	1554.83	10.865	2	1.16978e-10	3.77795	0.373009	890.504	1	17/26
	12367, Seq17763_E2O1	R.SLHDALCVLAQTVK#.D	1562.84	13.6824	2	2.05564e-06	3.92067	0.454571	755.264	1	18/26
	12524, Seq17763_E2O1	K.K#LGGSLADSYLDEGFLLDK#.K	2057.08	14.7479	3	0.00485232	3.0023	0.229521	643.051	1	22/72
	12716, Seq17763_E2O1	R.M*LPTIIADNAGYDSADLVAQLR.A	2363.19	11.188	2	6.80579e-09	3.87988	0.549316	1423.56	1	23/42
	12878, Seq17763_E2O1	K.LGGSLADSYLDEGFLLDK#.K	1920.97	12.8212	2	1.62627e-05	4.20565	0.501073	1276.58	1	18/34
	12932, Seq17763_E2O1	K.LGGSLADSYLDEGFLLDK.K	1912.95	13.2341	2	5.57954e-11	4.41387	0.574524	1027.87	1	18/34
	13249, Seq17763_E2O1	R.MLPTIIADNAGYDSADLVAQLR.A	2347.2	14.6862	2	2.22045e-15	4.9534	0.663846	1883.95	1	25/42
	13320, Seq17763_E2O1	R.MLPTIIADNAGYDSADLVAQLR@.A	2357.2	12.3975	2	2.23155e-13	3.68723	0.614968	1954.15	1	24/42
	13568, Seq17763_E2O1	R.SLHDALCVLAQTVKDSR.T	1912.99	11.3443	3	0.00103273	3.68705	0.542304	622.1	1	26/64
	13575, Seq17763_E2O1	R.SLHDALCVLAQTVK#DSR@.T	1931.01	11.5136	3	1.83384e-05	3.50142	0.427176	481.165	1	23/64
	14013, Seq17763_E2O1	R.QVLLSAAEAAEVILR.V	1582.92	13.14	2	7.18831e-10	4.33729	0.545404	2216.13	1	21/28
	14014, Seq17763_E2O1	R.QVLLSAAEAAEVILR@.V	1592.92	11.3159	2	2.96657e-09	4.51157	0.410839	1601.58	1	19/28
	14106, Seq17763_E2O1	R.VQDDEVGDGTTSVTVLAAELLR.E	2288.16	12.6111	2	6.11733e-13	5.43272	0.524083	2053.58	1	26/42
	14128, Seq17763_E2O1	R.VQDDEVGDGTTSVTVLAAELLR@.E	2298.17	12.7976	2	6.42819e-13	4.15639	0.540126	1463.89	1	23/42
	14144, Seq17763_E2O1	R.LTSFIGAIAIGDLVK.S	1517.89	11.4511	2	5.22248e-10	4.83457	0.48692	1919.62	1	21/28
	14161, Seq17763_E2O1	R.LTSFIGAIAIGDLVK#.S	1525.91	11.6036	2	2.75468e-09	4.10826	0.56234	1296.95	1	18/28
	14329, Seq17763_E2O1	R.EALLSSAVDHGSDEVKFRQDLMNIAGTTLSSK.L	3419.71	12.5354	4	0.000653169	3.31842	0.351767	203.278	1	23/186
	7097, Seq17763_E2O1	-.LAVEAVLR@.-	880.549	11.5348	2	0.00554487	2.50528	0.0941422	1084.97	2	13/14
11	P35527|K1C9_HUMAN Keratin, type I cytoskeletal 9 - Homo sapiens (Human)					7.77156e-15	190.309	48.6	62091.8	P35527	19 (19 0 0 0 0)		0.106	0.115456
	1191, Seq17760_E2O1	R.FSSSSGYGGGSSR.V	1235.53	8.14012	2	4.97434e-09	3.67222	0.61781	707.894	1	16/24
	1201, Seq17764_E2O1	R.GGSGGSYGGGGSGGGYGGGSGSR.G	1791.73	12.4943	2	2.60029e-09	4.12627	0.691145	574.19	1	19/44
	1659, Seq17758_E2O1	K.STMQELNSR.L	1065.5	6.80407	2	1.73542e-06	2.4508	0.0705884	444.063	1	12/16
	2044, Seq17767_E2O1	R.SGGGGGGGLGSGGSIR.S	1232.6	12.8141	2	1.63233e-07	4.77273	0.558872	1019.25	1	20/30
	3381, Seq17758_E2O1	R.QVLDNLTM*EK.S	1206.6	8.78184	2	0.000150452	2.29567	0.339809	239.099	1	11/18
	3425, Seq17758_E2O1	K.VQALEEANNDLENK.I	1586.77	10.6464	2	5.98061e-07	2.86728	0.552774	339.012	1	14/26
	3526, Seq17761_E2O1	R.GGSGGSHGGGSGFGGESGGSYGGGEEASGSGGGYGGGSGK.S	3223.28	12.1105	3	9.25727e-10	4.86243	0.705662	543.591	1	28/156
	4546, Seq17761_E2O1	R.IKFEM*EQNLR.Q	1323.67	6.13446	3	0.00314647	3.56388	0.214567	1318.5	1	23/36
	5139, Seq17760_E2O1	R.QGVDADINGLR.Q	1157.59	11.0081	2	1.27417e-06	2.90965	0.470498	450.499	1	15/20
	5525, Seq17758_E2O1	R.IKFEMEQNLR.Q	1307.68	8.89426	3	4.60025e-05	3.7016	0.277981	684.674	1	19/36
	6238, Seq17760_E2O1	K.TLLDIDNTR.M	1060.56	9.48303	2	4.55715e-06	2.83488	0.342505	538.236	1	12/16
	9202, Seq17760_E2O1	K.EIETYHNLLEGGQEDFESSGAGK.I	2510.13	11.5392	3	1.38223e-12	5.98461	0.645699	1483.78	1	30/88
	9985, Seq17761_E2O1	R.GGGGSFGYSYGGGSGGGFSASSLGGGFGGGSR.G	2705.16	12.2916	2	7.10297e-07	3.02183	0.683273	297.911	1	15/62
	10543, Seq17760_E2O1	R.LASYLDKVQALEEANNDLENK.I	2377.19	11.2088	3	0.0011998	2.94568	0.46538	692.313	1	23/80
	10660, Seq17760_E2O1	K.TLNDMRQEYEQLIAK.N	1851.93	7.40095	3	5.8538e-06	2.96417	0.462022	414.851	1	22/56
	11092, Seq17765_E2O1	R.HGVQELEIELQSQLSKK.A	1966.06	8.7098	3	1.36324e-11	5.45572	0.425211	1229.11	1	28/64
	11404, Seq17763_E2O1	R.HGVQELEIELQSQLSK.K	1837.97	10.5455	3	0.000435289	2.88223	0.3282	480.534	1	17/60
	12040, Seq17765_E2O1	K.DIENQYETQITQIEHEVSSSGQEVQSSAK.E	3264.51	14.089	3	7.77156e-15	4.46861	0.64557	741.113	1	28/112
	14458, Seq17763_E2O1	K.NYSPYYNTIDDLKDQIVDLTVGNNK.T	2902.41	12.8185	3	4.08089e-06	3.38918	0.511889	212.218	1	22/96
12	Q13263|TIF1B_HUMAN Transcription intermediary factor 1-beta - Homo sapiens (Human)					8.88178e-15	230.22	25.5	88493.5	Q13263	23 (23 0 0 0 0)		0.71087	0.422169
	2058, Seq17765_E2O1	R.MNEAFGDTK#.F	1020.45	13.9079	2	0.00590386	2.85838	0.45643	561.052	1	12/16
	2072, Seq17765_E2O1	R.MNEAFGDTK.F	1012.44	8.78836	2	4.04687e-05	2.8174	0.383528	861.927	1	12/16
	2155, Seq17765_E2O1	R.SGEGEVSGLM*R.K	1137.52	11.885	2	0.00311393	2.77546	0.324446	399.871	1	11/20
	2158, Seq17765_E2O1	R.SGEGEVSGLM*R@.K	1147.53	9.9159	2	2.24168e-05	3.0121	0.262344	617.043	1	13/20
	3552, Seq17765_E2O1	R.VLVNDAQK#VTEGQQER@.L	1831.96	13.22	3	4.58807e-06	4.35082	0.404726	592.731	1	22/60
	3597, Seq17765_E2O1	R.VLVNDAQKVTEGQQER.L	1813.94	13.9564	2	0.000393389	2.53103	0.350036	266.063	1	12/30
	4448, Seq17765_E2O1	K.IVAERPGTNSTGPAPMAPPR.A	2019.04	13.1668	3	0.000864488	3.88114	0.474188	588.174	1	24/76
	4840, Seq17765_E2O1	R.SGEGEVSGLMR.K	1121.53	11.1444	2	0.00164725	3.10773	0.266812	416.698	1	13/20
	4845, Seq17765_E2O1	R.SGEGEVSGLMR@.K	1131.53	12.3586	2	0.0060125	2.85374	0.255111	473.301	1	13/20
	7957, Seq17765_E2O1	K.ADVQSIIGLQR@.F	1209.68	8.30508	2	0.000338942	3.05223	0.231864	859.499	1	14/20
	8160, Seq17765_E2O1	K.LTEDKADVQSIIGLQR.F	1785.97	10.2374	3	0.000142249	4.07575	0.452473	828.008	1	23/60
	9000, Seq17765_E2O1	K.LSPPYSSPQEFAQDVGR.M	1877.9	13.1561	2	2.51021e-11	2.75196	0.457839	197.656	1	18/32
	9790, Seq17765_E2O1	K.MAILQIMK.E	947.542	9.39028	2	0.00232437	2.40395	0.271286	722.565	1	12/14
	9801, Seq17765_E2O1	K.DIVENYFMR.D	1186.56	13.0027	2	0.00253765	2.29206	0.330072	614.054	1	11/16
	9868, Seq17765_E2O1	K.DIVENYFMR@.D	1196.56	11.3356	2	0.00192871	2.7314	0.423914	582.538	1	11/16
	10331, Seq17765_E2O1	R.LDLDLTADSQPPVFK#.V	1666.88	13.7872	2	0.000713768	2.91848	0.333455	544.858	1	15/28
	10415, Seq17765_E2O1	R.LDLDLTADSQPPVFK.V	1658.86	14.746	2	0.000618985	3.52476	0.375673	490.791	1	14/28
	10523, Seq17765_E2O1	R.DCQLNAHK#DHQYQFLEDAVR@.N	2505.17	11.9178	4	0.00783439	3.20273	0.301386	433.961	1	24/114
	10808, Seq17765_E2O1	K.VFPGSTTEDYNLIVIER.G	1953	13.6503	2	3.81473e-11	3.61812	0.489304	446.795	1	20/32
	10986, Seq17765_E2O1	R.STAPSAAASASASAAASSPAGGGAEALELLEHCGVCR.E	3442.6	12.4737	3	8.88178e-15	4.2903	0.5652	603.552	1	27/144
	11453, Seq17765_E2O1	R.FASWALESDNNTALLLSK.K	1980.01	12.3543	2	1.16836e-06	3.47029	0.54637	857.273	1	17/34
	11465, Seq17765_E2O1	R.FASWALESDNNTALLLSK#.K	1988.02	13.634	2	3.03749e-06	3.29162	0.407923	706.343	1	16/34
	9061, Seq17765_E2O1	-.LSPPYSSPQEFAQDVGR@.-	1887.91	13.6412	2	7.76821e-09	2.42229	0.318526	106.767	2	15/32
13	Q71U36|TBA1A_HUMAN Tubulin alpha-1A chain - Homo sapiens (Human)					1.33227e-14	478.267	59.6	50103.7	Q71U36	48 (47 1 0 0 0)		0.716154	0.249089
	1736, Seq17763_E2O1	R.LSVDYGKK.S	909.504	10.5212	2	0.00531195	2.48599	0.312127	424.723	1	10/14	4
	1744, Seq17763_E2O1	R.LSVDYGK#K#.S	925.532	10.3107	2	0.00872768	2.38597	0.121392	416.466	1	10/14	4
	5675, Seq17763_E2O1	R.LDHK#FDLM*YAK#.R	1412.72	8.5343	3	0.00090178	2.86721	0.262952	687.466	1	19/40	6
	5821, Seq17763_E2O1	R.LDHKFDLM*YAK.R	1396.69	10.6316	3	0.00548886	3.27857	0.410447	916.87	1	21/40	6
	6042, Seq17763_E2O1	R.RNLDIERPTYTNLNR.L	1874.98	8.28651	3	0.00119179	2.87811	0.30727	444.616	1	18/56	6
	6064, Seq17763_E2O1	R.R@NLDIER@PTYTNLNR@.L	1905.01	9.8899	3	0.000591625	3.71203	0.412654	514.848	1	20/56	6
	6069, Seq17763_E2O1	K.DVNAAIATIK#.T	1023.59	11.066	2	4.41526e-05	3.51869	0.351436	1148.9	1	16/18	4
	6163, Seq17763_E2O1	K.DVNAAIATIK.T	1015.58	10.5642	2	5.52035e-05	3.28083	0.335597	1044.93	1	15/18	4
	6898, Seq17763_E2O1	R.NLDIER@PTYTNLNR@.L	1738.9	12.9721	2	1.78594e-05	3.06653	0.399655	288.823	1	14/26	6
	6921, Seq17763_E2O1	R.NLDIERPTYTNLNR.L	1718.88	12.9528	2	9.55923e-06	3.3864	0.370164	276.477	1	14/26	6
	7115, Seq17763_E2O1	K.YM*ACCLLYR.G	1265.55	8.03394	2	5.28214e-05	2.34214	0.42785	525.103	1	12/16	4
	7125, Seq17763_E2O1	K.YM*ACCLLYR@.G	1275.56	9.7379	2	4.26697e-05	2.28028	0.546994	705.398	1	14/16	4
	7608, Seq17763_E2O1	K.FDLMYAK.R	887.433	11.3331	2	0.00132261	2.38885	0.244401	521.471	1	10/12	7
	7656, Seq17763_E2O1	R.LDHK#FDLMYAK#.R	1396.73	11.131	3	1.26581e-06	4.88969	0.384654	1195.9	1	25/40	6
	7748, Seq17763_E2O1	R.LDHKFDLMYAK.R	1380.7	10.9215	3	1.80139e-07	4.25263	0.351243	1197.67	1	23/40	6
	8268, Seq17763_E2O1	K.YMACCLLYR@.G	1259.56	11.2517	2	1.53374e-05	3.34067	0.383396	964.181	1	15/16	4
	8439, Seq17763_E2O1	K.YMACCLLYR.G	1249.55	10.1003	2	5.20187e-07	2.43075	0.497725	670.288	1	13/16	4
	8902, Seq17763_E2O1	K.VGINYQPPTVVPGGDLAK.V	1824.99	12.4004	2	1.60208e-09	4.0755	0.50464	461.341	1	17/34	6
	9002, Seq17763_E2O1	K.VGINYQPPTVVPGGDLAK#.V	1833	12.3269	2	4.80532e-08	4.02134	0.541418	502.246	1	19/34	6
	9014, Seq17763_E2O1	K.DYEEVGVDSVEGEGEEEGEEY.-	2348.9	11.7653	2	1.33227e-14	2.62154	0.695311	1793.1	1	25/40	1
	9558, Seq17763_E2O1	-.QLFHPEQLITGK#.-	1418.79	11.6403	2	8.08992e-05	3.04867	0.341883	139.13	1	13/22	6
	9888, Seq17763_E2O1	K.AYHEQLSVAEITNACFEPANQM*VK#.C	2774.3	13.4392	3	8.37225e-06	5.08402	0.428507	363.065	1	23/92	4
	9961, Seq17763_E2O1	K.AYHEQLSVAEITNACFEPANQM*VK.C	2766.29	11.8316	3	1.75764e-05	4.28608	0.537507	334.745	1	23/92	4
	10095, Seq17763_E2O1	R.QLFHPEQLITGKEDAANNYAR.G	2415.21	11.8916	3	1.15574e-12	4.0782	0.58801	521.376	1	24/80	5
	10102, Seq17763_E2O1	R.QLFHPEQLITGK#EDAANNYAR@.G	2433.23	11.5379	3	5.17576e-10	4.9203	0.522805	323.413	1	20/80	5
	10506, Seq17763_E2O1	R.AVCM*LSNTTAIAEAWAR.L	1880.9	12.8363	2	2.80886e-13	4.76931	0.599877	2247.86	1	24/32	5
	10526, Seq17763_E2O1	R.AVCM*LSNTTAIAEAWAR@.L	1890.91	13.8957	2	7.21654e-07	4.16125	0.495547	855.068	1	17/32	5
	10535, Seq17764_E2O1	K.AYHEQLSVAEITNACFEPANQMVK#.C	2758.31	11.1647	3	6.17159e-08	3.7832	0.296773	497.059	1	24/92	4
	10742, Seq17763_E2O1	K.AYHEQLSVAEITNACFEPANQMVK.C	2750.29	12.8173	3	2.54697e-08	4.56023	0.454441	683.009	1	27/92	4
	10918, Seq17763_E2O1	K.TIGGGDDSFNTFFSETGAGK.H	2007.89	12.5475	2	4.20775e-12	4.26237	0.626203	950.368	1	23/38	4
	11108, Seq17763_E2O1	K.TIGGGDDSFNTFFSETGAGK#.H	2015.91	12.832	2	1.62046e-09	5.26186	0.643403	560.495	1	19/38	4
	11329, Seq17763_E2O1	K.EIIDLVLDR@.I	1095.63	8.80035	2	0.000177508	2.72991	0.257613	694.199	1	12/16	2
	11336, Seq17763_E2O1	R.IHFPLATYAPVISAEK.A	1756.96	12.3247	2	1.04941e-09	4.35856	0.597657	987.557	1	21/30	5
	11517, Seq17763_E2O1	K.EIIDLVLDR.I	1085.62	5.89087	2	1.0567e-05	2.29791	0.326399	606.936	1	11/16	2
	11628, Seq17763_E2O1	R.IHFPLATYAPVISAEK#.A	1764.98	10.5055	2	1.44842e-07	3.25859	0.536859	669.63	1	16/30	5
	11916, Seq17763_E2O1	R.TIQFVDWCPTGFK#.V	1606.78	11.145	2	1.22136e-08	4.14167	0.513658	1249.1	1	17/24	4
	11933, Seq17763_E2O1	R.TIQFVDWCPTGFK.V	1598.77	11.4827	2	6.91803e-09	3.71144	0.558221	1127.36	1	17/24	4
	12049, Seq17763_E2O1	R.AVFVDLEPTVIDEVR@.T	1711.91	12.8866	2	2.16977e-09	4.83068	0.510883	1040.89	1	22/28	2
	12123, Seq17763_E2O1	R.AVFVDLEPTVIDEVR.T	1701.91	12.2213	2	8.91764e-10	4.06563	0.489474	1102.63	1	22/28	2
	12320, Seq17763_E2O1	R.AVCMLSNTTAIAEAWAR.L	1864.9	11.8077	2	8.23897e-12	4.38348	0.60375	1424.98	1	20/32	5
	12332, Seq17763_E2O1	R.AVCMLSNTTAIAEAWAR@.L	1874.91	12.0835	2	8.67081e-09	4.30273	0.53855	1699.79	1	21/32	5
	13619, Seq17763_E2O1	R.FDGALNVDLTEFQTNLVPYPR@.I	2419.22	13.4627	2	2.68032e-09	5.09766	0.621377	918.335	1	22/40	6
	13664, Seq17763_E2O1	R.FDGALNVDLTEFQTNLVPYPR.I	2409.21	12.8895	2	8.89623e-10	4.79732	0.531541	1067.44	1	22/40	6
	14735, Seq17763_E2O1	R.LIGQIVSSITASLR.F	1457.87	9.99676	2	9.20428e-05	2.94045	0.415972	680.264	1	14/26	2
	14974, Seq17763_E2O1	R.GHYTIGK#EIIDLVLDR@.I	1860.03	12.0403	3	4.18475e-08	4.14368	0.453254	724.945	1	24/60	2
	14977, Seq17763_E2O1	R.GHYTIGKEIIDLVLDR.I	1842.01	12.6172	2	1.96659e-08	3.51636	0.541864	1294.54	1	20/30	2
	10021, Seq17763_E2O1	-.QLFHPEQLITGKEDAANNYAR.-	2415.21	10.3698	4	0.000227742	3.59857	0.390565	504.136	2	27/120	5
	10022, Seq17763_E2O1	-.QLFHPEQLITGK#EDAANNYAR@.-	2433.23	10.8551	4	0.00196	4.23838	0.519782	271.294	2	22/120	5
14	P22314|UBA1_HUMAN Ubiquitin-like modifier-activating enzyme 1 - Homo sapiens (Human)					1.88738e-14	510.291	32.7	117774	P22314	51 (51 0 0 0 0)		0.603696	0.210622
	3713, Seq17765_E2O1	R.LDQPM*TEIVSR.V	1304.65	12.3023	2	0.00301853	2.83862	0.269982	618.815	1	15/20
	3825, Seq17765_E2O1	R.AENYDIPSADR.H	1250.56	11.6539	2	2.43101e-06	2.95556	0.51351	612.876	1	14/20
	3833, Seq17765_E2O1	R.AENYDIPSADR@.H	1260.57	13.2909	2	1.14101e-06	3.43691	0.458794	796.913	1	16/20
	4750, Seq17765_E2O1	R.K#PLLESGTLGTK#.G	1259.75	11.6923	2	5.92898e-07	2.77102	0.399325	566.853	1	18/22
	4825, Seq17765_E2O1	R.KPLLESGTLGTK.G	1243.73	12.0124	2	1.01182e-06	3.26052	0.353675	578.933	1	18/22
	5299, Seq17765_E2O1	K.IHVSDQELQSANASVDDSR.L	2070.97	5.94032	3	0.00725959	3.81042	0.497922	533.452	1	22/72
	5328, Seq17765_E2O1	K.IHVSDQELQSANASVDDSR@.L	2080.98	11.0537	3	0.00313229	3.98544	0.452248	740.427	1	21/72
	5464, Seq17765_E2O1	K.NGSEADIDEGLYSR.Q	1525.68	12.8329	2	1.81221e-07	4.61932	0.560614	1615.06	1	20/26
	5471, Seq17765_E2O1	K.NGSEADIDEGLYSR@.Q	1535.68	12.3935	2	5.75883e-07	3.97878	0.595396	1574.69	1	18/26
	6100, Seq17765_E2O1	K.DNPGVVTCLDEAR.H	1445.67	12.0232	2	1.5114e-10	4.12618	0.614651	907.384	1	19/24
	6106, Seq17765_E2O1	K.DNPGVVTCLDEAR@.H	1455.68	12.2245	2	1.55804e-08	4.30385	0.532908	971.37	1	19/24
	6230, Seq17765_E2O1	K.QPAENVNQYLTDPK.F	1616.79	13.9217	2	8.40792e-07	2.72908	0.462149	377.273	1	13/26
	6239, Seq17765_E2O1	K.QPAENVNQYLTDPK#.F	1624.81	11.8649	2	1.84541e-05	2.70583	0.521619	306.123	1	11/26
	6626, Seq17765_E2O1	R.LDQPMTEIVSR@.V	1298.66	11.7769	2	4.68906e-06	4.22366	0.440358	975.822	1	19/20
	6704, Seq17765_E2O1	R.LDQPMTEIVSR.V	1288.66	11.6883	2	3.04352e-06	3.15	0.478098	825.763	1	17/20
	7575, Seq17765_E2O1	R.QNR@YDGQVAVFGSDLQEK#.L	2072.02	12.3831	3	0.00146548	4.31012	0.465905	964.977	1	26/68
	7578, Seq17765_E2O1	R.QNRYDGQVAVFGSDLQEK.L	2053.99	9.79298	3	7.56746e-05	4.69554	0.386192	1086.28	1	25/68
	7609, Seq17765_E2O1	R.LQTSSVLVSGLR.G	1259.73	12.0536	2	2.90352e-07	3.4919	0.465685	1020.84	1	17/22
	7680, Seq17765_E2O1	R.LQTSSVLVSGLR@.G	1269.74	10.0117	2	3.4835e-05	3.16885	0.391522	544.335	1	13/22
	7837, Seq17765_E2O1	R.ALPAVQQNNLDEDLIRK.L	1937.05	11.8721	2	5.67432e-06	3.90934	0.51144	289.699	1	16/32
	7840, Seq17765_E2O1	R.ALPAVQQNNLDEDLIR@K#.L	1955.07	14.5475	2	5.87542e-07	3.87123	0.43869	219.636	1	14/32
	7918, Seq17765_E2O1	K.ATLPSPDKLPGFK.M	1370.77	11.4334	2	0.00662965	2.22539	0.292679	206.126	1	11/24
	8065, Seq17765_E2O1	R.YDGQVAVFGSDLQEK#.L	1663.81	12.4481	2	2.64673e-09	5.2724	0.535317	1185.29	1	20/28
	8091, Seq17765_E2O1	R.YDGQVAVFGSDLQEK.L	1655.79	13.0778	2	2.87145e-10	4.68654	0.422991	1231.46	1	20/28
	8177, Seq17765_E2O1	K.IHVSDQELQSANASVDDSR@LEELK#.A	2701.34	13.1121	3	1.40843e-11	3.28294	0.441691	441.045	1	25/92
	8258, Seq17765_E2O1	K.IHVSDQELQSANASVDDSRLEELK.A	2683.32	13.3647	3	1.88738e-14	4.55334	0.598222	785.829	1	33/92
	8994, Seq17765_E2O1	R.ALPAVQQNNLDEDLIR@.K	1818.96	13.5305	2	1.6641e-08	3.19755	0.349906	373.512	1	18/30
	9077, Seq17765_E2O1	R.ALPAVQQNNLDEDLIR.K	1808.95	12.9827	2	5.54101e-11	4.4778	0.558555	529.908	1	20/30
	10978, Seq17765_E2O1	R.LAGTQPLEVLEAVQR@.S	1633.91	13.8396	2	4.93977e-08	4.50339	0.487011	743.263	1	20/28
	11049, Seq17765_E2O1	R.LAGTQPLEVLEAVQR.S	1623.91	13.8607	2	1.53526e-07	4.4826	0.53175	740.746	1	18/28
	11636, Seq17765_E2O1	R.NEEDAAELVALAQAVNAR@.A	1893.95	10.3575	3	4.56272e-09	4.18678	0.271698	1148.66	1	25/68
	11674, Seq17765_E2O1	R.DEFEGLFK#QPAENVNQYLTDPK#.F	2598.27	12.9788	3	6.06208e-07	4.3647	0.489023	1702.26	1	31/84
	11676, Seq17765_E2O1	R.NEEDAAELVALAQAVNAR.A	1883.95	14.8633	2	3.05866e-12	4.46673	0.497113	1951.2	1	22/34
	11703, Seq17765_E2O1	R.DEFEGLFKQPAENVNQYLTDPK.F	2582.24	13.9824	3	1.52101e-13	5.2528	0.619191	1890.56	1	34/84
	12049, Seq17765_E2O1	R.QLLHNFPPDQLTSSGAPFWSGPK.R	2524.26	12.0307	3	6.92832e-07	3.55562	0.275687	572.122	1	22/88
	12151, Seq17765_E2O1	K.GNVQVVIPFLTESYSSSQDPPEK.S	2521.25	13.285	2	3.74656e-11	4.26932	0.536378	494.267	1	21/44
	12159, Seq17765_E2O1	K.GNVQVVIPFLTESYSSSQDPPEK#.S	2529.26	14.051	2	4.33265e-09	3.54956	0.573289	345.508	1	17/44
	12467, Seq17765_E2O1	R.AAVATFLQSVQVPEFTPK.S	1933.04	13.6017	2	2.61831e-09	4.40712	0.573793	1016.26	1	21/34
	12540, Seq17765_E2O1	R.AAVATFLQSVQVPEFTPK#.S	1941.06	14.5233	2	9.21915e-07	3.06256	0.510837	598.742	1	17/34
	12723, Seq17765_E2O1	K.SLVASLAEPDFVVTDFAK.F	1909	13.3254	2	1.62377e-07	3.56208	0.475909	481.656	1	17/34
	12789, Seq17765_E2O1	K.SLVASLAEPDFVVTDFAK#.F	1917.01	13.6927	2	7.2342e-10	5.41944	0.511085	977.461	1	23/34
	12817, Seq17765_E2O1	K.YFLVGAGAIGCELLK#.N	1618.88	12.854	2	1.2978e-10	4.9213	0.543874	1843.61	1	22/28
	12865, Seq17765_E2O1	K.YFLVGAGAIGCELLK.N	1610.86	13.8214	2	4.34486e-11	4.14106	0.538359	2074.98	1	22/28
	13998, Seq17765_E2O1	R.IYDDDFFQNLDGVANALDNVDAR.M	2600.19	13.6328	2	6.32854e-09	2.8907	0.462678	869.58	1	19/44
	14006, Seq17765_E2O1	R.IYDDDFFQNLDGVANALDNVDAR@.M	2610.2	14.908	2	7.85833e-05	3.53098	0.590682	616.15	1	18/44
	14456, Seq17765_E2O1	K.LAYVAAGDLAPINAFIGGLAAQEVM*K.A	2619.39	14.454	3	1.03843e-05	3.30912	0.480451	680.217	1	30/100
	14514, Seq17765_E2O1	R.KLAYVAAGDLAPINAFIGGLAAQEVM*K.A	2747.48	13.9606	3	7.75216e-05	4.12248	0.507064	738.319	1	26/104
	14517, Seq17765_E2O1	R.K#LAYVAAGDLAPINAFIGGLAAQEVM*K#.A	2763.51	13.7968	3	0.00146089	3.71764	0.480514	511.868	1	21/104
	14726, Seq17765_E2O1	R.K#LAYVAAGDLAPINAFIGGLAAQEVMK#.A	2747.51	12.5817	3	1.88023e-05	4.30872	0.518257	952.463	1	27/104
	14762, Seq17765_E2O1	K.LAYVAAGDLAPINAFIGGLAAQEVMK.A	2603.39	14.3143	3	1.90833e-07	5.11948	0.578178	918.086	1	28/100
	7830, Seq17765_E2O1	-.ATLPSPDKLPGFK.-	1370.77	12.324	2	0.00396046	2.32082	0.341758	112.522	3	7/24
15	Q12931|TRAP1_HUMAN Heat shock protein 75 kDa, mitochondrial precursor - Homo sapiens (Human)					1.88738e-14	320.282	34.9	80059.8	Q12931	32 (32 0 0 0 0)		0.681562	0.23089
	1315, Seq17764_E2O1	K.SDCK#EFSSEAR@.V	1333.58	8.71701	2	0.005803	2.22833	0.280569	221.448	1	9/20
	1518, Seq17764_E2O1	R.SPAAECLSEK.E	1091.5	11.8983	2	0.000477108	2.58024	0.35724	484.88	1	11/18
	1520, Seq17764_E2O1	R.SPAAECLSEK#.E	1099.52	14.1752	2	0.00771634	2.25253	0.290107	384.021	1	11/18
	3830, Seq17764_E2O1	K.TDAPLNIR.S	899.495	9.75616	2	4.98455e-05	2.24931	0.314393	794.797	1	12/14
	5782, Seq17764_E2O1	R.ELISNASDALEK#.L	1297.67	13.791	2	0.00101323	3.46134	0.339467	586.085	1	13/22
	5783, Seq17764_E2O1	R.ELGSSVALYSR@.K	1191.62	13.7209	2	0.000123083	3.09717	0.416441	482.139	1	11/20
	5865, Seq17764_E2O1	R.ELGSSVALYSR.K	1181.62	10.0611	2	4.21215e-07	3.20694	0.47406	836.14	1	14/20
	6259, Seq17764_E2O1	K.LLDIVAR.S	799.504	8.83877	2	0.00346167	2.20344	0.212155	534.919	1	11/12
	6619, Seq17764_E2O1	R.NIYYLCAPNR.H	1283.62	10.9734	2	0.00038799	2.31181	0.477555	713.211	1	12/18
	6652, Seq17764_E2O1	R.NIYYLCAPNR@.H	1293.63	10.9038	2	0.00103823	3.02054	0.449282	834.413	1	12/18
	7205, Seq17764_E2O1	R.SLYSEK#EVFIR@.E	1388.75	12.1468	2	0.000837805	2.58176	0.259629	329.824	1	11/20
	7238, Seq17764_E2O1	R.SLYSEKEVFIR.E	1370.73	11.0775	2	2.04841e-06	3.2682	0.471397	646.172	1	13/20
	8012, Seq17764_E2O1	R.ELLQESALIR.K	1171.67	10.2508	2	0.000208492	3.02743	0.370022	1021.14	1	14/18
	8028, Seq17764_E2O1	R.ELLQESALIR@.K	1181.68	14.6344	2	4.99078e-05	3.21508	0.346454	1300.17	1	15/18
	8487, Seq17764_E2O1	K.AFLDALQNQAEASSK.I	1592.79	11.5258	2	6.9359e-11	5.07413	0.538198	1324.59	1	19/28
	8554, Seq17764_E2O1	K.AFLDALQNQAEASSK#.I	1600.81	12.1953	2	1.41245e-09	5.64299	0.557161	1868.09	1	22/28
	8564, Seq17764_E2O1	R.AQLLQPTLEINPR.H	1492.85	11.1526	2	1.95846e-06	3.83091	0.463657	539.815	1	15/24
	8573, Seq17764_E2O1	R.AQLLQPTLEINPR@.H	1502.86	11.5642	2	0.000519113	3.42406	0.308041	510.208	1	15/24
	8647, Seq17764_E2O1	R.GVVDSEDIPLNLSR@.E	1523.79	11.9928	2	1.11025e-08	4.74002	0	1153.52	1	21/26
	8725, Seq17764_E2O1	R.GVVDSEDIPLNLSR.E	1513.79	11.4822	2	3.7528e-08	4.45576	0	1181.73	1	20/26
	9367, Seq17764_E2O1	R.ELISNASDALEKLR.H	1558.84	12.7165	2	9.4536e-07	3.06604	0.421431	639.812	1	16/26
	9384, Seq17764_E2O1	R.ELISNASDALEK#LR@.H	1576.87	12.0854	2	2.46089e-05	3.29476	0.448782	273.024	1	11/26
	9653, Seq17764_E2O1	R.YESSALPSGQLTSLSEYASR.M	2146.03	13.105	2	1.88738e-14	5.05061	0.690004	913.428	1	25/38
	9678, Seq17764_E2O1	R.YESSALPSGQLTSLSEYASR@.M	2156.04	12.5788	2	8.2423e-12	4.75217	0.597689	1012.8	1	25/38
	10395, Seq17764_E2O1	R.EGIVTATEQEVK#EDIAK#.L	1875.99	11.091	2	1.42316e-07	3.6193	0.523216	544.986	1	15/32
	10397, Seq17764_E2O1	R.EGIVTATEQEVKEDIAK.L	1859.96	13.7424	2	6.71156e-08	3.09718	0.401117	210.595	1	10/32
	11371, Seq17764_E2O1	R.LDTHPAMVTVLEMGAAR.H	1811.91	12.314	3	6.50018e-08	4.78722	0.463142	1770.76	1	26/64
	11980, Seq17764_E2O1	K.FFEDYGLFMR.E	1324.6	6.02608	2	0.000574546	2.25721	0.34736	373.012	1	9/18
	11992, Seq17764_E2O1	K.FFEDYGLFMR@.E	1334.61	5.25908	2	0.00489179	2.66666	0.378867	723.637	1	13/18
	11995, Seq17764_E2O1	K.YSNFVSFPLYLNGR.R	1676.84	9.85607	2	0.000426462	2.46517	0.232056	362.173	1	11/26
	12389, Seq17764_E2O1	R.MNTLQAIWMMDPK#.D	1586.76	10.5795	2	0.00155865	2.73898	0.470853	287.7	1	9/24
	9154, Seq17764_E2O1	-.LVSDGQALPEMEIHLQTNAEK.-	2323.16	11.9949	3	0.00159429	3.02126	0.361815	210.721	2	18/80
16	P13645|K1C10_HUMAN Keratin, type I cytoskeletal 10 - Homo sapiens (Human)					2.44249e-14	280.267	48.7	59474.8	P13645	28 (28 0 0 0 0)		0.29	0.386109
	952, Seq17766_E2O1	K.VTM*QNLNDR.L	1106.53	10.1882	2	1.54441e-05	2.41343	0.389911	416.959	1	12/16	6
	2059, Seq17761_E2O1	R.SQYEQLAEQNRK.D	1493.73	9.83845	2	3.98904e-06	2.26984	0.292565	471.397	1	12/22
	2259, Seq17758_E2O1	R.SGGGGGGGGCGGGGGVSSLR.I	1549.68	11.1375	2	8.85381e-11	3.30382	0.623031	434.34	1	19/38
	2336, Seq17758_E2O1	R.SQYEQLAEQNR.K	1365.64	9.33109	2	2.65192e-07	3.95132	0.323387	1274.35	1	17/20
	2345, Seq17767_E2O1	K.VTMQNLNDR.L	1090.53	12.9163	2	8.94148e-06	2.88095	0.412822	895.702	1	14/16	6
	2541, Seq17765_E2O1	R.SLLEGEGSSGGGGR.G	1262.6	9.70588	2	7.78853e-07	3.23658	0.461865	800.332	1	18/26
	3034, Seq17758_E2O1	R.ALEESNYELEGK.I	1381.65	8.86957	2	1.12844e-09	3.81522	0.570607	1429.75	1	16/22
	3239, Seq17761_E2O1	R.LAADDFR.L	807.4	10.7178	2	0.000581244	2.34734	0.319224	430.964	1	10/12	15
	3717, Seq17763_E2O1	K.IKEWYEK.H	995.52	10.4705	2	0.00601094	2.37362	0.060589	463.383	1	10/12
	4005, Seq17762_E2O1	R.LENEIQTYR.S	1165.58	5.69618	2	1.56704e-05	3.43333	0.0932192	840.185	1	14/16
	4901, Seq17767_E2O1	R.LASYLDKVR.A	1064.61	11.0523	2	2.26371e-06	2.23037	0.076314	306.25	1	11/16	6
	5161, Seq17762_E2O1	R.LKYENEVALR.Q	1234.68	7.75025	2	4.74713e-07	2.76956	0.262946	355.002	1	11/18
	5503, Seq17758_E2O1	K.GSLGGGFSSGGFSGGSFSR.G	1707.77	10.5353	2	2.44249e-14	5.34877	0.662548	1303.05	1	22/36
	5601, Seq17763_E2O1	R.KDAEAWFNEK.S	1237.58	6.25252	2	0.00163896	2.91681	0.424312	408.676	1	12/18	1
	6020, Seq17758_E2O1	R.AETECQNTEYQQLLDIK.I	2082.96	10.9232	2	1.91009e-09	4.55896	0.553684	1781.31	1	20/32
	6727, Seq17763_E2O1	R.QSVEADINGLR.R	1201.62	11.2143	2	9.7842e-05	2.48758	0.11552	128.523	1	10/20	2
	6846, Seq17762_E2O1	K.QSLEASLAETEGR.Y	1390.68	9.51418	2	1.29909e-08	3.69299	0.485056	371.317	1	14/24
	6909, Seq17761_E2O1	R.VLDELTLTK.A	1031.6	9.86762	2	1.03105e-06	3.07657	0.423902	653.735	1	14/16
	7019, Seq17766_E2O1	K.IRLENEIQTYR.S	1434.77	11.6041	2	2.96389e-07	4.03698	0.416936	1115.91	1	16/20
	7240, Seq17761_E2O1	K.DAEAWFNEK.S	1109.49	8.18466	2	5.00984e-05	2.8369	0.345969	1034.9	1	13/16	3
	8697, Seq17758_E2O1	K.TIDDLKNQILNLTTDNANILLQIDNAR.L	3052.63	10.6282	3	1.3076e-07	3.49786	0.440621	595.102	1	22/104
	9958, Seq17763_E2O1	R.GSSGGGCFGGSSGGYGGLGGFGGGSFR.G	2342.98	14.921	2	1.19881e-06	4.42863	0.658622	687.666	1	18/52
	10542, Seq17761_E2O1	K.ELTTEIDNNIEQISSYK.S	1996.97	9.80427	2	7.67971e-06	2.42371	0.435435	320.594	1	12/32
	10589, Seq17763_E2O1	K.SKELTTEIDNNIEQISSYK.S	2212.1	12.0514	2	7.15059e-05	3.89335	0.4588	615.02	1	16/36
	11091, Seq17764_E2O1	R.NVSTGDVNVEM*NAAPGVDLTQLLNNM*R.S	2904.38	13.0101	3	9.79697e-07	3.18058	0.511456	448.116	1	25/104
	13249, Seq17762_E2O1	R.NVSTGDVNVEM*NAAPGVDLTQLLNNMR.S	2888.39	9.69458	3	0.00994496	3.3614	0.41394	435.519	1	21/104
	4140, Seq17766_E2O1	-.ALEESNYELEGK.-	1381.65	12.1386	2	0.0055803	2.48147	0.365627	180.71	2	12/22
	6060, Seq17766_E2O1	-.QSVEADINGLR.-	1201.62	10.6048	2	0.00607314	2.48774	0.130401	120.616	2	9/20	2
17	P00558|PGK1_HUMAN Phosphoglycerate kinase 1 - Homo sapiens (Human)					2.55351e-14	670.317	83.9	44586.2	P00558	67 (67 0 0 0 0)		0.557538	0.238714
	1049, Seq17762_E2O1	K.YAEAVTR.A	809.415	7.29782	2	0.000405652	2.29488	0.361809	642.006	1	11/12
	1237, Seq17762_E2O1	K.K#YAEAVTR@.A	955.532	7.78804	2	0.00180498	2.5878	0.365781	571.621	1	12/14
	1488, Seq17762_E2O1	R.FHVEEEGK#.G	982.472	7.705	2	0.000248451	2.37337	0.321448	792.215	1	12/14	1
	1607, Seq17762_E2O1	K.DCVGPEVEK#.A	1040.48	11.1121	2	0.00436884	2.20637	0.355781	480.414	1	10/16
	1738, Seq17763_E2O1	R.FHVEEEGKGKDASGNK.V	1731.83	12.6368	3	0.00566325	3.18363	0.346203	320.719	1	20/60
	2891, Seq17762_E2O1	K.IVKDLMSK.A	933.544	10.1195	2	0.000173825	2.44529	0.202643	660.825	1	13/14
	3279, Seq17762_E2O1	R.AHSSM*VGVNLPQK.A	1383.7	6.50741	2	1.35821e-05	3.02017	0.40788	658.538	1	17/24
	3286, Seq17762_E2O1	R.AHSSM*VGVNLPQK#.A	1391.72	10.0058	2	0.00717146	2.29871	0.445066	312.619	1	13/24
	4330, Seq17762_E2O1	K.AEPAKIEAFR.A	1131.62	9.53484	2	1.81899e-05	2.68503	0.456797	350.429	1	15/18
	4344, Seq17762_E2O1	K.AEPAK#IEAFR@.A	1149.64	10.7753	2	0.00031644	2.49606	0.419724	252.519	1	14/18
	4651, Seq17763_E2O1	K.AGGFLMK.K	723.386	5.29699	2	0.00213269	2.71704	0.291447	810.842	1	11/12
	4743, Seq17762_E2O1	K.AGGFLMK#.K	731.4	9.45723	2	0.0049035	2.86182	0.219466	752.322	1	11/12
	4899, Seq17762_E2O1	R.VDFNVPM*K.N	965.476	9.71588	2	0.00396313	2.34753	0.251504	684.571	1	11/14	1
	4904, Seq17762_E2O1	R.AHSSMVGVNLPQK#.A	1375.72	9.97515	2	1.4413e-07	4.32059	0.524679	1037.55	1	18/24
	4909, Seq17762_E2O1	R.AHSSMVGVNLPQK.A	1367.71	10.8342	2	6.48573e-05	4.37678	0.525459	1141.81	1	20/24
	5286, Seq17762_E2O1	R.VDFNVPM*KNNQITNNQR.I	2048	8.51268	3	0.00299633	3.59611	0.376333	489.667	1	23/64
	5581, Seq17762_E2O1	K.VKAEPAKIEAFR.A	1358.78	8.96403	3	7.37906e-06	3.00282	0.418923	598.58	1	24/44
	5660, Seq17762_E2O1	K.VK#AEPAK#IEAFR@.A	1384.82	12.257	3	2.99342e-05	3.05759	0.513037	672.004	1	22/44
	6092, Seq17763_E2O1	R.GCITIIGGGDTATCCAK.W	1754.79	12.9661	2	2.43301e-08	4.00133	0.607599	765.509	1	18/32
	6127, Seq17763_E2O1	R.GCITIIGGGDTATCCAK#.W	1762.8	10.8507	2	4.28837e-08	3.95092	0.526292	1072.68	1	19/32
	6395, Seq17762_E2O1	K.LTLDK#LDVK#.G	1060.66	10.078	2	7.56097e-05	3.03739	0.342236	593.074	1	14/16
	6487, Seq17762_E2O1	K.LTLDKLDVK.G	1044.63	8.92654	2	0.000343925	2.46887	0.337533	310.196	1	10/16
	6639, Seq17762_E2O1	K.IQLINNM*LDK.V	1217.66	11.1067	2	0.00516836	2.40246	0.148215	372.608	1	10/18
	6680, Seq17762_E2O1	K.IQLINNM*LDK#.V	1225.67	11.2643	2	0.00375089	2.51283	0.200293	406.039	1	11/18
	6812, Seq17762_E2O1	R.VDFNVPMK#NNQITNNQR@.I	2050.02	9.43435	3	4.27894e-07	3.47572	0.531429	296.233	1	19/64
	6857, Seq17762_E2O1	R.VDFNVPMK.N	949.481	9.69252	2	0.00506389	2.45462	0.175461	499.788	1	11/14	1
	6882, Seq17762_E2O1	R.VDFNVPMKNNQITNNQR.I	2032	9.50848	3	1.82562e-07	3.56159	0.444171	265.166	1	19/64
	7799, Seq17763_E2O1	K.LGDVYVNDAFGTAHR@.A	1644.8	11.177	2	2.3654e-09	3.58641	0.464627	1062.56	1	18/28	1
	7926, Seq17762_E2O1	K.LGDVYVNDAFGTAHR.A	1634.79	11.6777	2	5.58953e-11	4.38284	0.469031	1903.52	1	22/28	1
	7940, Seq17762_E2O1	K.VSHVSTGGGASLELLEGK.V	1740.91	12.1578	2	3.93806e-09	4.46192	0.574363	1465.7	1	23/34	1
	7954, Seq17762_E2O1	K.VSHVSTGGGASLELLEGK#.V	1748.93	10.9051	2	0.000110736	4.18505	0.550191	1486.62	1	22/34	1
	9199, Seq17762_E2O1	K.YSLEPVAVELK.S	1247.69	9.137	2	0.00589223	2.65277	0.371955	629.375	1	15/20
	9454, Seq17762_E2O1	K.IQLINNMLDK.V	1201.66	8.47113	2	0.00213974	2.52503	0.132563	446.945	1	12/18
	9518, Seq17762_E2O1	K.VLNNM*EIGTSLFDEEGAK#.I	1990.95	11.1775	2	7.90486e-08	4.24531	0.458136	441.772	1	16/34
	9536, Seq17762_E2O1	K.VLNNM*EIGTSLFDEEGAK.I	1982.94	12.1884	2	3.14909e-10	4.69783	0.539956	606.812	1	16/34
	9592, Seq17762_E2O1	K.SVVLMSHLGRPDGVPMPDK.Y	2035.05	11.8936	3	3.30255e-08	3.89466	0.206624	870.921	1	24/72
	9594, Seq17762_E2O1	K.DVLFLK#DCVGPEVEK#.A	1763.92	9.38169	3	0.000735883	2.93789	0.15937	286.679	1	19/56
	9608, Seq17762_E2O1	K.SVVLMSHLGR@PDGVPMPDK#.Y	2053.07	13.4992	3	1.84422e-07	3.70782	0.329695	692.63	1	23/72
	9729, Seq17762_E2O1	K.WNTEDK#VSHVSTGGGASLELLEGK#.V	2530.28	13.2617	3	1.67533e-12	4.79632	0.522125	1388.68	1	35/92	1
	9821, Seq17762_E2O1	K.WNTEDKVSHVSTGGGASLELLEGK.V	2514.25	11.2532	3	3.28154e-09	4.96043	0.570202	1102.15	1	29/92	1
	10073, Seq17762_E2O1	K.TGQATVASGIPAGWMGLDCGPESSKK.Y	2605.24	11.235	3	6.18512e-05	3.8172	0.573085	188.48	1	19/100
	10109, Seq17762_E2O1	K.TGQATVASGIPAGWMGLDCGPESSK#K#.Y	2621.27	11.9138	3	0.000340806	3.74752	0.30858	325.136	1	26/100
	10460, Seq17762_E2O1	K.VADKIQLINNMLDK.V	1614.89	11.8216	2	7.92612e-09	4.06654	0.354541	1338.19	1	17/26
	10496, Seq17762_E2O1	K.VADK#IQLINNMLDK#.V	1630.92	10.1052	3	7.47014e-06	3.3555	0.388032	447.325	1	21/52
	10737, Seq17762_E2O1	K.TGQATVASGIPAGWMGLDCGPESSK.K	2477.14	12.9302	2	0.00441416	3.60108	0.621131	329.878	1	18/48
	10951, Seq17762_E2O1	K.VLNNMEIGTSLFDEEGAK#.I	1974.96	12.2782	2	4.27424e-09	5.12392	0.498754	1123.43	1	21/34
	11019, Seq17762_E2O1	K.VLNNMEIGTSLFDEEGAK.I	1966.94	13.057	2	9.11281e-09	4.93885	0.590057	1148.55	1	23/34
	11389, Seq17762_E2O1	K.SLLGK#DVLFLK#.D	1248.79	9.14556	2	8.66462e-06	2.77856	0.400724	488.053	1	13/20	1
	11398, Seq17762_E2O1	K.SLLGKDVLFLK.D	1232.76	9.74275	2	5.72417e-05	3.46272	0.429355	757.911	1	15/20	1
	11455, Seq17762_E2O1	K.ITLPVDFVTADKFDENAK.T	2023.04	12.1519	2	2.03482e-11	4.41704	0.557023	358.034	1	16/34
	11486, Seq17762_E2O1	K.ITLPVDFVTADK#FDENAK#.T	2039.07	10.3377	2	4.82331e-10	3.51053	0.515953	201.431	1	13/34
	11604, Seq17762_E2O1	K.VLPGVDALSNI.-	1097.62	10.1638	2	0.000518605	2.99099	0.457461	1055.53	1	14/20
	11898, Seq17762_E2O1	K.ACANPAAGSVILLENLR.F	1768.94	12.0342	2	1.91283e-10	5.38548	0.552815	1929.44	1	24/32
	11938, Seq17763_E2O1	K.ACANPAAGSVILLENLR@.F	1778.95	10.9885	2	1.59757e-09	4.07792	0.372285	1163.97	1	17/32
	12319, Seq17762_E2O1	K.SVVLM*SHLGRPDGVPM*PDKYSLEPVAVELK.S	3295.71	12.7987	4	0.000725505	3.50561	0.42558	263.729	1	25/174
	12475, Seq17762_E2O1	K.VNEMIIGGGM*AFTFLK.V	1743.88	10.4764	2	2.52994e-05	3.12319	0.0618682	655.924	1	15/30
	12754, Seq17762_E2O1	K.ALESPER@PFLAILGGAK#.V	1787.02	10.4605	3	6.98375e-07	4.26605	0.5617	866.825	1	33/64
	12805, Seq17762_E2O1	K.ALESPERPFLAILGGAK.V	1769	10.6806	3	3.52136e-09	3.41177	0.399025	882.936	1	32/64
	12887, Seq17762_E2O1	K.VNEM*IIGGGMAFTFLK#.V	1751.89	11.5651	2	2.88074e-05	3.31035	0.350658	531.476	1	15/30
	13029, Seq17762_E2O1	K.SVVLM*SHLGRPDGVPMPDKYSLEPVAVELK.S	3279.71	12.7251	4	7.01578e-05	3.29732	0.205251	656.691	1	35/174
	13387, Seq17762_E2O1	K.SLLGKDVLFLKDCVGPEVEK.A	2246.21	11.5907	3	7.49734e-12	4.4659	0.459634	725.585	1	22/76
	13400, Seq17762_E2O1	K.SLLGK#DVLFLK#DCVGPEVEK#.A	2270.25	13.0891	3	7.09502e-06	3.48642	0.387851	449.433	1	19/76
	13576, Seq17762_E2O1	K.SVVLMSHLGRPDGVPM*PDKYSLEPVAVELK.S	3279.71	11.6829	4	2.55351e-14	3.44786	0.44199	944.259	1	36/174
	13842, Seq17762_E2O1	K.SVVLMSHLGRPDGVPMPDKYSLEPVAVELK.S	3263.72	11.8629	4	2.93099e-13	5.01967	0.377352	1003.31	1	36/174
	14544, Seq17762_E2O1	K.QIVWNGPVGVFEWEAFAR.G	2105.06	11.9683	2	2.88742e-07	3.14795	0.559935	298.433	1	11/34
	12872, Seq17762_E2O1	-.ALESPER@PFLAILGGAK#.-	1787.02	8.92356	3	0.000495279	2.98433	0.438106	207.787	2	18/64
	11957, Seq17763_E2O1	-.ACANPAAGSVILLENLR.-	1768.94	10.819	3	0.00385063	3.43784	0.251621	391.913	3	16/64
18	O75153|EIF3X_HUMAN Putative eukaryotic translation initiation factor 3 subunit - Homo sapiens (Human)					2.55351e-14	120.198	9.6	146577	O75153	12 (12 0 0 0 0)		0.43	0.14529
	2706, Seq17766_E2O1	K.SEDPPGQEAGSEEEGSSASGLAK.V	2218.96	13.4445	2	2.55351e-14	2.81678	0.63154	322.103	1	21/44
	4373, Seq17766_E2O1	K.CLTQQAVALQR@.T	1297.69	12.7955	2	5.71865e-05	3.01771	0.380032	1021.25	1	15/20
	5509, Seq17766_E2O1	R.DWNEELQTTR.E	1291.59	8.82642	2	0.000371116	2.54903	0.318155	834.064	1	14/18
	5561, Seq17766_E2O1	R.SVEGLQEGSVLR@.V	1283.68	14.7466	2	0.000367718	3.63767	0.433633	767.827	1	15/22
	5566, Seq17766_E2O1	R.SVEGLQEGSVLR.V	1273.67	11.0591	2	0.00389361	3.39953	0.461859	821.638	1	15/22
	6866, Seq17766_E2O1	R.FLENALAVSTK.Y	1192.66	12.015	2	0.00548356	2.35518	0.397677	605.115	1	12/20
	7645, Seq17766_E2O1	K.AVGSISSTAFDIR@.F	1333.7	12.6188	2	0.00243068	2.93446	0.244559	835.139	1	15/24
	7715, Seq17766_E2O1	K.AVGSISSTAFDIR.F	1323.69	13.3156	2	1.05626e-05	3.23749	0.502237	562.202	1	13/24
	8412, Seq17766_E2O1	K.IGIGELITR.S	971.588	10.4143	2	0.00105557	2.81957	0.417255	574.51	1	14/16
	9402, Seq17766_E2O1	R.LHYIMGDYAEALSNQQK.A	1980.95	10.6779	3	0.000110702	3.96687	0.350494	737.926	1	20/64
	9478, Seq17766_E2O1	K.DFGGDVAAYVAPTNDLNGVR.T	2050.98	14.3075	2	4.09128e-05	2.61834	0.341608	460.038	1	15/38
	8370, Seq17766_E2O1	-.IGIGELITR@.-	981.596	6.35775	2	0.00211158	2.21478	0.135674	295.096	2	9/16
19	Q99460|PSMD1_HUMAN 26S proteasome non-ATPase regulatory subunit 1 - Homo sapiens (Human)					2.77556e-14	110.3	10.5	105769	Q99460	11 (11 0 0 0 0)		0.54	0.199048
	9277, Seq17765_E2O1	K.NAQAIEDMVGYAQETQHEK.I	2161.98	10.5742	3	0.000411828	3.27879	0.398473	276.808	1	18/72
	10850, Seq17765_E2O1	R.TPEQCPSVVSLLSESYNPHVR@.Y	2409.17	13.6399	3	2.71721e-06	4.19009	0.441484	926.138	1	25/80
	10880, Seq17765_E2O1	R.MEEADALIESLCR.D	1536.7	12.0259	2	9.19053e-07	3.62555	0.48777	1124.14	1	16/24
	10883, Seq17765_E2O1	R.MEEADALIESLCR@.D	1546.71	12.6663	2	2.05537e-05	3.67177	0.422866	577.836	1	13/24
	10892, Seq17765_E2O1	R.TPEQCPSVVSLLSESYNPHVR.Y	2399.17	12.3273	3	2.77556e-14	6.00251	0.567543	949.046	1	25/80
	11588, Seq17765_E2O1	K.TILESNDVPGMLAYSLK.L	1850.96	13.0838	2	0.00143028	2.48543	0.371617	261.671	1	14/32
	11589, Seq17765_E2O1	K.TILESNDVPGMLAYSLK#.L	1858.97	11.0564	2	0.00359929	2.54225	0.454527	219.16	1	12/32
	11595, Seq17765_E2O1	K.EAINLLEPMTNDPVNYVR@.Q	2098.05	14.3399	2	0.0029474	2.55502	0.220181	191.375	1	12/34
	11600, Seq17765_E2O1	K.EAINLLEPMTNDPVNYVR.Q	2088.04	12.4166	2	5.37839e-05	2.44313	0.352944	371.739	1	15/34
	13347, Seq17765_E2O1	R.AAVESLGFILFR.T	1322.75	11.4794	2	6.78751e-05	3.23697	0.520382	1118.87	1	15/22
	13353, Seq17765_E2O1	R.AAVESLGFILFR@.T	1332.75	12.8138	2	8.93955e-07	3.39628	0.486527	974.565	1	14/22
20	P26038|MOES_HUMAN Moesin - Homo sapiens (Human)					3.33067e-14	266.263	33.3	67777.9	P26038	27 (25 2 0 0 0)		0.557037	0.143442
	1100, Seq17764_E2O1	-.AQQELEEQTR@.-	1241.6	7.74343	2	0.000663427	2.71292	0.257612	525.692	1	11/18
	1103, Seq17764_E2O1	-.AQQELEEQTR.-	1231.59	8.76084	2	5.34135e-05	3.47015	0.391246	684.531	1	14/18
	1937, Seq17764_E2O1	K.AQM*VQEDLEK.T	1206.57	7.37279	2	7.20706e-05	2.29519	0.284081	375.623	1	11/18
	2388, Seq17764_E2O1	K.LNKDQWEER.I	1217.59	5.25238	2	0.000171918	2.32587	0.216508	414.152	1	11/16
	2398, Seq17764_E2O1	K.LNK#DQWEER@.I	1235.61	9.71127	2	0.000215174	2.53905	0.274518	603.089	1	12/16
	2838, Seq17764_E2O1	K.IEREKEELMER.L	1461.74	8.91722	3	0.000255896	3.24312	0.247817	477.3	1	17/40	1
	3144, Seq17764_E2O1	K.ESEAVEWQQK.A	1233.57	12.804	2	0.00617736	2.75292	0.337973	332.304	1	10/18
	3227, Seq17764_E2O1	K.ESEAVEWQQK#.A	1241.59	11.5541	2	0.000524479	3.20752	0.505343	661.023	1	14/18
	3309, Seq17764_E2O1	R.ALELEQER.K	987.511	9.50468	2	0.000204046	2.63666	0.0226811	880.047	1	12/14
	3314, Seq17764_E2O1	K.AQMVQEDLEK.T	1190.57	10.1905	2	3.769e-05	3.11525	0.394944	828.144	1	14/18
	3514, Seq17764_E2O1	R.ISQLEMAR.Q	947.498	11.903	2	0.000390761	2.73274	0.274749	884.418	1	13/14
	3545, Seq17764_E2O1	R.ISQLEMAR@.Q	957.506	9.08247	2	0.00091171	2.65133	0.271534	412.355	1	11/14
	4041, Seq17764_E2O1	K.ALTSELANARDESK.K	1504.76	10.7398	2	2.33406e-05	3.55295	0.442945	995.185	1	16/26
	4059, Seq17764_E2O1	K.ALTSELANAR@DESK#.K	1522.78	12.8903	2	0.000148115	2.99756	0.310083	492.413	1	14/26
	4364, Seq17764_E2O1	K.ALTSELANAR.D	1045.56	10.4363	2	0.00267794	3.26715	0.407183	725.348	1	15/18
	4380, Seq17764_E2O1	K.ALTSELANAR@.D	1055.57	13.3503	2	0.000291464	2.86997	0.315608	375.723	1	13/18
	5829, Seq17764_E2O1	K.TAMSTPHVAEPAENEQDEQDENGAEASADLR.A	3312.42	12.7796	3	3.33067e-14	5.16285	0.639585	1194.63	1	33/120
	6900, Seq17764_E2O1	K.SGYLAGDKLLPQR.V	1417.78	11.9274	3	4.60121e-05	2.945	0.193928	557.408	1	19/48
	6947, Seq17764_E2O1	K.ERQEAEEAKEALLQASR.D	1957.99	11.8006	3	4.42097e-08	5.23496	0.491391	1456.16	1	25/64
	6950, Seq17764_E2O1	K.ER@QEAEEAK#EALLQASR@.D	1986.02	12.2717	3	1.24257e-07	5.26084	0.457954	1061.44	1	23/64
	11049, Seq17764_E2O1	K.TQEQLALEMAELTAR@.I	1713.87	14.4877	3	5.89337e-06	2.93616	0.335935	703.11	1	21/56
	11068, Seq17764_E2O1	K.IAQDLEM*YGVNYFSIK.N	1906.93	12.3208	2	7.11941e-05	4.06741	0.501348	1266.43	1	18/30
	11077, Seq17764_E2O1	K.TQEQLALEMAELTAR.I	1703.86	13.4969	2	8.39944e-09	5.01023	0.54384	2223.21	1	21/28
	11080, Seq17764_E2O1	K.IAQDLEM*YGVNYFSIK#.N	1914.94	13.2453	2	4.24742e-06	2.99527	0.467444	1128.94	1	18/30
	13892, Seq17764_E2O1	R.AK#FYPEDVSEELIQDITQR@.L	2299.16	11.2216	3	0.00607232	3.06445	0.263408	519.849	1	19/72
	13951, Seq17764_E2O1	R.AKFYPEDVSEELIQDITQR.L	2281.13	12.4835	3	0.00137603	4.09327	0.504702	860.769	1	24/72
	2594, Seq17764_E2O1	-.RALELEQER.-	1143.61	9.96853	2	3.68394e-05	2.59357	0.0803438	181.922	3	9/16
21	P63104|1433Z_HUMAN 14-3-3 protein zeta/delta - Homo sapiens (Human)					4.21885e-14	250.299	53.1	27727.7	P63104	25 (25 0 0 0 0)		0.795652	0.169379
	1668, Seq17761_E2O1	R.VVSSIEQK#TEGAEK#.K	1520.81	11.6068	2	0.000254338	2.39391	0.459223	328.661	1	14/26
	1827, Seq17760_E2O1	R.VVSSIEQKTEGAEK.K	1504.79	10.4152	2	2.35703e-06	2.88816	0.459949	275.771	1	12/26
	2284, Seq17761_E2O1	R.YLAEVAAGDDKK#.G	1287.67	6.6826	2	0.00216401	2.3831	0.0878946	551.933	1	13/22
	2439, Seq17761_E2O1	R.YLAEVAAGDDK#K#.G	1295.68	10.7218	2	8.85662e-07	3.76521	0.429047	1402.29	1	17/22
	2501, Seq17760_E2O1	R.YLAEVAAGDDKK.G	1279.65	10.6258	2	1.90723e-08	4.04208	0.364722	2199.33	1	20/22
	2619, Seq17761_E2O1	K.SVTEQGAELSNEER@.N	1558.72	11.581	2	1.09185e-08	3.94246	0.434226	1036.93	1	19/26
	2622, Seq17761_E2O1	K.SVTEQGAELSNEER.N	1548.71	11.9326	2	8.40045e-10	4.07242	0.516263	1806.95	1	20/26
	3140, Seq17761_E2O1	R.YLAEVAAGDDK#.K	1159.57	12.1514	2	0.00436986	2.71794	0.224603	476.142	1	12/20
	3145, Seq17761_E2O1	R.YLAEVAAGDDK.K	1151.56	6.6136	2	0.00149804	2.48837	0.378618	537.186	1	13/20
	3165, Seq17761_E2O1	R.YDDMAACMK.S	1104.42	8.44332	2	0.00472269	2.31985	0.506811	904.673	1	13/16
	3177, Seq17761_E2O1	R.YDDMAACMK#.S	1112.43	10.6056	2	0.00148104	2.45778	0.406003	747.206	1	12/16
	4301, Seq17761_E2O1	K.LAEQAER@YDDMAACM*K#.S	1935.84	12.1338	3	1.7121e-05	3.22993	0.373107	706.772	1	22/60
	4310, Seq17761_E2O1	K.LAEQAERYDDMAACM*K.S	1917.81	8.92038	3	0.000339032	3.51798	0.18126	623.549	1	20/60
	6478, Seq17761_E2O1	K.LAEQAER@YDDMAACMK#.S	1919.84	9.14112	3	9.08995e-06	4.08676	0.486136	606.543	1	22/60
	6510, Seq17761_E2O1	K.LAEQAERYDDMAACMK.S	1901.82	9.0361	3	1.77134e-09	4.61468	0.455925	889.774	1	23/60
	6532, Seq17761_E2O1	K.FLIPNASQAESK.V	1304.68	10.6091	2	1.50843e-08	2.28046	0.484894	356.014	1	15/22
	6621, Seq17761_E2O1	K.FLIPNASQAESK#.V	1312.7	9.70298	2	8.37109e-06	2.22319	0.381906	486.123	1	14/22
	9302, Seq17761_E2O1	R.DNLTLWTSDTQGDEAEAGEGGEN.-	2409	11.8772	2	1.59872e-13	3.40409	0.713604	1666.06	1	26/44
	9750, Seq17761_E2O1	K.GIVDQSQQAYQEAFEISKK.E	2169.08	10.377	2	2.092e-05	2.71758	0.457648	336.687	1	11/36
	9804, Seq17761_E2O1	K.GIVDQSQQAYQEAFEISK#K#.E	2185.11	12.1899	3	4.1333e-05	3.06897	0.381919	315.659	1	20/72
	9966, Seq17760_E2O1	K.GIVDQSQQAYQEAFEISK.K	2040.99	11.8656	2	4.21885e-14	4.90429	0.590814	2138.86	1	22/34
	10231, Seq17761_E2O1	K.GIVDQSQQAYQEAFEISK#.K	2049	12.0307	2	2.29017e-11	5.97583	0.54403	2377.32	1	23/34
	11101, Seq17761_E2O1	K.SVTEQGAELSNEERNLLSVAYK.N	2437.22	10.9327	3	1.93468e-09	3.58301	0.532283	396.542	1	25/84
	11106, Seq17761_E2O1	K.SVTEQGAELSNEER@NLLSVAYK#.N	2455.24	11.3373	3	1.27996e-08	3.77974	0.495655	809.232	1	33/84
	13411, Seq17761_E2O1	R.DICNDVLSLLEK#.F	1426.73	8.28157	2	6.62741e-05	2.24394	0.181422	448.63	1	12/22
22	Q15181|IPYR_HUMAN Inorganic pyrophosphatase - Homo sapiens (Human)					4.55191e-14	80.2362	20.1	32639.2	Q15181	8 (8 0 0 0 0)		0.535	0.128952
	8512, Seq17762_E2O1	K.VIAINVDDPDAANYNDINDVKR.L	2444.21	8.97869	3	1.97238e-06	3.01763	0.40417	391.664	1	23/84
	8513, Seq17762_E2O1	K.VIAINVDDPDAANYNDINDVK#R@.L	2462.23	11.0308	3	1.43455e-05	3.47142	0.442101	328.067	1	21/84
	8572, Seq17761_E2O1	K.MEIATKDPLNPIKQDVK.K	1940.05	8.07151	3	0.00689262	3.5485	0.5178	332.372	1	19/64
	8746, Seq17761_E2O1	K.DKDFAIDIIK.S	1177.65	9.36947	2	0.000129676	2.37285	0.234281	508.373	1	12/18
	8747, Seq17761_E2O1	K.DK#DFAIDIIK#.S	1193.67	11.3918	2	0.00446056	2.39693	0.196214	258.171	1	10/18
	8962, Seq17761_E2O1	K.VIAINVDDPDAANYNDINDVK.R	2288.1	11.4377	2	4.55191e-14	4.72386	0.535057	1250.67	1	24/40
	8970, Seq17761_E2O1	K.VIAINVDDPDAANYNDINDVK#.R	2296.12	10.8957	2	1.0616e-05	3.869	0.532203	523.932	1	16/40
	9212, Seq17762_E2O1	R.YVANLFPYK.G	1114.59	11.9804	2	2.02611e-05	2.50971	0	521.216	1	12/16
23	Q00839|HNRPU_HUMAN Heterogeneous nuclear ribonucleoprotein U - Homo sapiens (Human)					5.66214e-14	400.264	31.4	90457	Q00839	40 (40 0 0 0 0)		0.43575	0.138469
	1060, Seq17765_E2O1	K.TCNCETEDYGEK.F	1505.55	11.1396	2	0.000203594	2.95031	0.543347	304.339	1	13/22
	1066, Seq17765_E2O1	K.TCNCETEDYGEK#.F	1513.57	11.6901	2	0.000100253	2.80517	0.487771	459.541	1	13/22
	2325, Seq17765_E2O1	K.LLEQYKEESKK.A	1394.75	12.2871	2	0.00055325	2.22424	0.193887	373.879	1	12/20
	2357, Seq17765_E2O1	K.LLEQYK#EESK#K#.A	1418.79	12.928	2	0.00109999	2.56938	0.14112	421.529	1	11/20
	2445, Seq17765_E2O1	K.LLEQYKEESK.K	1266.66	13.2405	2	0.00787766	2.7339	0.421064	781.631	1	12/18
	2756, Seq17765_E2O1	K.AVVVCPKDEDYKQR.T	1706.85	11.8562	3	8.86265e-06	2.95363	0.444871	376.22	1	19/52
	2807, Seq17765_E2O1	K.VSELKEELK.K	1074.6	11.0631	2	9.26788e-06	2.96911	0.168081	276.596	1	11/16
	2833, Seq17765_E2O1	K.VSELK#EELK#.K	1090.63	13.3294	2	0.00685479	3.03301	0.318108	385.107	1	12/16
	3427, Seq17765_E2O1	K.GK#VCFEMK#.V	1014.51	11.5297	2	0.000517124	2.29003	0.273494	578.077	1	10/14
	3435, Seq17765_E2O1	K.DIDIHEVR@.I	1006.52	11.6652	2	9.82193e-05	2.28504	0.171329	667.347	1	12/14
	3457, Seq17765_E2O1	K.DIDIHEVR.I	996.511	10.8276	2	0.000139221	2.70372	0.347587	734.504	1	11/14
	5165, Seq17765_E2O1	K.FIEIAAR@.K	829.48	10.8391	2	0.00381027	2.28204	0.211526	592.162	1	12/12
	5179, Seq17765_E2O1	K.NGQDLGVAFK.I	1048.54	11.9201	2	0.000511741	2.84092	0.377647	318.456	1	12/18
	5192, Seq17765_E2O1	K.NGQDLGVAFK#.I	1056.56	12.6075	2	0.00375666	2.5558	0.320749	306.433	1	11/18
	5240, Seq17765_E2O1	K.KAEVEGKDLPEHAVLK.M	1762.97	11.1672	3	1.52294e-08	4.73359	0.442457	1312.57	1	28/60
	5248, Seq17765_E2O1	K.K#AEVEGK#DLPEHAVLK#.M	1787.01	11.866	4	2.05348e-06	3.43613	0.500677	506.022	1	29/90
	5330, Seq17765_E2O1	K.GLKAELMER.L	1046.57	10.6596	2	0.000712396	2.48752	0.21265	291.409	1	10/16
	6877, Seq17765_E2O1	K.LKVSELKEELK.K	1315.78	8.47859	2	0.00668289	2.58271	0.246077	374.072	1	11/20
	7149, Seq17765_E2O1	K.RNFILDQTNVSAAAQR.R	1803.95	11.0827	3	0.00134107	3.52344	0.271039	589.941	1	19/60
	7156, Seq17765_E2O1	R.LQAALDDEEAGGRPAM*EPGNGSLDLGGDSAGR.S	3142.43	12.1985	3	6.9147e-08	4.17169	0.551062	634.243	1	28/124
	7164, Seq17765_E2O1	K.YNILGTNTIM*DK.M	1398.69	13.7481	2	0.000443328	3.62386	0.370418	1336.89	1	17/22
	7832, Seq17765_E2O1	R.NFILDQTNVSAAAQR@.R	1657.85	13.2802	2	1.0436e-07	4.49347	0.514253	1639.11	1	20/28
	7912, Seq17765_E2O1	R.NFILDQTNVSAAAQR.R	1647.84	12.8445	2	2.30774e-09	4.98238	0.451595	2838.88	1	24/28
	8120, Seq17765_E2O1	R.LQAALDDEEAGGRPAMEPGNGSLDLGGDSAGR.S	3126.44	12.837	3	6.32041e-08	5.27488	0.631983	587.466	1	26/124
	8451, Seq17765_E2O1	K.M*CLFAGFQR@.K	1155.53	12.7568	2	0.000414849	2.25178	0.243337	358.488	1	9/16
	8554, Seq17765_E2O1	R.GYFEYIEENK#YSR@.A	1715.8	14.7751	2	4.32837e-06	2.88672	0.437415	450.196	1	11/24
	8568, Seq17765_E2O1	R.GYFEYIEENK.Y	1291.58	10.1496	2	8.86865e-06	2.39071	0.415572	1036.77	1	13/18
	8649, Seq17765_E2O1	R.GYFEYIEENKYSR.A	1697.78	14.3361	2	1.12781e-08	3.33099	0.39273	782.631	1	13/24
	8656, Seq17765_E2O1	K.HAAENPGKYNILGTNTIMDK.M	2187.09	10.6482	3	5.66214e-14	5.03517	0.510656	882.577	1	26/76
	8684, Seq17765_E2O1	K.HAAENPGK#YNILGTNTIMDK#.M	2203.11	14.3292	3	3.08076e-05	3.69311	0.359884	609.722	1	22/76
	8907, Seq17765_E2O1	K.YNILGTNTIMDK#.M	1390.71	12.0412	2	0.0061671	3.35706	0.423721	818.158	1	14/22
	8919, Seq17765_E2O1	K.YNILGTNTIMDK.M	1382.7	13.3653	2	0.000984236	3.06392	0.377656	595.298	1	13/22
	10098, Seq17765_E2O1	K.MCLFAGFQR@.K	1139.54	6.22398	2	0.000155206	3.01113	0.388531	857.289	1	12/16
	10160, Seq17765_E2O1	K.SSGPTSLFAVTVAPPGAR.Q	1714.91	13.3387	2	0.00171938	2.94765	0.445008	404.825	1	15/34
	10161, Seq17765_E2O1	K.MCLFAGFQR.K	1129.53	12.2543	2	4.55062e-06	3.26237	0.5127	1238.47	1	15/16
	10164, Seq17765_E2O1	K.SSGPTSLFAVTVAPPGAR@.Q	1724.92	13.9852	2	0.000810497	3.41548	0.547934	294.264	1	14/34
	10377, Seq17765_E2O1	K.GPEEKKDCEVVMMIGLPGAGK.T	2245.1	12.5207	3	2.56062e-10	4.67573	0.53354	1008.59	1	27/80
	13035, Seq17765_E2O1	K.EK#PYFPIPEEYTFIQNVPLEDR@.V	2742.38	13.2785	3	0.00307779	3.35721	0.233111	245.633	1	18/84
	13044, Seq17765_E2O1	K.EKPYFPIPEEYTFIQNVPLEDR.V	2724.36	13.4098	3	3.59836e-08	4.39438	0.395793	513.565	1	25/84
	13318, Seq17765_E2O1	K.EKPYFPIPEEYTFIQNVPLEDRVR.G	2979.53	11.6014	4	1.37444e-05	3.0733	0.405797	263.976	1	24/138
24	P26599|PTBP1_HUMAN Polypyrimidine tract-binding protein 1 - Homo sapiens (Human)					5.9952e-14	76.2444	14.3	57185.8	P26599	8 (6 2 0 0 0)		0.3825	0.112472
	2032, Seq17763_E2O1	K.DYGNSPLHR.F	1058.5	10.0781	2	6.74585e-05	2.42532	0.30756	370.393	1	12/16
	8660, Seq17763_E2O1	-.VTNLLMLK.-	931.565	8.63407	2	0.000639216	2.36984	0.260049	416.837	1	10/14	1
	8665, Seq17763_E2O1	-.VTNLLMLK#.-	939.579	13.6175	2	0.00726339	2.22566	0.241736	449.918	1	10/14	1
	9215, Seq17763_E2O1	K.LSLDGQNIYNACCTLR.I	1897.89	13.4034	2	0.000319983	3.68618	0.540058	537.96	1	15/30
	9241, Seq17763_E2O1	K.LSLDGQNIYNACCTLR@.I	1907.9	12.3187	2	2.99914e-06	4.15404	0.449392	539.028	1	15/30
	11922, Seq17763_E2O1	K.NNQFQALLQYADPVSAQHAK.L	2243.12	10.0285	3	3.5335e-07	3.40798	0.470803	679.243	1	26/76
	13309, Seq17763_E2O1	R.IAIPGLAGAGNSVLLVSNLNPER@.V	2285.28	13.5061	2	7.6316e-08	3.89349	0.521565	286.928	1	18/44
	13351, Seq17763_E2O1	R.IAIPGLAGAGNSVLLVSNLNPER.V	2275.28	12.0387	2	5.9952e-14	4.88776	0.665939	949.155	1	29/44
25	P09972|ALDOC_HUMAN Fructose-bisphosphate aldolase C - Homo sapiens (Human)					6.32827e-14	70.2747	14.6	39431.3	P09972	7 (7 0 0 0 0)		0.405714	0.10454
	8233, Seq17762_E2O1	R.ALQASALNAWR.G	1200.65	10.6133	2	0.000113902	2.92274	0.478166	646.17	1	13/20
	8687, Seq17762_E2O1	K.VDKGVVPLAGTDGETTTQGLDGLSER.C	2615.32	11.6118	3	2.16658e-10	4.94003	0.460419	777.165	1	31/100
	8694, Seq17762_E2O1	K.VDK#GVVPLAGTDGETTTQGLDGLSER@.C	2633.34	13.3443	3	9.13929e-10	5.49329	0.485438	655.333	1	29/100
	9206, Seq17762_E2O1	K.GVVPLAGTDGETTTQGLDGLSER@.C	2283.13	13.1669	2	1.23235e-13	5.20715	0.594878	524.521	1	23/44
	9296, Seq17762_E2O1	K.GVVPLAGTDGETTTQGLDGLSER.C	2273.13	12.1575	2	6.32827e-14	4.56769	0.661127	540.548	1	25/44
	13100, Seq17762_E2O1	R.TPSALAILENANVLAR.Y	1652.93	10.5894	2	7.8829e-07	4.28283	0.452555	975.904	1	16/30
	13109, Seq17762_E2O1	R.TPSALAILENANVLAR@.Y	1662.94	13.7823	2	0.00014272	3.58721	0.365451	998.274	1	16/30
26	P49411|EFTU_HUMAN Elongation factor Tu, mitochondrial precursor - Homo sapiens (Human)					7.99361e-14	200.22	34.1	49510.2	P49411	20 (20 0 0 0 0)		0.652941	0.180616
	2423, Seq17763_E2O1	K.K#YEEIDNAPEER@.A	1510.71	14.7052	2	7.20075e-07	3.61322	0.377333	1022.49	1	17/22
	2567, Seq17763_E2O1	K.K#GDECELLGHSK#.N	1388.68	12.57	3	0.000184334	3.26477	0.278121	603.216	1	18/44
	2575, Seq17763_E2O1	K.KGDECELLGHSK.N	1372.65	11.6747	3	0.000111157	3.7826	0.417726	677.508	1	19/44
	3055, Seq17762_E2O1	K.YEEIDNAPEER.A	1364.6	7.99639	2	5.24376e-07	3.20645	0.490501	1012.36	1	15/20
	3057, Seq17762_E2O1	K.YEEIDNAPEER@.A	1374.6	7.42512	2	1.91992e-05	2.74664	0.480936	614.368	1	12/20
	3222, Seq17763_E2O1	R.HYAHTDCPGHADYVK.N	1770.77	6.25803	3	3.68186e-06	3.66776	0.429322	833.353	1	21/56
	3322, Seq17763_E2O1	R.GTVVTGTLER@.G	1042.58	9.31095	2	0.000299885	2.72802	0.261918	562.338	1	13/18
	3388, Seq17762_E2O1	R.GTVVTGTLER.G	1032.57	9.85835	2	0.000698874	2.66997	0.346252	376.845	1	12/18
	4228, Seq17762_E2O1	R.EHLLLAR.Q	851.51	8.22727	2	0.000643458	2.45733	0.192738	173.872	1	9/12
	4230, Seq17763_E2O1	R.DKPHVNVGTIGHVDHGK.T	1809.94	13.8376	4	2.08369e-05	3.08968	0.286938	843.345	1	31/96
	6450, Seq17763_E2O1	R.GITINAAHVEYSTAAR@.H	1683.87	11.2478	2	2.87583e-06	4.07605	0.438172	751.608	1	14/30
	6481, Seq17763_E2O1	R.GITINAAHVEYSTAAR.H	1673.86	12.1344	2	7.99361e-14	4.3109	0.511023	614.672	1	15/30
	6662, Seq17762_E2O1	R.AEAGDNLGALVR.G	1185.62	5.70288	2	4.51033e-06	3.40791	0.154395	786.604	1	16/22
	6751, Seq17762_E2O1	R.AEAGDNLGALVR@.G	1195.63	7.10353	2	6.8151e-05	3.87564	0.250149	1028.4	1	17/22
	6958, Seq17762_E2O1	K.VEAQVYILSK.E	1149.65	8.96054	2	0.000409572	2.84489	0.396135	924.378	1	15/18
	8033, Seq17762_E2O1	R.TVVTGIEMFHK.S	1261.66	9.32607	2	0.000164853	2.3662	0.278167	355.746	1	11/20
	10733, Seq17763_E2O1	K.LLDAVDTYIPVPAR.D	1542.85	12.9274	2	2.56927e-06	3.53627	0.485279	947.827	1	18/26
	10734, Seq17763_E2O1	K.LLDAVDTYIPVPAR@.D	1552.86	11.8065	2	0.000115791	3.202	0.547037	432.892	1	14/26
	11143, Seq17762_E2O1	R.TIGTGLVTNTLAMTEEEK#.N	1915.98	14.4321	2	0.000144085	2.91219	0.470164	418.796	1	12/34
	11144, Seq17763_E2O1	R.TIGTGLVTNTLAMTEEEK.N	1907.96	12.7568	2	2.44487e-08	3.09895	0.48644	325.384	1	13/34
27	Q13642|FHL1_HUMAN Four and a half LIM domains protein 1 - Homo sapiens (Human)					9.88098e-14	40.1661	8.4	36238.7	Q13642	4 (4 0 0 0 0)		0.7825	0.0262996
	3446, Seq17761_E2O1	K.AIVAGDQNVEYK#.G	1314.68	6.6117	2	0.00307987	2.44514	0.25734	576.578	1	13/22
	3471, Seq17761_E2O1	K.AIVAGDQNVEYK.G	1306.66	11.6207	2	4.95155e-05	2.68216	0.377522	637.152	1	15/22
	8151, Seq17761_E2O1	R.FTAVEDQYYCVDCYK.N	1960.81	11.9772	2	9.88098e-14	2.74392	0.680591	1275.3	1	17/28
	8152, Seq17761_E2O1	R.FTAVEDQYYCVDCYK#.N	1968.82	11.1189	2	8.60537e-07	3.32251	0.657342	844.652	1	17/28
28	Q99832|TCPH_HUMAN T-complex protein 1 subunit eta - Homo sapiens (Human)					1.05471e-13	340.306	50.3	59329	Q99832	34 (34 0 0 0 0)		0.67125	0.207687
	1380, Seq17763_E2O1	R.TATQLAVNK.I	945.536	9.99116	2	0.00201785	2.59551	0.502792	340.531	1	13/16
	3049, Seq17763_E2O1	R.GGAEQFM*EETER@.S	1409.59	13.6067	2	8.56185e-05	3.0915	0.394732	859.113	1	15/22
	3149, Seq17763_E2O1	R.GGAEQFM*EETER.S	1399.58	10.262	2	5.53671e-05	3.20617	0.230204	813.464	1	14/22
	4064, Seq17763_E2O1	R.GK#ATISNDGATILK#.L	1404.8	12.1111	2	0.000753432	3.01521	0.361059	481.313	1	14/26
	4077, Seq17763_E2O1	R.GKATISNDGATILK.L	1388.77	9.08775	2	0.00240214	3.25553	0.343273	463.553	1	14/26
	4193, Seq17763_E2O1	K.LLDVVHPAAK.T	1062.63	9.34971	2	6.31723e-05	3.23069	0.446116	944.429	1	14/18
	4206, Seq17763_E2O1	K.LLDVVHPAAK#.T	1070.64	10.1219	2	4.64934e-05	2.92277	0.293401	608.894	1	12/18
	4914, Seq17763_E2O1	R.GMDK#LIVDGR@.G	1121.61	8.84571	2	0.00186826	2.74987	0.226751	561.548	1	12/18
	5033, Seq17763_E2O1	K.ATISNDGATILK#.L	1211.67	7.74051	2	0.00982971	2.63898	0.331472	677.377	1	15/22
	5218, Seq17763_E2O1	K.ATISNDGATILK.L	1203.66	10.7896	2	0.000106464	2.79447	0.312584	439.187	1	13/22
	6122, Seq17763_E2O1	R.CQVFEETQIGGER@.Y	1562.71	11.775	2	3.01825e-06	4.32567	0.495779	1452.85	1	18/24
	6146, Seq17763_E2O1	R.GGAEQFMEETER.S	1383.58	9.91588	2	6.52943e-08	3.68801	0.452237	1230.26	1	16/22
	6171, Seq17763_E2O1	R.CQVFEETQIGGER.Y	1552.71	12.295	2	2.40772e-09	3.91134	0.54726	1636.14	1	19/24
	6235, Seq17763_E2O1	R.GGAEQFMEETER@.S	1393.59	9.06289	2	2.58714e-06	3.46725	0.349733	1285.52	1	16/22
	6421, Seq17763_E2O1	K.TCTFILR.G	910.482	10.644	2	0.00161349	2.33468	0.346591	556.637	1	11/12
	7567, Seq17763_E2O1	K.TFSYAGFEM*QPK#.K	1429.65	13.2414	2	0.00489101	3.31943	0.456526	528.576	1	12/22
	7676, Seq17763_E2O1	R.SLHDAIMIVR@.R	1164.64	11.1741	2	9.81516e-05	3.19894	0.357524	405.603	1	14/18
	7881, Seq17763_E2O1	R.YNFFTGCPK.A	1133.51	8.22661	2	0.00131347	2.60866	0.388254	508.27	1	11/16
	7965, Seq17763_E2O1	K.KTFSYAGFEMQPK.K	1533.74	8.25982	3	0.000856323	3.5948	0.325491	605.664	1	20/48
	8783, Seq17763_E2O1	R.AIKNDSVVAGGGAIEMELSK.Y	1989.03	9.99007	3	1.17108e-05	4.69105	0.492869	1065.03	1	25/76
	8874, Seq17763_E2O1	K.KVQGGALEDSQLVAGVAFKK.T	2045.14	12.9392	3	2.56533e-06	5.24298	0.512085	670.396	1	22/76
	9152, Seq17763_E2O1	R.QLCDNAGFDATNILNK#.L	1801.86	11.0474	2	3.13937e-05	3.84972	0.415984	521.906	1	14/30
	9308, Seq17763_E2O1	K.VQGGALEDSQLVAGVAFKK.T	1917.04	12.3144	2	0.000616088	2.68343	0.489103	221.469	1	12/36
	10305, Seq17763_E2O1	K.VQGGALEDSQLVAGVAFK#.K	1796.96	13.1223	2	1.48762e-06	3.98361	0.491123	1559.09	1	21/34
	10898, Seq17763_E2O1	K.LPIGDVATQYFADR@.D	1575.8	12.1145	2	6.52636e-09	4.12317	0.51446	1134.98	1	18/26
	10904, Seq17763_E2O1	K.LPIGDVATQYFADR.D	1565.8	10.4771	2	1.82876e-11	3.74967	0.58238	1239.01	1	18/26
	12917, Seq17763_E2O1	R.TMMACGGSIQTSVNALSADVLGR.C	2339.12	12.1276	2	5.71257e-10	4.261	0.61542	1377.3	1	20/44
	12942, Seq17763_E2O1	R.TMMACGGSIQTSVNALSADVLGR@.C	2349.12	12.9256	2	4.31511e-06	3.48649	0.552508	516.962	1	16/44
	13423, Seq17763_E2O1	K.EGTDSSQGIPQLVSNISACQVIAEAVR.T	2829.4	11.5793	2	1.2865e-06	3.23377	0.532816	250.185	1	16/52
	14190, Seq17763_E2O1	K.SQDAEVGDGTTSVTLLAAEFLK#.Q	2260.14	12.7949	2	2.36444e-11	6.03495	0.554018	1572.93	1	23/42
	14194, Seq17763_E2O1	K.SQDAEVGDGTTSVTLLAAEFLK.Q	2252.13	13.0297	2	1.05471e-13	6.12743	0.624082	1880.52	1	27/42
	15425, Seq17763_E2O1	R.INALTAASEAACLIVSVDETIKNPR.S	2656.4	13.0176	3	1.45951e-09	3.44086	0.393027	296.027	1	19/96
	15427, Seq17763_E2O1	R.INALTAASEAACLIVSVDETIK#NPR@.S	2674.42	13.0503	3	4.69793e-07	3.79764	0.474313	322.061	1	22/96
	5229, Seq17763_E2O1	-.ATISNDGATILK#.-	1211.67	12.0726	2	0.00370708	2.29362	0.143715	221.3	2	9/22
29	P04264|K2C1_HUMAN Keratin, type II cytoskeletal 1 - Homo sapiens (Human)					1.07692e-13	330.31	43.2	65977.9	P04264	33 (33 0 0 0 0)		0.06	0.02
	1102, Seq17762_E2O1	K.DVDGAYM*TK.V	1015.44	8.07691	2	0.00232054	2.76828	0.379126	549.484	1	12/16
	1779, Seq17758_E2O1	K.DVDGAYMTK.V	999.445	9.75759	2	2.03202e-05	2.85166	0.359619	581.997	1	14/16
	1960, Seq17760_E2O1	R.DYQELM*NTK.L	1157.51	4.336	2	0.000754848	2.41502	0.28803	691.18	1	12/16
	2019, Seq17759_E2O1	R.GGGGGGYGSGGSSYGSGGGSYGSGGGGGGGR.G	2383.95	11.8995	2	1.93508e-08	3.08048	0.711642	409.798	1	21/60
	2019, Seq17763_E2O1	K.SKAEAESLYQSK.Y	1340.67	11.9633	2	1.72462e-08	4.26746	0.526341	1426.6	1	18/22
	2331, Seq17762_E2O1	K.AEAESLYQSK.Y	1125.54	5.79038	2	1.15376e-07	3.3874	0.50527	777.454	1	14/18
	2616, Seq17758_E2O1	R.LRSEIDNVKK.Q	1201.69	8.38355	3	0.00227106	3.81175	0.276258	1784.92	1	23/36
	2862, Seq17763_E2O1	R.TLLEGEESR.M	1033.52	10.2037	2	1.28258e-05	2.24332	0.258672	551.199	1	12/16
	2979, Seq17758_E2O1	R.SLVNLGGSK.S	874.499	9.40687	2	4.48259e-05	2.56312	0.272385	478.249	1	13/16
	3497, Seq17758_E2O1	R.DYQELMNTK.L	1141.52	9.66599	2	7.25838e-05	2.29738	0.371254	709.572	1	12/16
	4606, Seq17763_E2O1	R.TNAENEFVTIKK.D	1393.73	10.1064	2	1.35502e-08	3.58855	0.371372	777.163	1	15/22
	4727, Seq17758_E2O1	K.NMQDMVEDYR.N	1300.53	8.6719	2	0.00247842	2.4168	0.448683	693.138	1	12/18
	5164, Seq17758_E2O1	K.LNDLEDALQQAK.E	1357.7	8.75631	2	1.02177e-07	3.74886	0.446593	901.595	1	18/22
	5379, Seq17761_E2O1	K.YEELQITAGR.H	1179.6	10.8027	2	1.13523e-06	3.38747	0.515956	759.512	1	14/18
	5429, Seq17762_E2O1	R.LDSELKNM*QDM*VEDYR.N	2017.88	10.4328	3	3.0083e-05	3.08027	0.463872	754.434	1	22/60
	5589, Seq17767_E2O1	R.FSSCGGGGGSFGAGGGFGSR.S	1765.73	14.614	2	1.43219e-13	5.28796	0.654659	1115.74	1	20/38
	5947, Seq17759_E2O1	K.QISNLQQSISDAEQR.G	1716.85	11.0484	2	2.00429e-11	3.16683	0.500656	772.104	1	16/28
	6296, Seq17763_E2O1	R.TNAENEFVTIK.K	1265.64	12.1903	2	4.36609e-06	3.4367	0.459813	1153.58	1	16/20
	6391, Seq17758_E2O1	R.LLRDYQELMNTK.L	1523.79	10.6057	2	0.00146407	2.23474	0.287421	634.717	1	12/22
	7066, Seq17763_E2O1	R.SGGGFSSGSAGIINYQR.R	1657.79	14.1665	2	6.09617e-08	4.20398	0.572077	1137.15	1	19/32
	8527, Seq17767_E2O1	K.WELLQQVDTSTR.T	1475.75	12.5226	2	5.3064e-10	4.3005	0.467034	1907.6	1	19/22
	8779, Seq17763_E2O1	K.AEAESLYQSKYEELQITAGR.H	2286.12	10.7743	3	0.000102361	4.16219	0.409956	578.468	1	22/76
	8911, Seq17762_E2O1	K.SKAEAESLYQSKYEELQITAGR.H	2501.25	9.77439	3	1.07692e-13	4.84882	0.527554	514.267	1	24/84
	9858, Seq17762_E2O1	K.NKLNDLEDALQQAK.E	1599.83	11.3987	2	0.000117209	3.79497	0.424892	616.246	1	15/26
	9952, Seq17765_E2O1	K.SLNNQFASFIDK.V	1383.69	10.7091	2	1.6254e-07	3.7179	0.417963	849.099	1	15/22
	10986, Seq17763_E2O1	K.LALDLEIATYR.T	1277.71	9.97323	2	0.000189998	2.9786	0	969.571	1	14/20
	11177, Seq17766_E2O1	K.LNDLEDALQQAKEDLAR.L	1941.99	9.22634	3	5.36441e-05	3.37467	0.508055	547.413	1	21/64
	11576, Seq17763_E2O1	K.SLNNQFASFIDKVR.F	1638.86	12.8404	2	5.42873e-05	3.18303	0.446776	463.765	1	12/26
	12444, Seq17761_E2O1	R.SLDLDSIIAEVK.A	1302.72	9.87551	2	9.16172e-08	2.94625	0.431921	1402.93	1	16/22
	12615, Seq17763_E2O1	R.FLEQQNQVLQTKWELLQQVDTSTR.T	2932.52	13.0824	3	5.55322e-11	6.20785	0.599743	1832.2	1	32/92
	13814, Seq17765_E2O1	K.NKLNDLEDALQQAKEDLAR.L	2184.13	11.5289	3	1.76326e-11	4.75774	0.539686	595.901	1	24/72
	14486, Seq17762_E2O1	R.THNLEPYFESFINNLR.R	1993.98	9.23066	3	1.36782e-06	3.71835	0.335937	1201.66	1	23/60
	8243, Seq17764_E2O1	-.SKAEAESLYQSKYEELQITAGR.-	2501.25	7.08481	4	0.00214269	3.11072	0.399607	344.559	2	20/126
30	P31948|STIP1_HUMAN Stress-induced-phosphoprotein 1 - Homo sapiens (Human)					1.25455e-13	310.218	34.3	62599.5	P31948	31 (31 0 0 0 0)		0.654516	0.178864
	3106, Seq17764_E2O1	K.ETKPEPMEEDLPENKK.Q	1913.92	11.8491	3	6.59816e-05	3.11547	0.371422	538.076	1	22/60
	3206, Seq17764_E2O1	R.IGNSYFKEEK.Y	1214.61	11.0944	2	0.00188755	3.0031	0.3185	480.304	1	12/18
	3252, Seq17764_E2O1	K.DPQALSEHLK#.N	1145.6	11.459	2	0.000481665	2.62453	0.207804	265.763	1	10/18
	3295, Seq17764_E2O1	R.IGNSYFK#EEK#.Y	1230.63	9.26323	2	0.000870207	2.38374	0.105258	421.734	1	12/18
	4106, Seq17764_E2O1	R.TYEEGLK#HEANNPQLK#.E	1886.96	9.96449	3	0.000204906	4.02147	0.439128	524.935	1	22/60
	4121, Seq17764_E2O1	R.TYEEGLKHEANNPQLK.E	1870.93	10.0987	3	8.23578e-08	4.16759	0.593331	654.517	1	24/60
	4900, Seq17764_E2O1	K.ALDLDSSCKEAADGYQR.C	1898.85	13.0109	2	1.13968e-10	2.79536	0.571848	617.786	1	15/32
	4908, Seq17764_E2O1	K.ALDLDSSCK#EAADGYQR@.C	1916.88	11.5698	2	7.30903e-09	3.52692	0.564214	757.569	1	17/32
	5112, Seq17764_E2O1	K.YK#DAIHFYNK#.S	1314.68	6.61956	2	0.000168932	3.30214	0.269094	711.386	1	13/18
	5524, Seq17764_E2O1	K.AAALEAMKDYTK.A	1311.66	10.9249	2	5.40528e-05	3.60573	0.33733	780.717	1	14/22
	5537, Seq17764_E2O1	K.AAALEAMK#DYTK#.A	1327.69	11.8173	2	3.13489e-05	2.8145	0.215775	825.856	1	15/22
	5546, Seq17764_E2O1	K.TVDLK#PDWGK#.G	1174.64	6.65791	2	0.00576685	2.80666	0.352951	412	1	9/18
	5565, Seq17764_E2O1	K.TVDLKPDWGK.G	1158.62	8.68049	2	7.02529e-05	2.74711	0.326519	952.961	1	13/18
	5614, Seq17764_E2O1	R.LILEQMQK#.D	1010.58	9.10151	2	0.00114333	2.80255	0.21165	619.768	1	13/14
	6048, Seq17764_E2O1	R.KAAALEAMKDYTK.A	1439.76	8.799	3	0.000258572	3.45345	0.398572	559.042	1	20/48
	6060, Seq17764_E2O1	R.K#AAALEAMK#DYTK#.A	1463.8	10.0735	3	0.00904927	3.35397	0.320545	453.216	1	21/48
	6492, Seq17764_E2O1	K.DPQALSEHLK#NPVIAQK#.I	1904.06	12.2708	3	6.79803e-05	3.262	0.306638	592.024	1	22/64
	6578, Seq17764_E2O1	K.DPQALSEHLKNPVIAQK.I	1888.03	11.0417	3	2.35047e-06	3.67065	0.404019	545.698	1	23/64
	7340, Seq17764_E2O1	R.KAAALEFLNR.F	1132.65	11.6816	2	0.000698731	2.71216	0.214664	216.487	1	10/18
	8692, Seq17764_E2O1	K.LM*DVGLIAIR.-	1116.64	12.386	2	0.00382324	3.11478	0.455053	1053.58	1	14/18
	8781, Seq17764_E2O1	K.LM*DVGLIAIR@.-	1126.65	12.1096	2	0.00129898	3.47441	0.451382	763.098	1	12/18
	9296, Seq17764_E2O1	R.LAYINPDLALEEK.N	1488.79	11.8389	2	8.90257e-07	4.13878	0.440057	985.027	1	19/24
	9305, Seq17764_E2O1	R.LAYINPDLALEEK#.N	1496.81	10.9835	2	3.47751e-07	4.03343	0.436838	960.797	1	18/24
	9398, Seq17764_E2O1	R.AMADPEVQQIMSDPAMR.L	1889.86	12.8791	2	1.80704e-08	3.93274	0.565613	1155.36	1	18/32
	9412, Seq17764_E2O1	R.AMADPEVQQIMSDPAMR@.L	1899.86	13.3189	2	4.46304e-09	3.76891	0.503526	817.299	1	17/32
	10580, Seq17764_E2O1	K.LMDVGLIAIR@.-	1110.66	12.5415	2	6.31538e-06	3.59896	0.436189	1520.16	1	16/18
	10658, Seq17764_E2O1	K.LMDVGLIAIR.-	1100.65	10.6904	2	1.97825e-05	3.79055	0.404737	1593.11	1	17/18
	11756, Seq17764_E2O1	R.LILEQMQKDPQALSEHLKNPVIAQK.I	2871.58	7.71806	5	0.00369247	4.00429	0.558536	270.945	1	36/192
	12373, Seq17764_E2O1	K.ALSVGNIDDALQCYSEAIK.L	2067.01	12.7792	2	4.28879e-12	4.07291	0.544643	877.049	1	18/36
	12374, Seq17764_E2O1	K.ALSVGNIDDALQCYSEAIK#.L	2075.02	11.7553	2	1.25455e-13	3.59127	0.461871	630.793	1	15/36
	2592, Seq17764_E2O1	-.ALDLDSSCK#.-	1016.48	8.97265	2	0.0053247	2.33293	0.105677	483.167	2	11/16
31	O14828|SCAM3_HUMAN Secretory carrier-associated membrane protein 3 - Homo sapiens (Human)					1.33227e-13	50.2774	18.7	38294.3	O14828	5 (5 0 0 0 0)		0.478	0.128725
	2300, Seq17762_E2O1	R.ELQHAALGGTATR.Q	1324.7	9.34304	2	0.00522874	2.84918	0.414648	315.543	1	13/24
	6834, Seq17762_E2O1	R.TAAANAAAGAAENAFR@.A	1486.73	9.76809	2	2.2173e-07	4.17691	0.527338	958.083	1	17/30
	9038, Seq17762_E2O1	K.AQQEFAAGVFSNPAVR.T	1691.85	11.8611	2	6.66378e-09	4.53805	0.496723	1244.33	1	18/30
	10155, Seq17762_E2O1	K.NYGSYSTQASAAAATAELLK#.K	2025	10.6059	2	3.14947e-09	4.93882	0.657456	793.765	1	17/38
	10163, Seq17762_E2O1	K.NYGSYSTQASAAAATAELLK.K	2016.99	12.0068	2	1.33227e-13	5.5472	0.64291	1633.08	1	21/38
32	O00410|IMB3_HUMAN Importin subunit beta-3 - Homo sapiens (Human)					1.40998e-13	588.297	42.5	123550	O00410	59 (58 1 0 0 0)		0.628966	0.166277
	1699, Seq17765_E2O1	K.LCGDTSLNNM*QR.Q	1424.63	13.3303	2	8.86361e-07	3.11296	0.579414	765.54	1	15/22
	2877, Seq17765_E2O1	R.KQAEETYENIPGQSK.I	1721.83	12.5761	2	9.83331e-07	3.31095	0.494783	600.091	1	17/28
	2914, Seq17765_E2O1	R.K#QAEETYENIPGQSK#.I	1737.86	12.8062	2	0.00194278	2.68438	0.430776	314.608	1	15/28
	3600, Seq17765_E2O1	K.LCGDTSLNNMQR.Q	1408.63	11.0395	2	8.47915e-07	3.22258	0.394188	1290.08	1	17/22
	3601, Seq17765_E2O1	K.LCGDTSLNNMQR@.Q	1418.64	12.3375	2	5.94304e-08	3.07114	0.426384	826.254	1	16/22
	3628, Seq17765_E2O1	K.QAEETYENIPGQSK.I	1593.74	13.2806	2	4.69111e-10	3.03872	0.471519	450.37	1	15/26
	3640, Seq17765_E2O1	K.QAEETYENIPGQSK#.I	1601.75	13.2562	2	2.69773e-08	3.21053	0.42002	586.458	1	16/26
	3762, Seq17765_E2O1	K.TK#ENVNATENCISAVGK#.I	1850.92	13.2429	2	0.000383343	2.72281	0.449717	454.608	1	17/32
	3781, Seq17765_E2O1	K.TKENVNATENCISAVGK.I	1834.9	14.9945	2	1.353e-07	3.92586	0.548589	1061.53	1	19/32
	4376, Seq17765_E2O1	K.ENVNATENCISAVGK.I	1605.75	13.2572	2	0.000109269	3.46519	0.462601	431.013	1	16/28
	6090, Seq17765_E2O1	K.AK#LEEHFK#NQELR@.Q	1667.91	13.3091	3	0.000643211	3.52345	0.551904	496.668	1	21/48
	6381, Seq17765_E2O1	R.MLVQCMQDQEHPSIR.T	1871.86	10.9415	3	0.000826596	3.12862	0.449976	356.729	1	18/56
	6956, Seq17765_E2O1	K.VCDIAAELAR.N	1117.57	11.0747	2	0.00126214	3.00346	0.214214	782.045	1	13/18
	6980, Seq17765_E2O1	K.KVCDIAAELAR.N	1245.66	5.03602	2	0.000446232	2.81107	0.274751	822.584	1	15/20
	7046, Seq17765_E2O1	K.VCDIAAELAR@.N	1127.58	10.3422	2	0.000311718	3.46296	0.33137	968.705	1	15/18
	7109, Seq17765_E2O1	K.VIAALLQTM*EDQGNQR.V	1802.91	13.0778	2	1.15619e-09	3.62759	0.451935	1223.4	1	20/30
	7129, Seq17765_E2O1	K.VIAALLQTM*EDQGNQR@.V	1812.91	14.4508	2	0.00850419	4.09923	0.412652	660.531	1	17/30
	7269, Seq17765_E2O1	R.KKVCDIAAELAR.N	1373.76	9.6216	3	0.00578595	3.52895	0.146122	1659.94	1	23/44
	7572, Seq17765_E2O1	K.STACQMLVCYAK#.E	1439.66	13.0953	2	8.37109e-06	3.11193	0.381252	966.498	1	15/22
	7579, Seq17765_E2O1	K.STACQMLVCYAK.E	1431.64	11.9705	2	1.63787e-06	3.92845	0.485705	623.992	1	13/22
	8193, Seq17765_E2O1	K.SLVEIADTVPK.Y	1171.66	11.0843	2	6.78532e-05	3.70566	0.417426	1780.96	1	17/20
	8195, Seq17765_E2O1	K.SLVEIADTVPK#.Y	1179.67	11.2313	2	5.97551e-06	3.86085	0.400737	1636.86	1	17/20
	9177, Seq17765_E2O1	R.NLIDEDGNNQWPEGLK#.F	1849.88	12.6624	2	0.000513021	3.03961	0.43732	335.128	1	12/30
	9302, Seq17765_E2O1	K.EGFVEYTEQVVK.L	1427.71	11.918	2	1.74389e-05	3.35979	0.46588	927.456	1	15/22	1
	9305, Seq17765_E2O1	K.EGFVEYTEQVVK#.L	1435.72	13.6879	2	0.00127627	2.46003	0.401918	574.439	1	13/22	1
	9350, Seq17765_E2O1	R.NLIDEDGNNQWPEGLK.F	1841.87	13.4797	2	3.52384e-07	3.57959	0.487422	778	1	17/30
	9522, Seq17765_E2O1	R.VQAHAAAALINFTEDCPK.S	1955.96	12.8182	2	3.0156e-06	4.69678	0.568782	1755.22	1	21/34
	9530, Seq17765_E2O1	R.VQAHAAAALINFTEDCPK#.S	1963.98	12.3164	3	0.00194909	3.54325	0.359246	802.224	1	22/68
	9601, Seq17765_E2O1	K.ELKEGFVEYTEQVVK.L	1797.93	11.8402	2	1.16233e-05	2.32083	0.196328	282.672	1	10/28
	9602, Seq17765_E2O1	K.ELK#EGFVEYTEQVVK#.L	1813.95	12.5701	2	2.6422e-07	2.54049	0.319078	324.063	1	13/28
	10289, Seq17765_E2O1	K.FLFDSVSSQNVGLR@.E	1578.81	12.224	2	1.66442e-09	4.14188	0.399765	1218.28	1	18/26
	10358, Seq17765_E2O1	K.FLFDSVSSQNVGLR.E	1568.81	13.0248	2	9.25837e-10	4.94855	0.506418	1307.34	1	20/26
	10399, Seq17765_E2O1	R.VAAAESMPLLLECAR.V	1630.83	13.5025	2	1.39892e-06	3.7192	0.515398	646.677	1	17/28
	10412, Seq17765_E2O1	R.VAAAESMPLLLECAR@.V	1640.84	13.6419	2	3.19563e-06	4.24168	0.402762	679.636	1	16/28
	10521, Seq17765_E2O1	K.RQDEDYDEQVEESLQDEDDNDVYILTK.V	3303.43	13.886	3	5.01711e-08	5.89245	0.669639	1350.72	1	35/104
	10710, Seq17765_E2O1	K.VIAALLQTMEDQGNQR@.V	1796.92	13.1348	3	3.23297e-12	4.80696	0.518161	1140.58	1	28/60
	10726, Seq17765_E2O1	R.YAACNAVGQMATDFAPGFQK.K	2146.97	13.7816	2	7.8831e-08	3.79993	0.630461	887.792	1	20/38
	10767, Seq17765_E2O1	K.VIAALLQTMEDQGNQR.V	1786.91	14.0992	2	7.06535e-09	4.86182	0.485101	1690.63	1	22/30
	11105, Seq17765_E2O1	R.ATAAFILANEHNVALFK#.H	1838	12.7317	2	1.2648e-06	4.90902	0.551113	1359.39	1	20/32
	11109, Seq17765_E2O1	R.ATAAFILANEHNVALFK.H	1829.99	13.167	2	1.40998e-13	5.15359	0.54762	1347.95	1	19/32
	11377, Seq17765_E2O1	K.ITFLLQAIR.N	1074.67	11.0624	2	7.32199e-06	3.50806	0.422719	1515.36	1	15/16
	11434, Seq17765_E2O1	K.ITFLLQAIR@.N	1084.67	10.9006	2	9.59391e-05	3.84415	0.353671	1556.67	1	15/16
	11922, Seq17765_E2O1	K.TIECISLIGLAVGK.E	1473.83	11.7106	2	1.07754e-05	3.25393	0.454829	1218.86	1	17/26
	11940, Seq17765_E2O1	K.TIECISLIGLAVGK#.E	1481.85	13.8359	2	8.73478e-06	3.53137	0.613415	766.57	1	14/26
	12089, Seq17765_E2O1	K.VSDILHSIFSSYK#EK#.V	1768.94	10.3847	3	0.000207598	3.54197	0.491468	332.445	1	20/56
	12268, Seq17765_E2O1	R.LLSSAFDEVYPALPSDVQTAIK#.S	2372.25	13.4999	2	2.16737e-05	2.31659	0.443796	261.682	1	13/42
	12314, Seq17765_E2O1	R.LLSSAFDEVYPALPSDVQTAIK.S	2364.23	14.4771	2	1.69783e-10	3.84302	0.53263	493.603	1	18/42
	12612, Seq17765_E2O1	K.FM*QDASDVMQLLLK.T	1654.82	12.4831	2	0.00044666	3.73159	0.483906	1097.29	1	17/26
	12922, Seq17765_E2O1	K.EFQQYLPVVMGPLMK.T	1779.92	14.8405	2	5.61678e-06	3.44754	0.494207	466.405	1	14/28
	12926, Seq17765_E2O1	K.EFQQYLPVVMGPLMK#.T	1787.93	14.946	2	0.000136084	3.89868	0.417969	596.919	1	15/28
	13611, Seq17765_E2O1	K.SLLIPYLDNLVK.H	1387.82	11.9087	2	1.14638e-05	2.78594	0.357789	325.211	1	14/22
	13651, Seq17765_E2O1	-.FVPYYDLFMPSLK.-	1619.82	13.6696	2	4.90603e-06	2.92463	0.468835	226.13	1	15/24
	13909, Seq17765_E2O1	K.FMQDASDVMQLLLK.T	1638.82	13.8835	2	1.00873e-09	4.70928	0.563087	2661.44	1	23/26
	13911, Seq17765_E2O1	K.FMQDASDVMQLLLK#.T	1646.84	13.7782	2	4.73115e-10	4.57879	0.578041	1798.05	1	21/26
	13929, Seq17765_E2O1	K.AIGTEPDSDVLSEIMHSFAK.C	2147.03	12.9852	2	6.77544e-09	2.7568	0.525841	403.183	1	13/38
	14269, Seq17765_E2O1	K.YAEYFLRPMLQYVCDNSPEVR.Q	2650.24	13.3933	3	0.000108407	3.04248	0.473293	662.999	1	22/80
	14428, Seq17765_E2O1	K.HFADLLPGFLQAVNDSCYQNDDSVLK#.S	2974.41	13.4415	3	0.00014594	4.11644	0.521505	873.43	1	30/100
	14700, Seq17765_E2O1	K.LVLEQVVTSIASVADTAEEK#.F	2110.14	14.2594	2	7.2215e-05	3.67495	0.560631	994.4	1	19/38
	14703, Seq17765_E2O1	K.LVLEQVVTSIASVADTAEEK.F	2102.12	14.424	2	1.18794e-12	4.19677	0.66771	1460.48	1	22/38
33	Q16881|TRXR1_HUMAN Thioredoxin reductase 1, cytoplasmic - Homo sapiens (Human)					1.42109e-13	100.253	17.4	80711.4	Q16881	10 (10 0 0 0 0)		0.821111	0.531471
	8090, Seq17763_E2O1	K.VVYENAYGQFIGPHR.I	1749.87	11.8863	2	3.73604e-06	2.53513	0.411185	519.798	1	13/28
	10059, Seq17763_E2O1	R.WGLGGTCVNVGCIPK.K	1617.79	10.744	2	2.23073e-05	2.72112	0.215036	716.657	1	15/28	1
	11725, Seq17763_E2O1	K.SYDYDLIIIGGGSGGLAAAK.E	1941	13.0429	2	1.42109e-13	5.00441	0.480253	1536.56	1	23/38
	11745, Seq17763_E2O1	K.SYDYDLIIIGGGSGGLAAAK#.E	1949.01	12.4842	2	1.93427e-08	5.05183	0.534638	1281.53	1	23/38
	12596, Seq17763_E2O1	K.VMVLDFVTPTPLGTR@.W	1655.91	14.5874	2	0.00309106	3.46098	0.458175	358.269	1	13/28
	12600, Seq17763_E2O1	K.VMVLDFVTPTPLGTR.W	1645.9	11.1539	2	0.00165182	3.04254	0.443703	499.319	1	13/28
	13360, Seq17763_E2O1	R.VVGFHVLGPNAGEVTQGFAAALK.C	2282.23	13.0926	3	1.15628e-08	4.7894	0.509993	1315.02	1	29/88
	13374, Seq17763_E2O1	R.VVGFHVLGPNAGEVTQGFAAALK#.C	2290.24	11.4685	3	2.66164e-07	4.48108	0.427722	1478.81	1	29/88
	14462, Seq17763_E2O1	R.VVAQSTNSEEIIEGEYNTVMLAIGR@.D	2733.36	11.6504	3	0.000560655	3.11582	0.355363	305.088	1	20/96
	14468, Seq17763_E2O1	R.VVAQSTNSEEIIEGEYNTVMLAIGR.D	2723.36	14.2888	3	3.08765e-06	3.53537	0.410205	533.386	1	24/96
34	P08238|HS90B_HUMAN Heat shock protein HSP 90-beta - Homo sapiens (Human)					1.53211e-13	450.315	29.1	83212.2	P08238	45 (45 0 0 0 0)		0.726429	0.168853
	1475, Seq17764_E2O1	K.LGIHEDSTNR@.R	1151.57	11.6378	3	7.62568e-06	2.81478	0.465745	603.631	1	23/36
	1481, Seq17764_E2O1	K.LGIHEDSTNR.R	1141.56	10.0934	2	2.03837e-07	2.78427	0.352143	525.674	1	13/18
	2224, Seq17764_E2O1	K.AK#FENLCK#.L	1025.54	10.7007	2	0.00033451	2.94977	0.301131	571.21	1	12/14
	2305, Seq17764_E2O1	K.AKFENLCK.L	1009.51	11.1113	2	3.98449e-05	2.48796	0.166589	438.883	1	11/14
	4910, Seq17764_E2O1	K.FYEAFSK#.N	899.439	11.6168	2	0.00324074	2.65947	0.265453	458.498	1	11/12
	5183, Seq17764_E2O1	R.RLSELLR.Y	886.547	10.9313	2	0.00885599	2.63678	0.136141	656.472	1	12/12
	5546, Seq17765_E2O1	K.SIYYITGESK#.E	1168.6	10.3042	2	0.000105702	3.0201	0.514779	989.761	1	15/18
	5580, Seq17765_E2O1	K.SIYYITGESK.E	1160.58	10.559	2	5.19482e-06	2.82138	0.463645	936.72	1	15/18
	5866, Seq17764_E2O1	R.YHTSQSGDEM*TSLSEYVSR@.M	2202.95	12.8456	2	9.5689e-10	4.13697	0.552932	700.923	1	20/36
	5878, Seq17764_E2O1	R.YHTSQSGDEM*TSLSEYVSR.M	2192.94	11.2858	3	2.0432e-09	4.84015	0.60756	791.01	1	27/72
	7314, Seq17765_E2O1	R.TLTLVDTGIGM*TK.A	1365.73	10.1176	2	7.54132e-08	4.06632	0	1310.2	1	19/24
	7497, Seq17764_E2O1	R.TLTLVDTGIGM*TK#.A	1373.74	11.8634	2	3.95148e-07	4.34754	0	1883.22	1	20/24
	7894, Seq17764_E2O1	R.YHTSQSGDEMTSLSEYVSR.M	2176.95	12.246	2	1.53211e-13	5.42044	0.642858	2155.47	1	26/36
	7980, Seq17764_E2O1	R.YHTSQSGDEMTSLSEYVSR@.M	2186.95	12.0656	2	4.08777e-10	4.77008	0.603069	1374.48	1	24/36
	8060, Seq17765_E2O1	R.NPDDITQEEYGEFYK#.S	1855.81	12.7314	2	8.29226e-12	5.27589	0.628282	2260.94	1	23/28
	8119, Seq17764_E2O1	R.NPDDITQEEYGEFYK.S	1847.8	12.8419	2	3.71925e-12	4.89808	0.652147	1780.62	1	22/28
	8584, Seq17764_E2O1	K.SIYYITGESK#EQVANSAFVER@.V	2409.2	11.8383	2	1.63203e-13	5.80208	0.569384	1666.25	1	22/40
	8804, Seq17765_E2O1	K.SIYYITGESKEQVANSAFVER.V	2391.18	12.8279	3	2.63123e-13	6.30598	0.485054	2300.79	1	32/80
	8883, Seq17764_E2O1	R.TLTLVDTGIGMTK.A	1349.73	12.1543	2	5.44229e-08	4.32116	0	2056.41	1	21/24
	8978, Seq17764_E2O1	R.TLTLVDTGIGMTK#.A	1357.75	10.9552	2	7.86927e-07	4.26405	0	1753.46	1	21/24
	9004, Seq17764_E2O1	K.K#HLEINPDHPIVETLR@.Q	1929.07	11.8331	4	4.05472e-05	4.12389	0.459895	799.613	1	29/90
	9292, Seq17764_E2O1	K.KHLEINPDHPIVETLR.Q	1911.04	10.0464	3	1.14328e-08	3.15942	0.472498	506.916	1	26/60
	9343, Seq17764_E2O1	R.ALLFIPR@.R	839.537	12.1001	2	0.00283697	2.2931	0.25431	859.889	1	11/12
	9654, Seq17764_E2O1	K.HLEINPDHPIVETLR@.Q	1792.96	10.5347	3	2.73727e-07	3.45128	0.375389	1063.05	1	24/56
	9806, Seq17764_E2O1	K.HLEINPDHPIVETLR.Q	1782.95	9.67277	3	1.5141e-08	4.97992	0.518188	802.044	1	22/56
	10106, Seq17764_E2O1	R.LVSSPCCIVTSTYGWTANM*ER.I	2448.1	12.2126	2	1.62201e-10	4.1422	0.627026	809.196	1	19/40
	10691, Seq17764_E2O1	R.GFEVVYM*TEPIDEYCVQQLK.E	2464.14	13.9897	2	1.39253e-06	3.24946	0.576947	788.074	1	20/38
	10693, Seq17764_E2O1	R.GFEVVYM*TEPIDEYCVQQLK#.E	2472.16	13.7129	2	0.000369005	2.66192	0.44503	333.103	1	15/38
	10763, Seq17764_E2O1	K.CLELFSELAEDKENYKK.F	2116.03	11.9288	3	6.46699e-07	3.43652	0.510506	621.498	1	25/64
	10923, Seq17764_E2O1	K.CLELFSELAEDK#ENYK#K#.F	2140.07	10.0449	4	7.27696e-05	4.52903	0.399024	568.524	1	29/96
	11087, Seq17764_E2O1	K.CLELFSELAEDK#ENYK#.K	2003.96	7.54346	3	2.30591e-05	3.21911	0.388952	164.872	1	14/60
	11119, Seq17764_E2O1	K.CLELFSELAEDKENYK.K	1987.93	13.0419	2	4.58581e-07	2.39321	0.379294	517.663	1	13/30
	11257, Seq17764_E2O1	R.LVSSPCCIVTSTYGWTANMER@.I	2442.11	13.9824	2	1.38556e-12	4.01404	0.641323	862.452	1	18/40
	11399, Seq17764_E2O1	R.LVSSPCCIVTSTYGWTANMER.I	2432.1	12.6678	2	2.25819e-12	3.26097	0.655336	665.21	1	17/40
	11424, Seq17764_E2O1	K.CLELFSELAEDK#.E	1461.7	12.2716	2	0.0054469	3.83926	0.483971	1526.49	1	16/22
	11439, Seq17765_E2O1	K.CLELFSELAEDK.E	1453.69	8.51399	2	3.57681e-05	3.23987	0.414466	886.397	1	14/22
	11986, Seq17764_E2O1	K.RGFEVVYMTEPIDEYCVQQLK.E	2604.25	12.8799	3	4.88876e-07	3.82623	0.452756	954.201	1	26/80
	12000, Seq17764_E2O1	R.GFEVVYMTEPIDEYCVQQLK.E	2448.15	13.0834	2	8.31244e-08	4.52231	0.619748	858.005	1	21/38
	12008, Seq17764_E2O1	R.GFEVVYMTEPIDEYCVQQLK#.E	2456.16	12.7259	2	8.9728e-07	3.7472	0.589167	617.229	1	20/38
	12018, Seq17764_E2O1	K.R@GFEVVYMTEPIDEYCVQQLK#.E	2622.27	12.7135	3	8.82616e-06	3.67645	0.420472	851.295	1	23/80
	12796, Seq17764_E2O1	R.TLTLVDTGIGM*TKADLINNLGTIAK.S	2589.42	11.7862	3	2.23821e-05	3.65417	0	511.073	1	22/96
	13504, Seq17764_E2O1	R.TLTLVDTGIGMTKADLINNLGTIAK.S	2573.42	14.9553	3	7.80465e-11	4.21418	0	934.698	1	28/96
	13554, Seq17764_E2O1	R.TLTLVDTGIGMTK#ADLINNLGTIAK#.S	2589.45	12.5153	3	5.22249e-12	4.59303	0	1293.76	1	29/96
	1196, Seq17765_E2O1	-.IEDVGSDEEDDSGKDKK.-	1865.82	10.8715	4	0.0026827	3.0928	0.217749	333.245	2	21/96
	1393, Seq17764_E2O1	-.LGIHEDSTNR@.-	1151.57	12.5506	2	0.00185398	2.6573	0.317028	288.428	2	9/18
35	P84098|RL19_HUMAN 60S ribosomal protein L19 - Homo sapiens (Human)					1.80966e-13	40.2546	13.3	23451.3	P84098	4 (4 0 0 0 0)		0.3475	0.0377492
	1581, Seq17761_E2O1	K.LLADQAEAR.R	986.527	9.69976	2	3.03625e-06	2.33908	0.394201	606.042	1	13/16
	1588, Seq17761_E2O1	K.LLADQAEAR@.R	996.535	7.34715	2	6.15319e-05	2.78072	0.353515	682.707	1	14/16
	8091, Seq17760_E2O1	K.VWLDPNETNEIANANSR.Q	1942.93	11.7105	2	1.80966e-13	5.09237	0.566697	1583.07	1	23/32
	8308, Seq17761_E2O1	K.VWLDPNETNEIANANSR@.Q	1952.93	12.4034	2	2.71803e-09	4.16314	0.50296	633.723	1	17/32
36	P10809|CH60_HUMAN 60 kDa heat shock protein, mitochondrial precursor - Homo sapiens (Human)					1.9873e-13	818.301	66	61016.5	P10809	82 (81 1 0 0 0)		0.695526	0.140108
	1086, Seq17763_E2O1	K.VGGTSDVEVNEK#K#.D	1377.72	10.8044	3	0.00203798	3.00821	0.322522	279.466	1	19/48
	1090, Seq17763_E2O1	K.VGGTSDVEVNEKK.D	1361.69	9.71673	2	0.000490048	2.54468	0.24786	560.577	1	13/24
	1182, Seq17763_E2O1	K.VGGTSDVEVNEK#K#DR@.V	1658.85	13.2639	2	1.2193e-07	3.30809	0.508757	383.628	1	15/28
	1190, Seq17763_E2O1	K.VGGTSDVEVNEKKDR.V	1632.82	12.3646	2	3.3053e-07	4.15568	0.456229	584.288	1	17/28
	1366, Seq17764_E2O1	K.VGGTSDVEVNEK.K	1233.6	14.6839	2	1.58709e-05	2.67204	0.347582	230.447	1	11/22
	1447, Seq17763_E2O1	K.VGGTSDVEVNEK#.K	1241.61	11.1517	2	1.7871e-05	3.44058	0.523382	509.314	1	14/22
	1742, Seq17763_E2O1	R.VTDALNATR.A	960.511	10.4073	2	2.03346e-05	2.94389	0.31804	959.029	1	15/16
	1822, Seq17763_E2O1	R.VTDALNATR@.A	970.519	10.0855	2	0.000628486	2.91024	0.35301	1015.62	1	15/16
	2335, Seq17763_E2O1	K.VGEVIVTK#.D	852.528	9.63406	2	0.00694931	2.72079	0.33961	1023.7	1	12/14
	2410, Seq17763_E2O1	K.GANPVEIR.R	855.468	9.61614	2	0.00656497	2.33668	0.209767	523.979	1	12/14
	2432, Seq17763_E2O1	K.VGEVIVTK.D	844.514	13.21	2	0.00713989	2.20084	0.320426	362.647	1	11/14
	2778, Seq17763_E2O1	K.SIDLK#DK#YK#.N	1133.66	10.8172	2	0.00334508	2.49314	0.304075	222.217	1	11/16
	4784, Seq17763_E2O1	K.DR@VTDALNATR@.A	1251.65	10.8382	2	9.27456e-05	3.37524	0.36351	329.822	1	13/20
	4801, Seq17763_E2O1	K.LSDGVAVLK#.V	909.549	11.4015	2	8.28249e-05	3.12295	0.486382	845.329	1	15/16
	4867, Seq17763_E2O1	K.LSDGVAVLK.V	901.535	10.208	2	1.96374e-05	2.6631	0.403988	658.882	1	14/16
	5481, Seq17763_E2O1	K.NAGVEGSLIVEK.I	1215.66	11.0848	2	4.52599e-05	3.82042	0.477084	1169.73	1	18/22
	5672, Seq17763_E2O1	K.NAGVEGSLIVEK#.I	1223.67	12.1537	2	0.000125341	3.58873	0.43173	825.507	1	16/22
	5851, Seq17763_E2O1	K.VGLQVVAVK#.A	920.602	10.2682	2	3.524e-05	3.3395	0.258761	1257.93	1	15/16
	5946, Seq17763_E2O1	K.VGLQVVAVK.A	912.588	10.8869	2	0.000287334	3.44537	0.314119	1485.76	1	15/16
	5991, Seq17763_E2O1	K.IGIEIIKR.T	941.614	10.5513	2	0.000870686	2.27612	0.123309	871.338	1	13/14
	6836, Seq17763_E2O1	K.LVQDVANNTNEEAGDGTTTATVLAR@.S	2570.26	11.6315	2	5.73053e-11	5.76779	0.596347	1275.71	1	24/48
	6844, Seq17763_E2O1	K.LVQDVANNTNEEAGDGTTTATVLAR.S	2560.25	11.3662	2	3.64153e-13	6.01553	0.69459	1758.72	1	26/48
	6994, Seq17764_E2O1	R.TVIIEQSWGSPK.V	1344.72	11.9273	2	3.04854e-06	3.36917	0.351852	993.239	1	15/22
	7454, Seq17763_E2O1	R.TVIIEQSWGSPK#.V	1352.73	10.5519	2	1.41137e-06	4.18412	0.500432	1334.96	1	17/22
	7596, Seq17763_E2O1	K.VGEVIVTK#DDAM*LLK#.G	1662.93	12.6179	2	0.00393836	3.52197	0.343029	405.897	1	14/28
	7642, Seq17763_E2O1	K.VGEVIVTKDDAM*LLK.G	1646.9	9.20259	3	4.16567e-06	3.00785	0.3859	491.574	1	21/56
	8164, Seq17763_E2O1	R.TLKIPAMTIAK.N	1186.72	11.3695	3	0.00081239	4.24709	0.605588	840.068	1	20/40
	8623, Seq17763_E2O1	R.CIPALDSLTPANEDQK.I	1771.85	12.7723	2	2.16987e-09	4.43788	0.526007	1062.18	1	23/30
	8642, Seq17763_E2O1	R.CIPALDSLTPANEDQK#.I	1779.87	11.8574	2	7.85103e-10	4.1911	0.506386	769.045	1	21/30
	8729, Seq17763_E2O1	K.VGEVIVTKDDAMLLK.G	1630.91	9.90088	3	1.86273e-08	3.73239	0.422277	848.779	1	27/56
	8735, Seq17763_E2O1	K.VGEVIVTK#DDAMLLK#.G	1646.94	12.6918	2	5.03178e-08	4.54724	0.437386	1731.88	1	21/28
	8933, Seq17763_E2O1	K.QSK#PVTTPEEIAQVATISANGDK#.E	2400.26	10.441	3	0.00813829	3.34669	0.483795	236.888	1	18/88
	8938, Seq17763_E2O1	K.QSKPVTTPEEIAQVATISANGDK.E	2384.23	13.4029	3	1.16237e-05	3.82149	0.497444	576.163	1	24/88
	9101, Seq17763_E2O1	R.GYISPYFINTSK.G	1389.7	10.6628	2	2.53832e-07	3.50531	0.581923	1355.44	1	19/22
	9102, Seq17763_E2O1	R.GYISPYFINTSK#.G	1397.72	10.8485	2	8.33967e-07	3.95165	0.586488	815.726	1	17/22
	9383, Seq17763_E2O1	K.GQKCEFQDAYVLLSEKK.I	2043.02	9.48707	3	0.00159972	2.99835	0.287109	529.678	1	18/64
	9534, Seq17763_E2O1	K.EIGNIISDAMK.K	1190.61	10.6003	2	0.0020312	2.50386	0.321569	292.496	1	10/20
	9956, Seq17763_E2O1	K.CEFQDAYVLLSEK#K#.I	1745.87	13.6197	2	2.666e-08	3.66462	0.555993	926.902	1	18/26
	9959, Seq17763_E2O1	K.CEFQDAYVLLSEKK.I	1729.85	14.2821	2	2.49406e-08	4.42268	0.480293	1224.66	1	18/26
	10223, Seq17763_E2O1	K.GQKCEFQDAYVLLSEK.K	1914.93	9.10174	3	3.92433e-07	4.20722	0.425361	635.054	1	19/60
	10226, Seq17763_E2O1	K.GQK#CEFQDAYVLLSEK#.K	1930.95	12.2316	3	4.64009e-05	3.53611	0.299043	510.83	1	18/60
	10675, Seq17763_E2O1	R.AAVEEGIVLGGGCALLR@.C	1694.91	13.1261	2	5.28866e-11	4.51721	0.554084	1274.25	1	21/32
	10688, Seq17763_E2O1	R.AAVEEGIVLGGGCALLR.C	1684.91	13.8661	2	7.89779e-10	5.36664	0.580794	1915.28	1	24/32
	10900, Seq17763_E2O1	R.IQEIIEQLDVTTSEYEK#EK#.L	2311.19	12.3877	2	3.41395e-05	2.72987	0.394348	557.263	1	16/36
	10987, Seq17763_E2O1	K.TLNDELEIIEGM*KFDR.G	1938.95	11.6894	2	0.000145571	3.04665	0.491526	161.03	1	12/30
	10999, Seq17763_E2O1	K.CEFQDAYVLLSEK#.K	1609.77	12.4679	2	5.15925e-06	4.00984	0.506885	804.93	1	16/24
	11003, Seq17763_E2O1	K.TLNDELEIIEGM*K#FDR@.G	1956.97	12.9401	2	0.000360035	2.56639	0.322894	153.105	1	11/30
	11086, Seq17763_E2O1	K.CEFQDAYVLLSEK.K	1601.75	11.1564	2	1.78295e-07	4.18967	0.555909	1406.74	1	18/24
	11124, Seq17763_E2O1	R.IQEIIEQLDVTTSEYEK.E	2038.02	12.362	2	1.04093e-06	5.02924	0.551868	1773.48	1	22/32
	11141, Seq17763_E2O1	R.IQEIIEQLDVTTSEYEK#.E	2046.04	11.5796	2	1.05782e-08	4.04663	0.563836	1282.99	1	19/32
	11264, Seq17763_E2O1	K.KISSIQSIVPALEIANAHR.K	2047.17	10.0642	3	5.2781e-08	5.97639	0.630269	981.463	1	27/72
	11277, Seq17763_E2O1	K.K#ISSIQSIVPALEIANAHR@.K	2065.19	10.2506	3	1.62473e-07	4.25416	0.520763	628.115	1	23/72
	11307, Seq17763_E2O1	R.IQEIIEQLDVTTSEYEKEKLNER.L	2807.43	9.2519	3	2.333e-07	3.7761	0.390346	475.624	1	26/88
	11313, Seq17763_E2O1	R.IQEIIEQLDVTTSEYEK#EK#LNER@.L	2833.47	12.8967	3	3.00127e-06	3.66749	0.474019	390.277	1	22/88
	11615, Seq17763_E2O1	K.ISSIQSIVPALEIANAHR@.K	1929.08	13.9312	2	1.11146e-09	3.24277	0.505151	222.386	1	12/34
	11692, Seq17763_E2O1	K.ISSIQSIVPALEIANAHR.K	1919.07	12.4286	2	7.66948e-10	4.32382	0.435493	434.396	1	16/34
	11945, Seq17763_E2O1	K.TLNDELEIIEGMK#.F	1512.77	9.02099	2	1.18151e-06	4.04377	0.509672	1287.36	1	16/24
	12020, Seq17763_E2O1	K.TLNDELEIIEGMK.F	1504.76	11.0644	2	1.36187e-08	4.10636	0.614272	1604.4	1	19/24
	12601, Seq17763_E2O1	K.TLNDELEIIEGMKFDR.G	1922.95	13.1018	2	2.69141e-07	3.71174	0.390591	490.625	1	13/30
	12660, Seq17763_E2O1	K.IM*QSSSEVGYDAMAGDFVNMVEK.G	2524.1	12.5793	2	0.000157015	2.36756	0.577665	380.062	1	17/44
	12663, Seq17763_E2O1	K.TLNDELEIIEGMK#FDR@.G	1940.97	14.2004	2	6.25669e-07	3.07185	0.394959	408.757	1	11/30
	12838, Seq17763_E2O1	K.R@IQEIIEQLDVTTSEYEK#EK#.L	2477.3	9.04662	3	1.05179e-06	3.96999	0.412507	748.834	1	22/76
	12842, Seq17763_E2O1	K.RIQEIIEQLDVTTSEYEKEK.L	2451.26	11.891	3	4.70335e-11	5.3096	0.525572	740.14	1	21/76
	12967, Seq17763_E2O1	K.IMQSSSEVGYDAMAGDFVNMVEK#.G	2516.12	12.3114	2	1.15097e-11	4.31791	0.659927	1749.59	1	24/44
	12972, Seq17763_E2O1	K.IMQSSSEVGYDAMAGDFVNMVEK.G	2508.11	12.2839	2	7.66913e-10	4.56413	0.609614	1690.53	1	24/44
	13669, Seq17763_E2O1	R.GVM*LAVDAVIAELKK.Q	1572.9	11.8347	2	1.18826e-06	3.66889	0.4374	510.504	1	14/28
	13712, Seq17763_E2O1	R.GVM*LAVDAVIAELK#K#.Q	1588.93	12.762	2	5.02778e-06	3.19011	0.440717	546.78	1	15/28
	14412, Seq17764_E2O1	R.KPLVIIAEDVDGEALSTLVLNR.L	2365.33	13.4382	2	1.9873e-13	4.57954	0.54614	1798.38	1	24/42
	14491, Seq17763_E2O1	R.RGVM*LAVDAVIAELKK.Q	1729	7.98374	3	1.7233e-05	3.39056	0.354776	515.631	1	21/60
	14498, Seq17764_E2O1	R.GVMLAVDAVIAELK#K#.Q	1572.94	13.6169	2	4.50835e-09	3.65187	0.534537	780.83	1	15/28
	14704, Seq17763_E2O1	R.K#PLVIIAEDVDGEALSTLVLNR@.L	2383.36	12.4192	2	3.09765e-08	3.79155	0.660078	1194.76	1	22/42
	14954, Seq17763_E2O1	R.RGVMLAVDAVIAELKK.Q	1713.01	10.2458	3	1.4823e-05	3.46789	0.38823	827.253	1	20/60
	14955, Seq17763_E2O1	R.R@GVMLAVDAVIAELK#K#.Q	1739.05	9.65259	3	1.85243e-05	3.09891	0.463826	808.596	1	22/60
	14968, Seq17763_E2O1	R.R@GVMLAVDAVIAELK#K.Q	1731.03	11.0857	3	0.00107798	3.80155	0.00156931	979.39	1	23/60
	14968, Seq17763_E2O1	-.R@GVMLAVDAVIAELKK#.-	1731.03	11.0857	3	0.00107798	3.79559	0.367876	979.39	1	23/60
	15150, Seq17763_E2O1	R.GVMLAVDAVIAELKK.Q	1556.91	11.3994	2	7.69743e-09	2.7955	0.300839	857.718	1	16/28
	15239, Seq17763_E2O1	R.ALMLQGVDLLADAVAVTM*GPK#.G	2137.15	12.3426	2	4.8409e-06	3.75754	0.520549	776.479	1	16/40
	15283, Seq17763_E2O1	R.ALMLQGVDLLADAVAVTM*GPK.G	2129.13	10.9029	3	7.4386e-09	5.60995	0.64465	1189.48	1	28/80
	15400, Seq17763_E2O1	R.ALM*LQGVDLLADAVAVTMGPK.G	2129.13	10.9029	3	2.12118e-07	5.39288	0.591515	1574.92	1	31/80
	15401, Seq17763_E2O1	R.ALM*LQGVDLLADAVAVTMGPK#.G	2137.15	9.99446	3	1.85786e-05	4.66518	0.45063	918.414	1	26/80
	15547, Seq17763_E2O1	R.ALMLQGVDLLADAVAVTMGPK#.G	2121.15	12.7081	3	4.5814e-06	3.00851	0.490571	271.685	1	18/80
	15583, Seq17763_E2O1	R.ALMLQGVDLLADAVAVTMGPK.G	2113.14	10.9053	3	1.43033e-09	4.68842	0.565448	1863.12	1	30/80
37	P30153|2AAA_HUMAN Serine/threonine-protein phosphatase 2A 65 kDa regulatory subunit A alpha isoform - Homo sapiens (Human)					2.43139e-13	230.227	30.7	65267.1	P30153	23 (23 0 0 0 0)		0.729565	0.215965
	1606, Seq17763_E2O1	K.LTQDQDVDVK.Y	1160.58	9.92797	2	6.83725e-05	3.25284	0.479163	420.197	1	13/18
	1616, Seq17763_E2O1	K.LTQDQDVDVK#.Y	1168.59	13.2243	2	6.7231e-05	3.14197	0.459308	414.446	1	12/18
	1626, Seq17763_E2O1	K.ELVSDANQHVK#.S	1247.65	11.6311	2	0.000155075	2.58546	0.358328	251.767	1	11/20
	3300, Seq17763_E2O1	R.MAGDPVANVR.F	1029.51	9.17617	2	0.00032101	3.00128	0.29371	975.834	1	16/18
	6394, Seq17763_E2O1	K.VLAMSGDPNYLHR@.M	1482.74	12.6571	2	4.08383e-06	2.85477	0.429188	437.698	1	13/24
	8479, Seq17763_E2O1	R.LAGGDWFTSR@.T	1119.55	10.0525	2	9.04123e-07	3.87353	0.373919	1037.71	1	16/18
	8498, Seq17763_E2O1	R.LAGGDWFTSR.T	1109.54	7.41417	2	3.03612e-06	3.36435	0.364429	696.477	1	14/18
	10481, Seq17763_E2O1	K.LSTIALALGVER.T	1242.74	11.7273	2	1.26084e-05	2.99715	0.440638	717.499	1	13/22	1
	11343, Seq17763_E2O1	K.IGPILDNSTLQSEVKPILEK.L	2194.23	11.4758	3	3.14099e-05	2.80317	0.324593	202.162	1	19/76
	12152, Seq17763_E2O1	K.SEIIPMFSNLASDEQDSVR@.L	2148.02	14.1679	2	5.16885e-09	4.23456	0.522867	525.496	1	18/36
	12163, Seq17763_E2O1	K.SEIIPMFSNLASDEQDSVR.L	2138.01	12.469	2	2.43139e-13	3.88553	0.628054	1341.16	1	24/36
	13489, Seq17763_E2O1	R.LNIISNLDCVNEVIGIR.Q	1942.04	12.9101	2	4.71037e-09	4.53412	0.577682	1250.55	1	18/32	1
	13540, Seq17763_E2O1	R.LNIISNLDCVNEVIGIR@.Q	1952.05	13.0943	2	4.77432e-06	3.54388	0.476385	1467.81	1	20/32	1
	14474, Seq17763_E2O1	K.SALASVIM*GLSPILGK.D	1572.9	-12.6895	2	0.00097851	2.45441	0.234313	222.687	1	11/30
	15014, Seq17763_E2O1	R.QLSQSLLPAIVELAEDAK.W	1925.06	12.0094	2	0.000187432	3.27159	0.43918	354.534	1	16/34	1
	15019, Seq17763_E2O1	K.SALASVIMGLSPILGK.D	1556.91	12.0266	2	0.000998013	2.49408	0.319414	633.06	1	14/30
	15027, Seq17763_E2O1	K.SALASVIMGLSPILGK#.D	1564.92	12.5703	2	0.00606105	2.8315	0.432237	696.842	1	15/30
	15187, Seq17763_E2O1	K.DNTIEHLLPLFLAQLKDECPEVR.L	2750.42	11.9957	3	3.35343e-11	3.17669	0.314687	778.983	1	25/88
	15197, Seq17763_E2O1	K.DNTIEHLLPLFLAQLK#DECPEVR@.L	2768.44	12.4367	3	0.00371198	3.19547	0.416817	304.387	1	18/88
	15201, Seq17763_E2O1	R.QLSQSLLPAIVELAEDAK#WR@.V	2285.26	14.0659	3	8.96926e-05	3.61589	0.402182	237.59	1	16/76	1
	15250, Seq17763_E2O1	R.QLSQSLLPAIVELAEDAKWR.V	2267.24	11.4024	3	7.53475e-08	3.62185	0.477285	683.164	1	24/76	1
	4302, Seq17763_E2O1	-.VLAM*SGDPNYLHR@.-	1498.73	9.93975	3	0.00274602	2.91962	0.398611	274.305	2	16/48
	14952, Seq17763_E2O1	-.SALASVIMGLSPILGK.-	1556.91	10.3801	2	0.00529194	2.84826	0.182159	516.883	2	13/30
38	P12277|KCRB_HUMAN Creatine kinase B-type - Homo sapiens (Human)					2.95319e-13	310.289	54.1	42617.4	P12277	31 (31 0 0 0 0)		0.604667	0.283168
	2674, Seq17762_E2O1	K.FSEVLKR.L	878.509	8.39127	2	0.00272089	2.26748	0.162167	740.764	1	11/12
	3904, Seq17762_E2O1	K.LLIEM*EQR.L	1047.55	3.87722	2	0.00616119	2.21747	0.218044	367.963	1	9/14
	4006, Seq17762_E2O1	K.LLIEM*EQR@.L	1057.56	9.66541	2	0.00845885	2.31505	0.306291	576.347	1	11/14
	4595, Seq17762_E2O1	K.GGNMK#EVFTR@.F	1156.59	7.53601	2	0.00188682	2.39927	0.25085	435.575	1	12/18
	5687, Seq17762_E2O1	R.LEQGQAIDDLM*PAQK.-	1672.82	12.1315	2	2.8087e-07	4.14698	0.499038	1087.56	1	17/28
	5715, Seq17762_E2O1	R.LEQGQAIDDLM*PAQK#.-	1680.84	13.2583	2	3.25791e-05	3.48855	0.446029	886.166	1	17/28
	6876, Seq17762_E2O1	K.LLIEMEQR@.L	1041.56	10.7917	2	0.00068013	2.7806	0.353011	482.495	1	10/14
	6888, Seq17762_E2O1	K.LLIEMEQR.L	1031.56	9.39469	2	0.000503105	2.61263	0.344419	810.327	1	13/14
	8120, Seq17762_E2O1	R.LEQGQAIDDLMPAQK#.-	1664.84	11.7245	2	4.03337e-09	4.13084	0.445693	774.262	1	17/28
	8197, Seq17762_E2O1	R.LEQGQAIDDLMPAQK.-	1656.83	10.6382	2	6.20462e-08	3.46209	0.489838	905.452	1	18/28
	8659, Seq17762_E2O1	K.R@GTGGVDTAAVGGVFDVSNADR@.L	2141.05	9.95475	3	3.57126e-08	5.6152	0.583916	996.295	1	25/84
	8663, Seq17762_E2O1	K.RGTGGVDTAAVGGVFDVSNADR.L	2121.03	11.9294	3	1.99218e-07	5.21789	0.599636	1240.12	1	29/84
	9054, Seq17762_E2O1	R.GTGGVDTAAVGGVFDVSNADR.L	1964.93	11.5794	2	1.32014e-09	4.53877	0.586638	1015.95	1	23/40
	9067, Seq17762_E2O1	R.FPAEDEFPDLSAHNNHMAK.V	2169.97	8.20076	3	0.000231279	3.71554	0.482408	606.378	1	22/72
	9134, Seq17762_E2O1	R.GTGGVDTAAVGGVFDVSNADR@.L	1974.94	12.2722	2	1.28505e-09	5.66425	0.584613	857.029	1	21/40
	9990, Seq17762_E2O1	K.VLTPELYAELR.A	1303.73	11.366	2	0.0001666	2.5934	0.34068	499.183	1	14/20
	9996, Seq17762_E2O1	K.VLTPELYAELR@.A	1313.73	10.9183	2	9.77331e-05	3.05397	0.409054	524.626	1	14/20
	10085, Seq17762_E2O1	R.HGGYKPSDEHKTDLNPDNLQGGDDLDPNYVLSSR.V	3753.74	11.615	4	9.41359e-05	4.1026	0.577496	723.99	1	39/198
	10127, Seq17762_E2O1	K.TDLNPDNLQGGDDLDPNYVLSSR@.V	2528.18	13.9366	2	1.17887e-06	3.58119	0.6091	548.742	1	18/44
	10217, Seq17762_E2O1	K.TDLNPDNLQGGDDLDPNYVLSSR.V	2518.17	12.8165	2	2.28072e-09	3.51486	0.441718	586.5	1	19/44
	10653, Seq17762_E2O1	K.LRFPAEDEFPDLSAHNNHMAK.V	2439.15	7.19712	5	1.24924e-05	3.00803	0.406845	1119.44	1	41/160
	11045, Seq17762_E2O1	K.LAVEALSSLDGDLAGR.Y	1586.84	11.4151	2	2.40229e-10	5.28331	0.555673	2526.52	1	23/30
	11072, Seq17762_E2O1	K.LAVEALSSLDGDLAGR@.Y	1596.85	11.3492	2	4.70901e-10	4.56588	0.387632	1910	1	21/30
	13287, Seq17762_E2O1	R.FCTGLTQIETLFK.S	1557.8	10.766	2	1.23588e-09	4.52764	0.526955	1314.13	1	19/24
	13289, Seq17762_E2O1	R.FCTGLTQIETLFK#.S	1565.81	14.1129	2	0.000107949	3.92515	0.53219	1250.64	1	19/24
	14031, Seq17762_E2O1	R.LGFSEVELVQM*VVDGVK#.L	1872.99	12.1984	2	2.78444e-11	4.09454	0.591904	2186.29	1	22/32
	14034, Seq17762_E2O1	R.LGFSEVELVQM*VVDGVK.L	1864.97	12.6885	2	3.62879e-08	4.87917	0.513891	2134.78	1	21/32
	14237, Seq17762_E2O1	K.SM*TEAEQQQLIDDHFLFDKPVSPLLLASGMAR.D	3603.78	11.7723	4	1.17542e-08	5.16911	0.573486	322.286	1	30/186
	14453, Seq17762_E2O1	K.SMTEAEQQQLIDDHFLFDKPVSPLLLASGMAR.D	3587.79	11.0635	4	2.95319e-13	5.04618	0.521367	993.724	1	40/186
	14472, Seq17762_E2O1	K.SMTEAEQQQLIDDHFLFDK#PVSPLLLASGMAR@.D	3605.81	11.4989	4	1.172e-07	4.39403	0.548223	962.75	1	38/186
	14837, Seq17762_E2O1	R.LGFSEVELVQMVVDGVK.L	1848.98	13.2298	2	1.51568e-07	3.4687	0.459686	1177.93	1	17/32
39	P21333|FLNA_HUMAN Filamin-A - Homo sapiens (Human)					3.14193e-13	1100.29	36.8	280561	P21333	110 (110 0 0 0 0)		0.782991	0.315539
	1209, Seq17767_E2O1	K.IECDDKGDGSCDVR.Y	1625.65	12.2231	3	0.00317514	2.85934	0.543206	310.732	1	19/52	1
	1213, Seq17767_E2O1	R.AGQSAAGAAPGGGVDTR.D	1442.7	11.3711	2	6.89509e-05	4.10784	0.52498	1028.71	1	23/32
	1226, Seq17767_E2O1	K.IECDDK#GDGSCDVR@.Y	1643.68	14.7872	2	9.50747e-05	2.58078	0.544441	506.092	1	17/26	1
	1564, Seq17767_E2O1	K.IQQNTFTR@.W	1017.53	12.0255	2	0.00219553	3.12238	0.336419	589.769	1	13/14	2
	1696, Seq17767_E2O1	K.SSFTVDCSK#.A	1038.47	9.86477	2	0.000578945	2.39095	0.394161	290.315	1	10/16
	1867, Seq17767_E2O1	K.VPVHDVTDASK.V	1167.6	10.4956	2	1.15006e-06	2.73373	0.479909	647.778	1	14/20
	1902, Seq17767_E2O1	K.ATCAPQHGAPGPGPADASK.V	1789.83	11.2724	3	4.01045e-09	3.68483	0.515066	559.068	1	24/72
	1931, Seq17767_E2O1	K.ATCAPQHGAPGPGPADASK#.V	1797.84	12.4149	3	3.04722e-05	3.2307	0.507454	415.01	1	22/72
	2476, Seq17767_E2O1	K.GTVEPQLEAR@.G	1109.58	12.5304	2	1.28603e-05	3.27008	0.330109	848.868	1	15/18
	2526, Seq17767_E2O1	K.GTVEPQLEAR.G	1099.57	12.4771	2	7.26779e-06	2.75005	0.437621	519.385	1	14/18
	2744, Seq17767_E2O1	R.ALTQTGGPHVK.A	1108.61	14.1371	2	0.000396981	2.67117	0.33572	400.021	1	13/20
	3153, Seq17767_E2O1	K.GAGSGELK#VTVK#.G	1161.68	13.2434	2	0.00299401	2.77704	0.24663	265.49	1	10/22	1
	3156, Seq17767_E2O1	K.AGVAPLQVK#.V	890.555	11.6586	2	0.000332949	2.33844	0.168958	622.542	1	13/16
	3208, Seq17767_E2O1	K.AGVAPLQVK.V	882.541	13.3323	2	0.00142013	2.76658	0.218399	760.88	1	15/16
	3622, Seq17767_E2O1	K.VTAQGPGLEPSGNIANK.T	1652.86	13.7656	2	3.87465e-10	5.16875	0.587332	843.654	1	20/32
	3634, Seq17767_E2O1	K.VTAQGPGLEPSGNIANK#.T	1660.87	13.7251	2	4.66468e-09	4.61456	0.518896	855.27	1	19/32
	3665, Seq17767_E2O1	R.EATTEFSVDAR@.A	1235.58	12.8761	2	1.94803e-06	3.41028	0.494157	924.623	1	15/20
	3671, Seq17767_E2O1	R.EATTEFSVDAR.A	1225.57	12.6884	2	3.98764e-05	3.37173	0.417651	713.637	1	14/20
	3910, Seq17767_E2O1	K.VDVGKDQEFTVK.S	1364.71	12.5576	2	0.00247023	2.76665	0.281811	337.477	1	13/22
	4099, Seq17767_E2O1	K.VAQPTITDNKDGTVTVR.Y	1814.96	14.0158	2	0.000110505	2.57861	0.508585	396.988	1	15/32
	4135, Seq17767_E2O1	K.AFGPGLQGGSAGSPAR.F	1429.72	13.865	2	2.30394e-08	3.85839	0.555736	727.083	1	19/30
	4141, Seq17767_E2O1	K.AFGPGLQGGSAGSPAR@.F	1439.73	13.4756	2	1.84373e-08	4.05866	0.442426	781.893	1	19/30
	4230, Seq17767_E2O1	K.CSGPGLSPGMVR.A	1217.58	8.46065	2	0.00539916	2.39812	0.387102	232.2	1	12/22
	4239, Seq17767_E2O1	K.DK#GEYTLVVK#.W	1167.66	12.1898	2	9.35104e-06	2.69695	0.304662	653.658	1	14/18
	4250, Seq17767_E2O1	K.DKGEYTLVVK.W	1151.63	12.5491	2	3.22161e-05	2.24029	0.32698	513.751	1	12/18
	4362, Seq17767_E2O1	K.AHVVPCFDASK#.V	1238.61	10.9287	2	0.000284164	2.61655	0.468531	600.902	1	13/20
	4387, Seq17767_E2O1	R.TPCEEILVK#.H	1096.58	13.0048	2	1.45605e-05	2.73049	0.470545	439.601	1	13/16
	4446, Seq17767_E2O1	R.SPYTVTVGQACNPSACR.A	1867.84	13.423	2	9.78396e-05	2.52114	0.437393	216.363	1	13/32
	4448, Seq17767_E2O1	R.TPCEEILVK.H	1088.57	11.9304	2	9.31048e-06	2.39163	0.231924	680.457	1	14/16
	4549, Seq17767_E2O1	R.SPYTVTVGQACNPSACR@.A	1877.85	14.311	2	2.26244e-09	3.38523	0.626822	795.62	1	18/32
	4734, Seq17767_E2O1	K.YGGQPVPNFPSK.L	1290.65	12.9944	2	8.01002e-07	3.49782	0.499233	566.721	1	16/22
	4752, Seq17767_E2O1	K.YGGQPVPNFPSK#.L	1298.66	14.1596	2	1.12663e-05	3.14211	0.487288	608.284	1	15/22
	5062, Seq17767_E2O1	R.VANPSGNLTETYVQDR@.G	1773.86	13.5972	2	1.13154e-11	3.67165	0.548823	578.268	1	19/30
	5159, Seq17767_E2O1	R.VANPSGNLTETYVQDR.G	1763.86	14.1451	2	9.39915e-12	4.71463	0.582653	1107.95	1	22/30
	5180, Seq17767_E2O1	R.AYGPGIEPTGNMVK#.K	1441.72	13.1998	2	0.000146162	3.47083	0.421525	241.768	1	12/26
	5239, Seq17767_E2O1	R.AYGPGIEPTGNMVK.K	1433.71	13.5709	2	0.000632711	3.02736	0.371117	480.137	1	15/26
	5242, Seq17767_E2O1	K.TGVAVNKPAEFTVDAK.H	1646.87	12.1027	3	4.33656e-08	3.69792	0.563636	479.793	1	24/60
	5243, Seq17767_E2O1	K.TGVAVNK#PAEFTVDAK#.H	1662.9	12.4752	3	1.93068e-06	3.45856	0.487055	372.072	1	23/60
	5404, Seq17767_E2O1	R.ANLPQSFQVDTSK#.A	1442.74	13.5664	2	2.64266e-07	4.06743	0.408265	544.315	1	18/24
	5423, Seq17767_E2O1	R.ANLPQSFQVDTSK.A	1434.72	12.7105	2	7.50114e-09	3.58392	0.561913	694.706	1	18/24
	5575, Seq17767_E2O1	R.DVDIIDHHDNTYTVK#.Y	1792.86	12.6036	3	0.000118156	2.9342	0.415023	271.098	1	18/56
	5624, Seq17767_E2O1	K.DLAEDAPWKK.I	1172.59	11.8042	2	4.9276e-05	2.27644	0.210147	411.638	1	10/18	2
	5707, Seq17767_E2O1	R.GAGTGGLGLAVEGPSEAK.M	1570.81	13.863	2	1.46923e-08	4.87195	0.536779	1583.97	1	22/34
	5732, Seq17767_E2O1	R.GAGTGGLGLAVEGPSEAK#.M	1578.82	14.2049	2	1.29044e-06	5.21057	0.50445	1077.72	1	19/34
	5801, Seq17767_E2O1	R.EAGAGGLAIAVEGPSK.A	1426.75	13.2093	2	1.7472e-06	4.1099	0.430546	878.76	1	16/30
	5819, Seq17767_E2O1	R.LTVSSLQESGLK#.V	1269.71	13.5438	2	3.9631e-07	3.60698	0.433849	876.337	1	16/22
	5829, Seq17767_E2O1	R.LTVSSLQESGLK.V	1261.7	12.6153	2	0.000205124	2.91851	0.442633	312.785	1	10/22
	5870, Seq17767_E2O1	R.EAGAGGLAIAVEGPSK#.A	1434.77	13.6068	2	0.00145353	3.29822	0.446596	547.684	1	14/30
	6153, Seq17767_E2O1	K.YNEQHVPGSPFTAR.V	1602.77	10.9887	3	2.35895e-07	3.16401	0.321352	902.056	1	22/52
	6227, Seq17767_E2O1	K.THEAEIVEGENHTYCIR@.F	2067.94	11.9706	3	1.58159e-08	3.90342	0.599549	614.318	1	26/64
	6234, Seq17767_E2O1	K.THEAEIVEGENHTYCIR.F	2057.93	11.9393	3	4.35509e-06	3.57066	0.555811	546.557	1	24/64
	6334, Seq17767_E2O1	K.SPFEVYVDK#SQGDASK#.V	1772.87	12.93	3	1.17092e-05	4.26009	0.421046	724.734	1	23/60
	6341, Seq17767_E2O1	R.R@LTVSSLQESGLK#.V	1435.82	14.1162	2	0.000167698	3.35179	0.366869	679.452	1	15/24
	6362, Seq17767_E2O1	R.RLTVSSLQESGLK.V	1417.8	12.5178	2	0.000825678	2.90878	0.280279	440.082	1	12/24
	6366, Seq17767_E2O1	K.SPFEVYVDK#.S	1091.55	11.3203	2	2.5367e-05	2.87564	0.271337	860.073	1	13/16
	6373, Seq17767_E2O1	K.SPFEVYVDK.S	1083.54	10.0706	2	3.1097e-05	3.0253	0.334325	951.891	1	13/16
	6382, Seq17767_E2O1	K.SPFEVYVDKSQGDASK.V	1756.84	13.6457	2	0.000101923	2.88815	0.444188	715.078	1	15/30
	6428, Seq17767_E2O1	K.VNQPASFAVSLNGAK.G	1502.8	13.0283	2	4.8602e-06	4.49048	0.511282	660.386	1	18/28
	6429, Seq17767_E2O1	K.VNQPASFAVSLNGAK#.G	1510.81	13.5332	2	0.000111738	3.8672	0.418914	844.918	1	17/28
	6475, Seq17767_E2O1	R.TGVELGKPTHFTVNAK.A	1698.92	13.2408	3	1.48618e-06	3.28917	0.212241	683.219	1	23/60
	6487, Seq17767_E2O1	R.TGVELGK#PTHFTVNAK#.A	1714.95	12.1369	3	7.29137e-07	3.66685	0.477275	718.285	1	24/60
	6598, Seq17767_E2O1	R.VQVQDNEGCPVEALVK.D	1784.88	13.3629	2	3.00489e-10	5.32681	0.558043	1497.89	1	20/30
	6604, Seq17767_E2O1	R.VQVQDNEGCPVEALVK#.D	1792.9	13.7355	2	1.56616e-10	4.88309	0.52988	1651.08	1	21/30
	6852, Seq17767_E2O1	R.AWGPGLEGGVVGK#.S	1234.67	12.2578	2	4.64719e-07	3.45781	0.566831	979.251	1	18/24
	6858, Seq17767_E2O1	R.AWGPGLEGGVVGK.S	1226.65	12.4782	2	1.84906e-06	3.62304	0.561114	849.064	1	18/24
	6865, Seq17767_E2O1	K.DAGEGGLSLAIEGPSK.A	1500.75	11.5819	2	0.00394168	3.37893	0.450518	1155	1	16/30
	6871, Seq17767_E2O1	R.ENGVYLIDVK.F	1149.61	11.5092	2	5.54156e-05	2.24928	0.454233	296.245	1	8/18
	6917, Seq17767_E2O1	K.DAGEGGLSLAIEGPSK#.A	1508.77	12.9211	2	3.36867e-06	3.54111	0.453003	828.255	1	15/30
	6924, Seq17767_E2O1	R.ENGVYLIDVK#.F	1157.63	11.9678	2	0.00583674	2.56093	0.346168	556.644	1	12/18
	7040, Seq17767_E2O1	K.VSGLGEK#VDVGK#DQEFTVK#.S	2059.11	12.3171	3	0.000426408	2.91007	0.462057	426.851	1	21/72
	7150, Seq17767_E2O1	K.GK#LDVQFSGLTK#.G	1308.75	13.1126	2	0.000367589	3.55446	0.444863	808.325	1	15/22
	7163, Seq17767_E2O1	K.GKLDVQFSGLTK.G	1292.72	12.1237	2	0.00260848	2.86576	0.308349	421.899	1	11/22
	7208, Seq17767_E2O1	K.IVGPSGAAVPCKVEPGLGADNSVVR.F	2449.29	14.0437	3	5.81812e-09	4.28699	0.440863	786.303	1	29/96
	7231, Seq17767_E2O1	K.IVGPSGAAVPCK#VEPGLGADNSVVR@.F	2467.31	14.5481	3	1.38327e-08	3.10069	0.387202	519.898	1	24/96
	7304, Seq17767_E2O1	R.SAGQGEVLVYVEDPAGHQEEAK.V	2313.1	14.5802	3	1.75456e-07	3.94387	0.486875	432.281	1	22/84
	7311, Seq17767_E2O1	R.SAGQGEVLVYVEDPAGHQEEAK#.V	2321.11	13.582	3	0.000183085	3.99881	0.542587	359.581	1	22/84
	7370, Seq17767_E2O1	K.FADQHVPGSPFSVK.V	1515.76	14.7401	3	0.00120513	3.32635	0.342533	770.036	1	20/52
	7601, Seq17767_E2O1	K.VTVLFAGQHIAK#.S	1291.76	12.3802	2	7.0076e-06	3.7665	0.435445	636.039	1	14/22
	7602, Seq17767_E2O1	K.VTVLFAGQHIAK.S	1283.75	11.9232	2	1.04124e-05	2.97566	0.448088	598.377	1	13/22
	7647, Seq17767_E2O1	K.YTPVQQGPVGVNVTYGGDPIPK#.S	2294.19	14.1552	2	5.08067e-08	3.58745	0.65333	1066.97	1	23/42
	7693, Seq17767_E2O1	R.IANLQTDLSDGLR@.L	1425.76	13.0141	2	9.65675e-07	4.5568	0.326247	1589.49	1	19/24
	7700, Seq17767_E2O1	R.IANLQTDLSDGLR.L	1415.75	12.7946	2	2.88614e-06	3.79636	0.387575	1176.03	1	17/24
	7732, Seq17767_E2O1	K.YTPVQQGPVGVNVTYGGDPIPK.S	2286.18	14.5442	2	6.35639e-09	3.09759	0.548527	188.738	1	15/42
	7800, Seq17767_E2O1	R.LLGWIQNK.L	971.567	11.7338	2	0.00158352	2.78639	0.25525	425.77	1	11/14	2
	7826, Seq17767_E2O1	K.YGGDEIPFSPYR.V	1400.65	13.1069	2	2.51351e-05	2.77311	0.147188	393.043	1	14/22
	7835, Seq17767_E2O1	K.AGNNMLLVGVHGPR@.T	1444.77	10.3283	3	0.00562082	2.93417	0.544331	619.109	1	18/52
	7905, Seq17767_E2O1	K.YGGDEIPFSPYR@.V	1410.66	12.8559	2	3.99167e-06	3.80371	0.241644	531.182	1	16/22
	8206, Seq17767_E2O1	K.DAGEGLLAVQITDPEGKPK.K	1938.02	14.4486	2	5.91508e-09	4.30676	0.456881	952.896	1	20/36
	8254, Seq17767_E2O1	K.YGGPYHIGGSPFK.A	1379.67	11.6153	3	0.000374528	2.87482	0.473521	450.174	1	21/48
	8369, Seq17767_E2O1	K.GLVEPVDVVDNADGTQTVNYVPSR@.E	2554.27	14.1601	2	2.89457e-11	3.689	0.633574	1051.58	1	21/46
	8373, Seq17767_E2O1	K.GLVEPVDVVDNADGTQTVNYVPSR.E	2544.26	14.0285	2	3.14193e-13	3.50381	0.679505	1601.76	1	22/46
	8597, Seq17767_E2O1	R.VTYCPTEPGNYIINIK.F	1881.94	14.49	2	4.61951e-05	2.79137	0.390585	300.435	1	12/30
	8871, Seq17767_E2O1	K.SPFSVAVSPSLDLSK.I	1533.82	13.6402	2	1.46167e-06	3.80948	0.45671	648.311	1	16/28
	8872, Seq17767_E2O1	R.LYSVSYLLK#.D	1093.64	11.9298	2	0.00741547	2.60191	0.196976	298.618	1	11/16
	8881, Seq17767_E2O1	K.SPFSVAVSPSLDLSK#.I	1541.83	14.3181	2	9.88056e-06	4.05254	0.381313	459.873	1	14/28
	9016, Seq17767_E2O1	R.VTYTPM*APGSYLISIK.Y	1756.92	14.3171	2	0.000827417	2.24999	0.340861	294.523	1	13/30
	9029, Seq17767_E2O1	K.LPQLPITNFSR.D	1285.73	12.3796	2	2.47507e-06	2.47438	0.28417	541.956	1	15/20
	9065, Seq17767_E2O1	K.LQVEPAVDTSGVQCYGPGIEGQGVFR@.E	2773.35	14.6704	3	2.5443e-06	3.94277	0.564244	509.546	1	25/100
	9086, Seq17767_E2O1	R.EGPYSISVLYGDEEVPR.S	1909.92	14.6612	2	3.20299e-07	3.47434	0.508872	890.299	1	18/32
	9093, Seq17767_E2O1	R.EGPYSISVLYGDEEVPR@.S	1919.93	14.4483	2	0.000104523	3.90374	0.635834	884.169	1	18/32
	9099, Seq17767_E2O1	K.LPQLPITNFSR@.D	1295.73	13.3801	2	1.16101e-07	2.91219	0.276063	490.039	1	14/20
	9586, Seq17767_E2O1	K.FNEEHIPDSPFVVPVASPSGDAR.R	2467.19	14.3128	3	0.000127609	3.36191	0.385356	402.407	1	23/88
	9764, Seq17767_E2O1	R.AEAGVPAEFSIWTR.E	1533.77	14.4365	2	4.38153e-10	3.29485	0.32821	638.524	1	20/26
	9773, Seq17767_E2O1	R.AEAGVPAEFSIWTR@.E	1543.78	13.6113	2	1.43099e-09	3.64018	0.437308	501.243	1	18/26
	10511, Seq17767_E2O1	R.LVSNHSLHETSSVFVDSLTK.A	2200.12	13.7754	3	4.19033e-06	4.55808	0.671322	955.596	1	26/76
	10513, Seq17767_E2O1	R.LVSNHSLHETSSVFVDSLTK#.A	2208.14	13.7485	3	2.68855e-07	5.72553	0.600874	1007.27	1	28/76
	10527, Seq17767_E2O1	R.FGGEHVPNSPFQVTALAGDQPSVQPPLR.S	2945.49	14.0194	3	4.11537e-10	4.22105	0.574303	402.233	1	28/108
	10532, Seq17767_E2O1	K.GQHVPGSPFQFTVGPLGEGGAHK.V	2304.15	10.7636	4	0.000147986	3.03184	0.358846	399.748	1	25/132	1
	11556, Seq17767_E2O1	R.LIALLEVLSQK#.K	1234.79	13.02	2	4.19717e-05	3.32346	0.40236	970.309	1	16/20	2
	11561, Seq17767_E2O1	R.LIALLEVLSQK.K	1226.77	12.1784	2	7.35176e-06	2.98944	0.398701	951.434	1	16/20	2
40	P48444|COPD_HUMAN Coatomer subunit delta - Homo sapiens (Human)					3.29736e-13	70.3013	14.3	57174.2	P48444	7 (7 0 0 0 0)		0.441429	0.170824
	1531, Seq17763_E2O1	K.VTQVDGNSPVR.F	1171.61	8.48005	2	3.68043e-05	2.4751	0.3511	550.325	1	11/20
	1542, Seq17763_E2O1	K.VTQVDGNSPVR@.F	1181.61	14.5439	2	8.48791e-06	3.12516	0.421739	817.366	1	15/20
	5230, Seq17763_E2O1	R.ENVNLAQIR.T	1056.58	8.94112	2	9.15917e-05	2.3235	0.274072	409.468	1	10/16
	9858, Seq17763_E2O1	K.LYMVLITTK#.N	1089.65	1.41231	2	0.000192976	2.71067	0.401674	620.877	1	11/16
	12799, Seq17763_E2O1	K.NSNILEDLETLR@.L	1426.74	14.4548	2	4.18091e-06	3.98654	0.420708	1348.38	1	17/22
	12863, Seq17763_E2O1	K.NSNILEDLETLR.L	1416.73	7.09898	2	3.46449e-07	3.22159	0.4082	677.421	1	13/22
	14012, Seq17763_E2O1	K.APGFGGFGSSAVSGGSTAAMITETIIETDKPK.V	3084.52	11.2702	3	3.29736e-13	6.02575	0.600124	785.617	1	33/124
41	P54652|HSP72_HUMAN Heat shock-related 70 kDa protein 2 - Homo sapiens (Human)					3.35287e-13	130.282	10.6	69978	P54652	13 (13 0 0 0 0)		0.715833	0.156754
	1391, Seq17764_E2O1	K.VQVEYK#GETK#.T	1196.65	11.9536	2	0.00216447	3.26766	0.231422	742.034	1	13/18	1
	3591, Seq17764_E2O1	K.STAGDTHLGGEDFDNR.M	1691.73	12.0784	2	8.75477e-11	4.26031	0.557622	1160.91	1	20/30	1
	3606, Seq17764_E2O1	K.STAGDTHLGGEDFDNR@.M	1701.73	12.7605	2	1.27114e-10	4.66439	0.525636	1344.35	1	20/30	1
	8909, Seq17764_E2O1	R.IINEPTAAAIAYGLDK#K#.G	1804.02	11.1981	2	1.48104e-11	3.78476	0.473819	1175.03	1	21/32	1
	8975, Seq17764_E2O1	R.IINEPTAAAIAYGLDKK.G	1787.99	12.9301	2	3.35287e-13	4.5008	0.573179	965.446	1	22/32	1
	9304, Seq17764_E2O1	K.LLQDFFNGK#.E	1089.58	10.1208	2	0.000555822	2.87925	0.231467	794.079	1	14/16	2
	9312, Seq17764_E2O1	K.LLQDFFNGK.E	1081.57	10.0889	2	9.29674e-06	2.92151	0.371328	758.965	1	14/16	2
	9662, Seq17764_E2O1	K.LLQDFFNGK#ELNK#.S	1581.86	13.5413	2	8.23087e-06	3.88468	0.388078	499.105	1	13/24	2
	9753, Seq17764_E2O1	K.LLQDFFNGKELNK.S	1565.83	12.114	2	6.62438e-06	4.45595	0.421182	851.088	1	17/24	2
	9982, Seq17764_E2O1	R.FEELNADLFR@.G	1263.62	12.7459	2	0.000629605	3.71385	0.296685	1034.31	1	14/18	1
	9997, Seq17764_E2O1	R.FEELNADLFR.G	1253.62	9.67804	2	0.000244218	3.02438	0.423395	988.797	1	14/18	1
	10069, Seq17764_E2O1	R.ARFEELNADLFR.G	1480.75	11.3261	2	1.36756e-06	3.59162	0.345376	485.593	1	13/22	1
	10302, Seq17764_E2O1	R.AR@FEELNADLFR@.G	1500.77	12.8569	2	1.93335e-05	3.88271	0.222561	590.169	1	14/22	1
42	P43686|PRS6B_HUMAN 26S protease regulatory subunit 6B - Homo sapiens (Human)					3.475e-13	50.2284	24.2	47336.6	P43686	5 (5 0 0 0 0)		0.545	0.380657
	3589, Seq17763_E2O1	K.EFLHAQEEVKR.I	1385.72	12.0271	3	0.000499478	2.95872	0.238612	436.708	1	16/40
	12098, Seq17763_E2O1	K.LQQELEFLEVQEEYIKDEQK.N	2538.26	13.2388	3	7.69508e-06	4.34365	0.453412	380.565	1	24/76
	13578, Seq17763_E2O1	K.AQDEIPALSVSRPQTGLSFLGPEPEDLEDLYSR.Y	3629.8	12.0658	3	3.475e-13	4.41426	0.501581	366.591	1	32/128
	14525, Seq17764_E2O1	K.ENAPAIIFIDEIDAIATK.R	1944.03	12.5829	2	3.2497e-05	2.21102	0.263106	317.62	1	13/34
	14567, Seq17763_E2O1	R.ILLELLNQMDGFDQNVNVK.V	2203.14	13.9843	2	6.20243e-08	4.56808	0.64743	1367.48	1	20/36
43	P40227|TCPZ_HUMAN T-complex protein 1 subunit zeta - Homo sapiens (Human)					4.19664e-13	298.279	43.7	57987.7	P40227	30 (29 1 0 0 0)		0.653	0.163478
	2068, Seq17763_E2O1	K.HKSETDTSLIR.G	1286.67	10.0935	2	6.80715e-05	2.49348	0.35516	436.287	1	13/20
	2541, Seq17763_E2O1	R.GLVLDHGAR.H	937.521	9.94637	2	3.31567e-05	2.90361	0.360362	1117.07	1	14/16
	2550, Seq17763_E2O1	R.GLVLDHGAR@.H	947.529	10.9669	2	0.000222078	2.67603	0.366082	675.269	1	13/16
	3080, Seq17763_E2O1	K.SETDTSLIR@.G	1031.52	9.64909	2	0.000218913	2.68469	0.179714	333.401	1	13/16
	4329, Seq17763_E2O1	R.IITEGFEAAK#EK#.A	1351.74	9.48055	2	1.44431e-07	3.5257	0.468334	646.935	1	15/22
	4343, Seq17763_E2O1	R.IITEGFEAAKEK.A	1335.72	9.54013	2	2.87083e-07	3.55578	0.472118	594.221	1	15/22
	4599, Seq17763_E2O1	K.MLVSGAGDIK#.L	998.543	8.54741	2	1.40748e-05	3.68646	0.459405	924.203	1	16/18
	4617, Seq17763_E2O1	R.K#VCGDSDK#GFVVINQK#.G	1817.96	12.3176	3	2.56806e-05	3.6959	0.474483	558.597	1	19/60
	4620, Seq17763_E2O1	K.MLVSGAGDIK.L	990.529	9.41409	2	1.36135e-05	3.06181	0.263966	769.703	1	14/18
	4998, Seq17763_E2O1	K.VCGDSDKGFVVINQK.G	1665.83	10.2063	3	0.00018782	2.8473	0.391603	286.462	1	17/56
	5021, Seq17763_E2O1	K.VCGDSDK#GFVVINQK#.G	1681.85	9.98481	3	5.09142e-06	3.37235	0.352103	480.587	1	23/56
	5149, Seq17763_E2O1	R.IITEGFEAAK#.E	1086.59	8.82226	2	2.48407e-05	2.62143	0.123312	415.091	1	13/18
	5155, Seq17763_E2O1	R.IITEGFEAAK.E	1078.58	10.3432	2	0.000268567	2.32734	0.21495	452.014	1	14/18
	6368, Seq17763_E2O1	R.AQAALAVNISAAR@.G	1265.72	10.8524	2	0.000708601	3.16032	0.289876	1007.38	1	17/24
	6853, Seq17763_E2O1	R.EMDR@ETLIDVAR@.T	1467.74	12.0813	2	3.23637e-06	2.55628	0.247097	228.498	1	11/22
	8562, Seq17763_E2O1	K.DGNVLLHEM*QIQHPTASLIAK#.V	2339.23	14.5568	3	3.77922e-05	3.11131	0.300185	284.432	1	19/80
	9545, Seq17763_E2O1	K.ALQFLEEVK.V	1076.6	10.2489	2	0.000171612	3.13544	0.268269	956.868	1	13/16
	9998, Seq17763_E2O1	K.VLAQNSGFDLQETLVK.I	1761.94	12.2899	2	4.96614e-11	5.27521	0.538199	2044.53	1	23/30
	10004, Seq17763_E2O1	K.VLAQNSGFDLQETLVK#.I	1769.95	11.8938	2	2.75734e-09	5.40825	0.486528	1698.8	1	22/30
	10706, Seq17763_E2O1	K.DGNVLLHEMQIQHPTASLIAK.V	2315.22	11.2452	3	2.68485e-06	4.30338	0.526286	1095.33	1	30/80
	10721, Seq17763_E2O1	K.DGNVLLHEMQIQHPTASLIAK#.V	2323.23	12.1792	3	3.13749e-11	5.54371	0.483272	1187.31	1	31/80
	11283, Seq17763_E2O1	K.GIDPFSLDALSK#.E	1270.68	9.7904	2	0.000850924	2.61241	0.0901793	550.167	1	14/22
	11342, Seq17763_E2O1	K.GIDPFSLDALSK.E	1262.66	10.5755	2	7.5012e-07	3.42497	0.141354	1076.33	1	18/22
	13545, Seq17763_E2O1	K.VATAQDDITGDGTTSNVLIIGELLK#.Q	2552.35	12.91	2	7.00158e-08	4.3594	0.608843	1258.55	1	21/48
	13603, Seq17763_E2O1	K.VATAQDDITGDGTTSNVLIIGELLK.Q	2544.34	12.8766	2	6.22835e-13	5.58108	0.625368	1696.7	1	26/48
	14709, Seq17763_E2O1	K.NAIDDGCVVPGAGAVEVAMAEALIK.H	2470.23	12.9115	3	1.80042e-07	3.27939	0.399145	979.715	1	27/96
	14719, Seq17763_E2O1	K.NAIDDGCVVPGAGAVEVAMAEALIK#.H	2478.25	11.1738	3	1.45514e-06	3.48819	0.542254	537.477	1	24/96
	15172, Seq17763_E2O1	R.AQLGVQAFADALLIIPK#.V	1776.05	12.2885	2	5.88744e-07	3.47881	0.586149	699.851	1	16/32
	15487, Seq17763_E2O1	R.TKVHAELADVLTEAVVDSILAIKK.Q	2563.47	11.2938	4	4.64299e-07	4.65252	0.510889	819.68	1	35/138
	15510, Seq17763_E2O1	K.VHAELADVLTEAVVDSILAIK#K#.Q	2350.36	11.288	3	4.19664e-13	4.20029	0.607065	434.476	1	26/84
44	P11142|HSP7C_HUMAN Heat shock cognate 71 kDa protein - Homo sapiens (Human)					4.31877e-13	510.298	41.3	70854.4	P11142	51 (51 0 0 0 0)		0.694894	0.12823
	1342, Seq17764_E2O1	R.LSKEDIER.M	989.526	8.37505	2	0.000267501	2.49218	0.129679	892.639	1	13/14
	1439, Seq17764_E2O1	R.LSK#EDIER@.M	1007.55	11.3923	2	0.00177178	2.69965	0.170626	566.454	1	12/14
	2938, Seq17764_E2O1	K.VCNPIITK.L	944.523	11.2943	2	0.000588371	2.23932	0.0687983	471.677	1	11/14
	3040, Seq17764_E2O1	K.VCNPIITK#.L	952.537	10.894	2	0.00245401	2.55954	0.202632	454.341	1	11/14
	4618, Seq17764_E2O1	K.NQVAM*NPTNTVFDAKR.L	1821.89	13.0397	2	0.00262843	2.56058	0.401303	196.254	1	13/30
	4715, Seq17764_E2O1	K.M*KEIAEAYLGK.T	1268.66	14.4839	2	2.69304e-05	3.16627	0.357563	1533.88	1	17/20
	4746, Seq17764_E2O1	K.M*K#EIAEAYLGK#.T	1284.68	11.4169	2	9.23729e-06	4.17082	0.457899	1447.5	1	17/20
	4807, Seq17764_E2O1	R.RFDDAVVQSDMK.H	1410.67	10.1582	2	0.00116339	2.99753	0.404086	470.988	1	12/22
	4808, Seq17764_E2O1	R.R@FDDAVVQSDMK#.H	1428.69	10.1977	2	9.73474e-06	3.61073	0.370393	1293.65	1	17/22
	5126, Seq17764_E2O1	R.FDDAVVQSDMK.H	1254.57	10.3518	2	0.00502713	2.58378	0.1334	480.231	1	11/20
	5201, Seq17764_E2O1	K.NQVAM*NPTNTVFDAK#.R	1673.8	12.9254	2	7.05931e-08	4.89641	0.525254	879.558	1	19/28
	5263, Seq17764_E2O1	K.NQVAM*NPTNTVFDAK.R	1665.79	12.7449	2	4.51076e-08	4.40392	0.570383	1845.95	1	21/28
	5985, Seq17764_E2O1	K.MK#EIAEAYLGK#.T	1268.69	10.6317	2	6.67324e-07	4.11007	0.361826	1506.74	1	18/20
	6063, Seq17764_E2O1	K.MKEIAEAYLGK.T	1252.66	10.9523	2	4.54086e-06	4.31788	0.513604	1399.9	1	18/20
	6075, Seq17764_E2O1	K.NQVAMNPTNTVFDAKR.L	1805.9	11.788	2	3.16212e-06	4.10684	0.48332	751.295	1	17/30
	6079, Seq17764_E2O1	K.NQVAMNPTNTVFDAK#R@.L	1823.92	12.7655	2	1.3685e-05	3.27027	0.361526	611.26	1	17/30
	6280, Seq17764_E2O1	K.SQIHDIVLVGGSTR.I	1481.81	12.2243	2	6.69888e-09	4.42324	0.604264	1888.44	1	19/26
	6281, Seq17764_E2O1	K.SQIHDIVLVGGSTR@.I	1491.82	11.5672	2	9.1593e-07	4.39781	0.638397	1574.34	1	19/26
	6579, Seq17764_E2O1	K.NSLESYAFNM*K.A	1319.59	10.2112	2	0.000528889	3.93149	0.51575	1315.96	1	16/20
	6594, Seq17764_E2O1	K.NSLESYAFNM*K#.A	1327.61	9.81043	2	2.89917e-05	3.41845	0.473966	1115.47	1	15/20
	6903, Seq17764_E2O1	K.NQVAMNPTNTVFDAK.R	1649.8	12.6813	2	1.15375e-09	4.26991	0.537455	1521.44	1	22/28
	6911, Seq17764_E2O1	K.NQVAMNPTNTVFDAK#.R	1657.81	12.4127	2	1.80216e-09	4.97621	0.498103	1683.93	1	23/28
	7408, Seq17764_E2O1	K.LDKSQIHDIVLVGGSTR.I	1838.01	12.9103	2	1.54468e-10	4.34398	0.580261	803.998	1	19/32
	7442, Seq17764_E2O1	K.LDKSQIHDIVLVGGSTR@.I	1848.02	11.3908	3	1.88724e-05	2.95204	0.251923	425.196	1	17/64
	7475, Seq17764_E2O1	R.M*VNHFIAEFK.R	1251.62	8.88368	2	0.000717687	2.76638	0.462494	373.331	1	11/18
	7499, Seq17764_E2O1	K.LDK#SQIHDIVLVGGSTR@.I	1856.04	12.5861	2	1.79941e-09	3.96719	0.565188	931.945	1	19/32
	7544, Seq17764_E2O1	R.DAKLDKSQIHDIVLVGGSTR.I	2152.17	9.57311	3	9.38816e-06	4.07406	0.241196	996.769	1	24/76
	7556, Seq17764_E2O1	R.DAK#LDK#SQIHDIVLVGGSTR@.I	2178.21	9.12803	3	2.35657e-05	3.84145	0.221926	704.684	1	22/76
	7566, Seq17764_E2O1	R.M*VNHFIAEFK#.R	1259.63	12.4081	3	0.000518648	2.82415	0.39598	465.486	1	19/36
	8343, Seq17764_E2O1	R.MVNHFIAEFK#.R	1243.64	11.4589	2	5.78213e-05	3.37925	0.366624	899.598	1	13/18
	8409, Seq17764_E2O1	R.MVNHFIAEFK.R	1235.62	12.9694	3	5.23699e-06	3.11723	0.489975	488.649	1	18/36
	8688, Seq17764_E2O1	K.NSLESYAFNMK.A	1303.6	10.7116	2	2.20248e-07	3.1712	0.421411	639.759	1	12/20
	8698, Seq17764_E2O1	K.NSLESYAFNMK#.A	1311.61	6.33237	2	0.000378457	2.27644	0.190762	318.993	1	10/20
	8882, Seq17764_E2O1	K.DAGTIAGLNVLR.I	1199.67	11.6395	2	4.18774e-06	3.91581	0.321264	1584.57	1	20/22
	8899, Seq17764_E2O1	K.DAGTIAGLNVLR@.I	1209.68	11.5342	2	2.76257e-05	3.99304	0.363658	1321.43	1	18/22
	8903, Seq17764_E2O1	R.MVNHFIAEFKR.K	1391.73	10.5938	3	0.00315576	3.6225	0.393678	536.353	1	17/40
	8912, Seq17764_E2O1	K.SFYPEEVSSM*VLTK.M	1632.78	12.2406	2	2.9339e-08	4.26179	0.538826	934.121	1	19/26
	8998, Seq17764_E2O1	K.SFYPEEVSSM*VLTK#.M	1640.8	13.9152	2	1.01863e-07	2.91317	0.436847	1001.72	1	19/26
	9276, Seq17764_E2O1	K.TVTNAVVTVPAYFNDSQR.Q	1982	12.6499	2	1.23679e-10	3.80849	0.469172	391.414	1	18/34
	9291, Seq17764_E2O1	K.TVTNAVVTVPAYFNDSQR@.Q	1992.01	13.1773	2	4.7945e-07	3.76869	0.53413	362.567	1	17/34
	10290, Seq17764_E2O1	K.GPAVGIDLGTTYSCVGVFQHGK.V	2263.12	10.4253	3	4.00813e-11	4.92918	0.572967	834.475	1	35/84
	10310, Seq17764_E2O1	K.GPAVGIDLGTTYSCVGVFQHGK#.V	2271.13	14.1947	3	8.81776e-10	4.08763	0.338671	580.83	1	31/84
	10494, Seq17764_E2O1	K.LYQSAGGMPGGMPGGFPGGGAPPSGGASSGPTIEEVD.-	3346.5	12.7589	3	8.33722e-06	3.3596	0.455073	356.79	1	28/144
	10621, Seq17764_E2O1	K.SFYPEEVSSMVLTK.M	1616.79	12.8647	2	3.20766e-11	4.15551	0.581028	1018.07	1	21/26
	10627, Seq17764_E2O1	K.SFYPEEVSSMVLTK#.M	1624.8	12.951	2	3.72385e-10	4.02468	0.568768	1075.64	1	22/26
	10837, Seq17764_E2O1	K.QTQTFTTYSDNQPGVLIQVYEGER@.A	2784.33	14.107	3	3.7058e-06	4.1996	0.489006	813.078	1	24/92
	10842, Seq17764_E2O1	K.QTQTFTTYSDNQPGVLIQVYEGER.A	2774.33	14.2683	3	3.45654e-08	4.91727	0.557159	537.52	1	27/92
	12382, Seq17764_E2O1	R.ARFEELNADLFRGTLDPVEK.A	2320.19	9.95261	4	0.000450189	3.37987	0.383213	629.306	1	28/114
	13086, Seq17764_E2O1	K.SINPDEAVAYGAAVQAAILSGDK.S	2260.15	12.1403	3	2.60125e-12	5.88745	0.627286	1307.3	1	30/88
	13095, Seq17764_E2O1	K.SINPDEAVAYGAAVQAAILSGDK#.S	2268.16	13.6279	2	4.31877e-13	5.42375	0.526291	1380.49	1	24/44
	4912, Seq17764_E2O1	-.EIAEAYLGK.-	993.525	9.7543	2	0.00115725	2.27697	0.208664	252.609	2	7/16
45	P14868|SYDC_HUMAN Aspartyl-tRNA synthetase, cytoplasmic - Homo sapiens (Human)					4.9738e-13	240.23	39.9	57100.1	P14868	24 (24 0 0 0 0)		0.625833	0.195691
	2260, Seq17763_E2O1	R.TSTSQAVFR.L	996.511	11.1338	2	0.00385572	2.40504	0.439363	246.124	1	12/16
	2941, Seq17763_E2O1	R.GEEILSGAQR.I	1059.54	11.1051	2	0.000756617	3.39914	0.291686	1148.47	1	16/18
	3264, Seq17763_E2O1	R.ALHHGIDLEK#.I	1140.62	10.3356	3	0.00273453	3.58459	0.380211	758.529	1	23/36
	3280, Seq17763_E2O1	R.ALHHGIDLEK.I	1132.61	8.01757	2	0.00322211	2.50468	0.277549	477.587	1	12/18
	3649, Seq17763_E2O1	R.EAGVEM*GDEDDLSTPNEK.L	1951.81	11.8083	2	8.6633e-06	2.24321	0.444878	469.767	1	14/34
	3969, Seq17763_E2O1	R.FQTEIQTVNK.Q	1207.63	11.765	2	1.38191e-05	3.05176	0.38096	680.793	1	15/18
	4141, Seq17763_E2O1	K.IGSCTQQDVELHVQK.I	1741.85	8.70961	3	0.000779382	3.47451	0.367087	242.981	1	15/56
	5438, Seq17763_E2O1	R.EAGVEMGDEDDLSTPNEK.L	1935.81	10.8707	2	4.9738e-13	3.3668	0.612745	1500.34	1	19/34
	5496, Seq17763_E2O1	R.EAGVEMGDEDDLSTPNEK#.L	1943.83	13.9703	2	3.41492e-05	3.6312	0.540363	639.395	1	15/34
	6352, Seq17763_E2O1	K.GFVEIQTPK#.I	1026.57	7.44641	2	0.00901495	2.70281	0.340777	408.693	1	11/16
	6698, Seq17763_E2O1	K.NNAYLAQSPQLYK.Q	1509.77	11.8361	2	2.60012e-07	4.52118	0.544701	1617.52	1	18/24
	6700, Seq17763_E2O1	K.NNAYLAQSPQLYK#.Q	1517.78	11.0173	2	1.56091e-06	4.59236	0.527554	962.206	1	16/24
	8018, Seq17763_E2O1	R.LQSGICHLFR.E	1230.64	9.56114	2	0.00328618	2.27703	0.386993	397.177	1	11/18
	8058, Seq17763_E2O1	K.ESIVDVEGVVR.K	1201.64	10.2998	2	7.04899e-05	2.69438	0.347112	692.614	1	12/20
	8376, Seq17763_E2O1	R.LPLQLDDAVRPEAEGEEEGR.A	2223.09	10.915	3	5.84233e-11	3.76748	0.46996	842.505	1	27/76
	8386, Seq17763_E2O1	R.LPLQLDDAVR@PEAEGEEEGR@.A	2243.1	14.689	3	1.93905e-07	4.30384	0.525326	724.82	1	27/76
	9339, Seq17763_E2O1	K.IYVISLAEPR@.L	1170.68	10.0761	2	0.000108135	3.68255	0.3999	1421.75	1	14/18
	9418, Seq17763_E2O1	K.IYVISLAEPR.L	1160.67	8.55998	2	5.30981e-06	3.52772	0.325072	1428.82	1	15/18
	9803, Seq17763_E2O1	K.FAANINK#ESIVDVEGVVR@.K	1978.07	11.1365	3	7.53571e-05	3.59142	0.343355	727.962	1	20/68
	9818, Seq17763_E2O1	K.FAANINKESIVDVEGVVR.K	1960.05	11.072	3	0.00264909	4.12951	0.276401	793.561	1	23/68
	9889, Seq17763_E2O1	R.QQQFNVQALVAVGDHASK#.Q	1948.01	14.3371	3	0.00214108	2.89304	0.507635	232.175	1	14/68
	11354, Seq17763_E2O1	K.IISAASEGGANVFTVSYFK.N	1961	14.5905	2	2.45358e-07	4.44729	0.558593	1095.53	1	18/36
	11442, Seq17763_E2O1	R.LEYCEALAMLR@.E	1378.67	11.9284	2	2.81993e-05	3.18945	0.426021	938.688	1	13/20
	11443, Seq17763_E2O1	K.IISAASEGGANVFTVSYFK#.N	1969.02	14.1143	2	0.0035985	2.60104	0.37216	259.371	1	11/36
46	Q9Y3F4|STRAP_HUMAN Serine-threonine kinase receptor-associated protein - Homo sapiens (Human)					5.31797e-13	130.223	31.7	38414	Q9Y3F4	13 (13 0 0 0 0)		0.506154	0.210695
	2700, Seq17762_E2O1	K.AATAAADFTAK.V	1037.53	8.39938	2	4.01519e-05	2.42547	0.523031	364.183	1	16/20
	3919, Seq17762_E2O1	R.IYDLNKPEAEPK.E	1416.74	9.85617	2	1.34242e-05	3.03006	0.305708	612.003	1	13/22
	5742, Seq17762_E2O1	K.GAVWGATLNK#DATK#.A	1447.79	10.1889	2	0.000650737	2.40874	0.165217	315.741	1	11/26
	5977, Seq17762_E2O1	K.GAVWGATLNK#.D	1024.57	10.4612	2	0.00532695	3.02519	0.298748	846.277	1	14/18
	6266, Seq17762_E2O1	K.YDYNSGEELESYK.G	1596.67	9.12772	2	2.47907e-08	3.76075	0.566135	703.909	1	14/24
	6271, Seq17762_E2O1	K.YDYNSGEELESYK#.G	1604.68	10.9441	2	0.000683515	3.37692	0.617496	619.65	1	15/24
	6282, Seq17762_E2O1	R.LWDHATMTEVK.S	1330.65	9.393	2	0.00201171	3.0654	0.429028	986.67	1	15/20
	7830, Seq17762_E2O1	R.FSPDGELYASGSEDGTLR@.L	1910.86	12.144	2	1.4205e-08	4.25115	0.465567	530.853	1	17/34
	7889, Seq17762_E2O1	R.FSPDGELYASGSEDGTLR.L	1900.86	11.5202	2	9.75464e-11	4.4631	0.533944	800.814	1	20/34
	9430, Seq17762_E2O1	R.SIAFHSAVSLDPIK#.S	1492.82	12.6741	2	0.000847136	3.21459	0.370554	403.956	1	12/26
	9436, Seq17762_E2O1	R.SIAFHSAVSLDPIK.S	1484.81	13.1861	2	1.48491e-05	3.48403	0.346009	546.902	1	14/26
	9785, Seq17762_E2O1	K.TVDFTQDSNYLLTGGQDK#.L	2009.95	10.8284	2	1.44019e-10	4.12955	0.579933	898.732	1	18/34
	9862, Seq17762_E2O1	K.TVDFTQDSNYLLTGGQDK.L	2001.94	12.097	2	5.31797e-13	4.1077	0.556101	1211.21	1	19/34
47	P68371|TBB2C_HUMAN Tubulin beta-2C chain - Homo sapiens (Human)					5.70655e-13	244.299	27.4	49799	P68371	25 (22 3 0 0 0)		0.74	0.202313
	4783, Seq17763_E2O1	R.EIVHLQAGQCGNQIGAK#.F	1830.94	12.1665	2	0.000599411	3.94062	0	530.764	1	16/32	1
	4899, Seq17763_E2O1	R.INVYYNEATGGK#.Y	1336.66	10.4487	2	2.17243e-08	4.31234	0.483749	1548.62	1	20/22
	4939, Seq17763_E2O1	-.M*REIVHLQAGQCGNQIGAK.F	2126.06	11.8718	3	1.68029e-05	4.75663	0	875.776	1	26/72	1
	4950, Seq17763_E2O1	R.EIVHLQAGQCGNQIGAK.F	1822.92	10.7999	3	2.14482e-07	4.20782	0	1531.34	1	26/64	1
	5004, Seq17763_E2O1	R.INVYYNEATGGK.Y	1328.65	10.7853	2	5.5173e-09	3.92358	0.422997	1080.83	1	18/22
	5019, Seq17763_E2O1	-.M*R@EIVHLQAGQCGNQIGAK#.F	2144.08	12.5279	3	3.21574e-06	4.73444	0	727.348	1	25/72	1
	5947, Seq17763_E2O1	-.MR@EIVHLQAGQCGNQIGAK#.F	2128.09	13.2727	3	2.39588e-08	5.98989	0	2066.64	1	30/72	1
	5948, Seq17763_E2O1	-.MREIVHLQAGQCGNQIGAK.F	2110.06	10.8923	3	4.49873e-11	5.86043	0	2816.02	1	34/72	1
	7004, Seq17763_E2O1	R.IM*NTFSVVPSPK.V	1335.7	11.2258	2	8.69288e-05	3.46703	0.415474	816.614	1	14/22	3
	7014, Seq17763_E2O1	R.IM*NTFSVVPSPK#.V	1343.71	10.3696	2	0.0017636	3.10821	0.465554	637.895	1	13/22	3
	8291, Seq17763_E2O1	R.AVLVDLEPGTM*DSVR.S	1617.82	11.3839	2	0.00180662	3.12499	0.343546	344.692	1	14/28	3
	8336, Seq17763_E2O1	R.IMNTFSVVPSPK.V	1319.7	11.1359	2	8.729e-06	4.07665	0.490013	1737.7	1	18/22	3
	8414, Seq17763_E2O1	R.IMNTFSVVPSPK#.V	1327.72	8.68732	2	1.13138e-05	4.52224	0.502759	1557.46	1	19/22	3
	9568, Seq17763_E2O1	R.ALTVPELTQQM*FDAK.N	1707.86	9.45311	2	1.83164e-05	3.14017	0.208279	403.004	1	15/28	2
	9777, Seq17763_E2O1	R.AVLVDLEPGTMDSVR@.S	1611.83	13.2292	2	3.76577e-06	3.50931	0.470488	737.716	1	20/28	3
	9849, Seq17763_E2O1	R.AVLVDLEPGTMDSVR.S	1601.82	12.2229	2	3.56233e-09	3.67286	0.392782	741.771	1	20/28	3
	10303, Seq17763_E2O1	R.YLTVAAVFR@.G	1049.6	9.99783	2	9.57045e-06	2.87378	0.468162	748.958	1	15/16	2
	10304, Seq17763_E2O1	R.YLTVAAVFR.G	1039.59	10.144	2	4.30946e-06	2.83366	0.426808	687.41	1	15/16	2
	10950, Seq17763_E2O1	K.IREEYPDRIMNTFSVVPSPK.V	2378.22	8.88853	4	0.0032607	3.86907	0.178721	702.569	1	26/114	1
	10964, Seq17763_E2O1	-.EAESCDCLQGFQLTHSLGGGTGSGM*GTLLISK.-	3327.53	14.5491	3	0.00200069	3.20802	0.38036	693.491	1	25/124	3
	12190, Seq17763_E2O1	-.EAESCDCLQGFQLTHSLGGGTGSGMGTLLISK.-	3311.53	12.0458	3	5.70655e-13	5.88861	0.650211	1208.49	1	30/124	3
	12217, Seq17763_E2O1	-.EAESCDCLQGFQLTHSLGGGTGSGMGTLLISK#.-	3319.55	11.5192	3	5.08218e-05	3.52323	0.363222	387.542	1	21/124	3
	12258, Seq17763_E2O1	R.ALTVPELTQQMFDAK#.N	1699.88	12.5606	2	0.000245103	3.44311	0.471801	400.032	1	15/28	2
	12307, Seq17763_E2O1	R.ALTVPELTQQMFDAK.N	1691.87	12.5103	2	2.52448e-06	3.03257	0.423994	748.685	1	20/28	2
	5859, Seq17763_E2O1	-.MR@EIVHLQAGQCGNQIGAK#.-	2128.09	10.9433	4	0.000998411	3.9276	0	954.219	2	28/108	1
48	Q99867|TBB4Q_HUMAN Putataive tubulin beta-4q chain - Homo sapiens (Human)					5.70655e-13	30.2944	7.4	48403.5	Q99867	3 (3 0 0 0 0)		0.726667	0.0288675
	10964, Seq17763_E2O1	K.EAESCDCLQGFQLTHSLGGGTGSGM*GTLLLSK.I	3327.53	14.5491	3	0.00200069	3.20802	0	693.491	1	25/124	1
	12190, Seq17763_E2O1	K.EAESCDCLQGFQLTHSLGGGTGSGMGTLLLSK.I	3311.53	12.0458	3	5.70655e-13	5.88861	0	1208.49	1	30/124	1
	12217, Seq17763_E2O1	K.EAESCDCLQGFQLTHSLGGGTGSGMGTLLLSK#.I	3319.55	11.5192	3	5.08218e-05	3.52323	0	387.542	1	21/124	1
49	P06733|ENOA_HUMAN Alpha-enolase - Homo sapiens (Human)					5.83977e-13	562.317	58.1	47139.4	P06733	57 (53 4 0 0 0)		0.635577	0.624284
	1255, Seq17763_E2O1	K.LNVTEQEK.I	960.5	8.88233	2	0.00696752	2.36359	0.264643	493.649	1	10/14
	1256, Seq17763_E2O1	K.LNVTEQEK#.I	968.514	8.89286	2	0.0064313	2.34172	0.203735	352.228	1	10/14
	1411, Seq17762_E2O1	R.IEEELGSK#.A	912.476	6.46578	2	0.0022733	2.20442	0.0373771	671.342	1	12/14
	2483, Seq17763_E2O1	K.KLNVTEQEKIDK.L	1444.8	13.0443	2	1.35466e-07	3.87444	0.447756	762.564	1	18/22
	2570, Seq17763_E2O1	K.K#LNVTEQEK#IDK#.L	1468.84	10.4571	3	2.69722e-05	3.94067	0.465548	499.998	1	20/44
	2657, Seq17763_E2O1	K.LNVTEQEKIDK.L	1316.71	11.4393	2	0.00280214	3.67544	0.344713	1119.76	1	16/20
	2664, Seq17763_E2O1	K.LNVTEQEK#IDK#.L	1332.73	10.31	2	1.68156e-05	3.93613	0.399603	889.187	1	15/20
	3266, Seq17763_E2O1	K.LMIEM*DGTENK.S	1296.58	11.4591	2	0.009365	3.06433	0.241594	606.516	1	13/20
	4312, Seq17763_E2O1	R.NFRNPLAK.-	959.542	9.71811	2	0.00284528	2.25321	0.0646719	224.118	1	9/14
	4874, Seq17763_E2O1	K.SCNCLLLK#.V	1015.52	10.3835	2	0.000186153	2.88384	0.344034	722.746	1	13/14
	4973, Seq17763_E2O1	K.SCNCLLLK.V	1007.5	9.92189	2	0.000210462	2.57862	0.28336	669.945	1	12/14
	5023, Seq17763_E2O1	R.SGK#YDLDFK#.S	1088.56	14.8134	3	7.92859e-05	3.2226	0.161492	620.092	1	17/32
	5109, Seq17763_E2O1	R.SGKYDLDFK.S	1072.53	11.954	3	2.4783e-05	3.52446	0.411427	1037.91	1	20/32
	5329, Seq17763_E2O1	K.LAQANGWGVM*VSHR.S	1541.76	7.55483	2	5.4458e-07	2.80651	0.367023	553.34	1	15/26
	5351, Seq17763_E2O1	K.LAQANGWGVM*VSHR@.S	1551.77	11.3185	2	1.91121e-06	3.60324	0.412892	902.483	1	20/26
	5727, Seq17763_E2O1	R.SGK#YDLDFK#SPDDPSR@.Y	1852.89	11.7235	2	2.85972e-05	4.59912	0.449975	888.343	1	17/30
	5782, Seq17763_E2O1	R.SGKYDLDFKSPDDPSR.Y	1826.86	11.3854	2	9.78972e-11	4.54126	0.589645	1547.73	1	21/30
	6308, Seq17763_E2O1	K.LMIEMDGTENK.S	1280.59	10.9041	2	4.53138e-06	3.72749	0.428932	1132.4	1	17/20
	6316, Seq17763_E2O1	K.LMIEMDGTENK#.S	1288.6	9.79233	2	0.000231788	3.33529	0.373412	820.662	1	17/20
	6618, Seq17763_E2O1	K.YDLDFKSPDDPSR.Y	1554.71	12.5147	2	2.2534e-05	2.59989	0.324109	533.819	1	12/24
	6662, Seq17763_E2O1	K.YDLDFK#SPDDPSR@.Y	1572.73	11.0823	2	0.000404454	2.96532	0.471451	374.36	1	11/24
	7249, Seq17763_E2O1	K.IDK#LMIEMDGTENK#.S	1652.82	10.3594	3	0.000206721	3.56742	0.162279	756.555	1	20/52
	7310, Seq17763_E2O1	K.LAQANGWGVMVSHR@.S	1535.78	10.8279	2	1.70232e-07	3.68709	0.448568	692.018	1	15/26
	7364, Seq17763_E2O1	K.LAQANGWGVMVSHR.S	1525.77	10.5231	3	2.39342e-08	3.64992	0.365984	1069.54	1	31/52
	9183, Seq17763_E2O1	R.GNPTVEVDLFTSK.G	1406.72	11.5751	2	7.14917e-06	3.66471	0.235816	639.424	1	17/24
	9268, Seq17763_E2O1	R.GNPTVEVDLFTSK#.G	1414.73	10.415	2	0.000243545	3.28373	0.314176	695.227	1	17/24
	9633, Seq17763_E2O1	K.FTASAGIQVVGDDLTVTNPKR.I	2189.16	9.04894	3	1.05528e-05	2.84572	0.358911	273.557	1	19/80
	9730, Seq17763_E2O1	K.FTASAGIQVVGDDLTVTNPK#R@.I	2207.18	10.4258	3	4.15112e-11	3.28252	0.549531	567.941	1	28/80
	10249, Seq17763_E2O1	K.FTASAGIQVVGDDLTVTNPK.R	2033.05	12.6324	2	1.9329e-12	5.52986	0.612259	1797.65	1	25/38
	10252, Seq17763_E2O1	K.FTASAGIQVVGDDLTVTNPK#.R	2041.07	12.7664	2	1.6701e-09	5.34128	0.53635	1578.93	1	24/38
	10846, Seq17763_E2O1	K.VVIGM*DVAASEFFR.S	1556.78	11.4588	2	6.45065e-09	3.83709	0.587677	1256.87	1	19/26
	11127, Seq17763_E2O1	K.YNQLLRIEEELGSK.A	1691.9	12.3658	2	0.00339515	2.73265	0.105642	413.949	1	13/26
	11166, Seq17763_E2O1	R.AAVPSGASTGIYEALELR@.D	1814.95	13.7194	2	1.7375e-12	3.94445	0.509068	509.687	1	22/34	2
	11278, Seq17763_E2O1	K.AGYTDKVVIGM*DVAASEFFR.S	2192.07	13.7901	3	0.000363781	4.01766	0.513547	812.254	1	23/76
	11302, Seq17763_E2O1	K.AGYTDK#VVIGM*DVAASEFFR@.S	2210.09	11.3455	3	6.71743e-06	4.40528	0.553848	672.763	1	21/76
	11409, Seq17763_E2O1	R.AAVPSGASTGIYEALELR.D	1804.94	11.7265	2	1.6287e-12	4.0947	0.477353	313.216	1	19/34	2
	11864, Seq17763_E2O1	K.LAM*QEFM*ILPVGAANFR@.E	1949.98	11.674	2	1.80782e-10	3.37839	0.3988	947.984	1	20/32
	11868, Seq17763_E2O1	K.LAM*QEFM*ILPVGAANFR.E	1939.98	12.5859	2	6.77246e-09	4.70587	0.484328	614.974	1	18/32
	12085, Seq17763_E2O1	K.YGK#DATNVGDEGGFAPNILENK#EGLELLK#.T	3115.6	12.6177	4	1.02052e-06	4.178	0.427474	388.712	1	29/168
	12200, Seq17763_E2O1	K.YGKDATNVGDEGGFAPNILENKEGLELLK.T	3091.56	10.6282	4	5.16699e-08	4.32459	0.0143277	591.136	1	33/168
	12298, Seq17763_E2O1	K.DATNVGDEGGFAPNILENKEGLELLK.T	2743.38	12.7384	3	7.97645e-10	4.73071	0.113974	653.107	1	33/100
	12303, Seq17763_E2O1	K.DATNVGDEGGFAPNILENK#EGLELLK#.T	2759.41	12.2271	3	8.85778e-10	3.85802	0.55302	226.115	1	23/100
	12683, Seq17762_E2O1	K.LAM*QEFMILPVGAANFR.E	1923.98	11.8241	2	5.32081e-09	3.27101	0.161712	511.356	1	15/32
	12786, Seq17763_E2O1	K.LAM*QEFMILPVGAANFR@.E	1933.99	12.9915	2	1.14087e-11	3.99595	0.124573	1014.4	1	22/32
	12866, Seq17763_E2O1	R.HIADLAGNSEVILPVPAFNVINGGSHAGNK.L	3011.57	13.9955	3	5.83977e-13	6.05088	0.610639	1041.62	1	31/116
	12931, Seq17763_E2O1	R.HIADLAGNSEVILPVPAFNVINGGSHAGNK#.L	3019.58	11.6732	3	4.44677e-08	5.08988	0.576013	756.907	1	29/116
	13082, Seq17763_E2O1	K.LAMQEFM*ILPVGAANFR@.E	1933.99	13.5595	2	1.02801e-09	4.19699	0.205419	759.934	1	19/32
	13096, Seq17763_E2O1	K.LAMQEFM*ILPVGAANFR.E	1923.98	12.1413	2	1.03923e-07	3.43963	0.14219	777.912	1	20/32
	13717, Seq17763_E2O1	K.DYPVVSIEDPFDQDDWGAWQK.F	2510.11	5.85472	2	3.32386e-05	3.02812	0.498678	315.045	1	13/40
	14181, Seq17763_E2O1	K.LAMQEFMILPVGAANFR.E	1907.99	12.4368	2	6.61223e-10	4.32458	0.599645	1066.54	1	23/32
	14198, Seq17763_E2O1	K.LAMQEFMILPVGAANFR@.E	1918	13.249	2	1.07428e-08	4.45269	0.446582	954.779	1	23/32
	14558, Seq17763_E2O1	K.AGYTDKVVIGMDVAASEFFR.S	2176.07	10.3655	3	1.12899e-05	2.92199	0.33731	653.728	1	20/76
	9672, Seq17762_E2O1	-.FTASAGIQVVGDDLTVTNPKR.-	2189.16	9.55079	3	0.000534204	2.90985	0.356004	149.323	2	14/80
	12683, Seq17762_E2O1	-.LAMQEFM*ILPVGAANFR.-	1923.98	11.8241	2	2.47501e-05	2.74205	0.542607	252.059	2	11/32
	12786, Seq17763_E2O1	-.LAMQEFM*ILPVGAANFR@.-	1933.99	12.9915	2	2.3395e-05	3.49816	0.456931	456.476	2	16/32
	12932, Seq17762_E2O1	-.LAM*QEFMILPVGAANFR.-	1923.98	12.7124	2	8.01018e-06	3.1698	0.519996	536.998	2	15/32
	13082, Seq17763_E2O1	-.LAM*QEFMILPVGAANFR@.-	1933.99	13.5595	2	3.47998e-07	3.33485	0.480895	461.916	2	16/32
50	P48643|TCPE_HUMAN T-complex protein 1 subunit epsilon - Homo sapiens (Human)					7.13873e-13	280.356	34.2	59632.9	P48643	28 (28 0 0 0 0)		0.63	0.19533
	1897, Seq17763_E2O1	R.IADGYEQAAR.V	1093.53	9.53206	2	8.65408e-08	3.33688	0.42205	731.282	1	15/18
	1968, Seq17763_E2O1	R.IADGYEQAAR@.V	1103.54	10.2336	2	4.32819e-06	3.69139	0.401963	1441.03	1	17/18
	2252, Seq17763_E2O1	R.VAIEHLDK.I	924.515	10.8125	2	0.00192538	2.41869	0.301372	519.755	1	10/14
	2813, Seq17763_E2O1	R.FSELTAEK.L	924.467	10.4169	2	0.00423157	2.66525	0.331538	681.56	1	12/14
	2869, Seq17763_E2O1	R.FSELTAEK#.L	932.481	9.25165	2	0.00232622	2.43896	0.328408	628.465	1	12/14
	3278, Seq17763_E2O1	R.TSLGPNGLDK#.M	1009.54	11.3137	2	0.000225905	2.65001	0.381301	376.671	1	13/18
	4409, Seq17763_E2O1	K.DK#MLVIEQCK#.N	1279.67	7.22221	2	0.000538521	2.62036	0.306113	384.444	1	10/18
	4448, Seq17763_E2O1	K.DKMLVIEQCK.N	1263.64	12.2095	2	0.000990818	2.5846	0.291222	305.276	1	10/18
	4682, Seq17763_E2O1	K.GVIVDKDFSHPQM*PK.K	1713.86	9.44934	3	0.000734799	3.30661	0.370659	346.886	1	14/56
	5210, Seq17763_E2O1	K.HKLDVTSVEDYK.A	1433.73	10.0799	2	4.02834e-05	3.59998	0.397361	1285.9	1	18/22
	5913, Seq17763_E2O1	K.EKFEEM*IQQIK.E	1438.72	11.0399	2	0.00700904	2.52689	0.293909	322.978	1	11/20
	6780, Seq17763_E2O1	K.GVIVDKDFSHPQMPK.K	1697.87	9.07903	3	3.90788e-05	3.81944	0.350548	580.872	1	23/56
	6803, Seq17763_E2O1	R.SLHDALCVIR@.N	1193.63	13.2838	2	0.000103221	2.38745	0	390.224	1	13/18
	6814, Seq17763_E2O1	R.SLHDALCVIR.N	1183.63	9.01274	2	6.55089e-06	3.04029	0	462.95	1	14/18
	6931, Seq17763_E2O1	K.QQISLATQMVR@.M	1284.7	9.06499	2	0.00451689	2.75932	0.354598	186.651	1	12/20
	8134, Seq17763_E2O1	R.R@DVDFELIK#VEGK#.V	1573.88	7.70048	3	0.000912991	3.17427	0.252554	513.933	1	15/48
	8154, Seq17763_E2O1	R.RDVDFELIKVEGK.V	1547.84	8.46059	3	0.000149884	3.58402	0.313914	638.927	1	20/48
	9214, Seq17763_E2O1	K.EK#FEEMIQQIK#.E	1438.76	11.1217	2	3.14592e-05	2.58964	0.349927	203.134	1	10/20
	9252, Seq17763_E2O1	K.IAILTCPFEPPKPK.T	1610.9	7.98621	2	0.000166327	2.68821	0.352252	246.377	1	9/26
	9263, Seq17763_E2O1	R.DVDFELIKVEGK.V	1391.74	10.2086	2	1.52058e-08	4.3078	0.456168	1248.23	1	17/22
	11386, Seq17763_E2O1	K.ISDSVLVDIKDTEPLIQTAK.T	2185.2	9.17706	3	0.000502923	3.97265	0.425442	651.03	1	23/76
	11413, Seq17763_E2O1	K.ISDSVLVDIK#DTEPLIQTAK#.T	2201.22	13.4528	3	4.61618e-06	3.31534	0.415238	423.846	1	20/76
	14155, Seq17763_E2O1	K.LGFAGLVQEISFGTTK.D	1667.9	12.4705	2	1.19105e-11	5.85267	0.581369	1840.29	1	21/30
	14215, Seq17763_E2O1	K.LGFAGLVQEISFGTTK#.D	1675.91	12.7799	2	1.25262e-09	5.29675	0.550119	1881.82	1	21/30
	14377, Seq17763_E2O1	R.VAIEHLDK#ISDSVLVDIK#DTEPLIQTAK#.T	3114.74	12.6125	4	7.13873e-13	5.6618	0.616828	620.292	1	35/162
	14381, Seq17763_E2O1	R.VAIEHLDKISDSVLVDIKDTEPLIQTAK.T	3090.69	11.9191	3	1.4766e-12	7.12421	0.606698	1371.24	1	34/108
	14759, Seq17763_E2O1	R.WVGGPEIELIAIATGGR.I	1738.95	12.663	2	6.29793e-07	4.63841	0.580932	1354.8	1	20/32
	14762, Seq17763_E2O1	R.WVGGPEIELIAIATGGR@.I	1748.96	12.7411	2	6.38455e-06	5.06399	0.434234	1514.59	1	20/32
51	P23381|SYWC_HUMAN Tryptophanyl-tRNA synthetase, cytoplasmic - Homo sapiens (Human)					9.28146e-13	100.246	28.2	53131.7	P23381	10 (10 0 0 0 0)		1.251	0.344527
	1885, Seq17763_E2O1	K.AGNASK#DEIDSAVK#.M	1420.72	10.4975	2	0.000321735	3.68489	0.476256	764.408	1	17/26
	8035, Seq17763_E2O1	K.GIDYDKLIVR.F	1191.67	12.3323	2	0.00151222	2.37274	0.260641	281.212	1	10/18
	8055, Seq17763_E2O1	K.GIDYDK#LIVR@.F	1209.7	9.92128	2	4.00188e-05	2.8907	0.107415	461.635	1	12/18
	8113, Seq17763_E2O1	K.MSASDPNSSIFLTDTAK.Q	1784.84	11.8586	2	5.50459e-07	4.1771	0.574708	610.1	1	17/32
	8545, Seq17763_E2O1	R.K#LSFDFQ.-	892.465	10.4779	2	0.000251826	2.33082	0.20086	621.334	1	10/12
	10369, Seq17763_E2O1	K.GIFGFTDSDCIGK.I	1416.65	11.0632	2	2.56493e-06	2.91926	0.49084	822.279	1	13/24
	11279, Seq17763_E2O1	K.DLTLDQAYSYAVENAK.D	1800.86	13.041	2	9.28146e-13	4.9171	0.55283	1589.07	1	20/30
	12485, Seq17763_E2O1	K.ALIEVLQPLIAEHQAR.R	1801.03	10.7618	3	0.00116315	2.83109	0.289058	682.182	1	20/60
	14364, Seq17763_E2O1	K.ISFPAIQAAPSFSNSFPQIFR.D	2325.2	11.7802	2	9.66217e-07	3.51263	0.559506	463.975	1	17/40
	14439, Seq17763_E2O1	R.GPSSEAMHVGHLIPFIFTK.W	2068.07	8.69337	3	0.000848939	3.66271	0.35232	674.57	1	21/72
52	P08865|RSSA_HUMAN 40S ribosomal protein SA - Homo sapiens (Human)					1.11133e-12	140.263	47.5	32833.4	P08865	14 (14 0 0 0 0)		0.347857	0.0936588
	4310, Seq17762_E2O1	K.FAAATGATPIAGR@.F	1213.66	10.365	2	1.04845e-06	3.97579	0.597606	721.854	1	18/24
	4322, Seq17762_E2O1	K.FAAATGATPIAGR.F	1203.65	10.3841	2	0.000321227	3.72441	0.518012	1023.58	1	19/24
	5021, Seq17762_E2O1	R.DPEEIEKEEQAAAEK.A	1715.8	13.5453	2	0.000807905	2.42267	0.369638	230.643	1	15/28
	5242, Seq17762_E2O1	R.LLVVTDPR.A	912.551	9.48281	2	0.000211169	2.80369	0.39595	1019.02	1	13/14
	5258, Seq17762_E2O1	R.LLVVTDPR@.A	922.559	9.15108	2	0.00436154	2.48752	0.247553	754.707	1	11/14
	6659, Seq17762_E2O1	R.YVDIAIPCNNK#.G	1314.66	9.6927	2	0.00125061	3.01222	0.322977	296.368	1	11/20
	6721, Seq17762_E2O1	R.YVDIAIPCNNK.G	1306.65	11.9011	2	0.000477684	2.52967	0.32358	349.815	1	11/20
	8524, Seq17762_E2O1	R.KSDGIYIINLK.R	1263.73	9.02101	2	0.000247684	3.24891	0.368881	471.341	1	13/20
	9626, Seq17762_E2O1	R.AIVAIENPADVSVISSR.N	1740.95	11.807	2	1.11133e-12	4.85403	0.67048	2088.52	1	24/32
	9629, Seq17762_E2O1	R.AIVAIENPADVSVISSR@.N	1750.96	12.7805	2	9.33487e-11	5.25877	0.584182	1652.39	1	22/32
	12048, Seq17762_E2O1	R.FTPGTFTNQIQAAFR.E	1698.86	11.4528	2	9.24851e-10	4.47311	0.618434	375.314	1	20/28
	12052, Seq17762_E2O1	R.FTPGTFTNQIQAAFR@.E	1708.87	11.938	2	8.02019e-09	4.02503	0.538661	311.841	1	18/28
	12094, Seq17762_E2O1	R.ADHQPLTEASYVNLPTIALCNTDSPLR.Y	2996.48	12.0495	3	5.84486e-08	5.20794	0.51419	734.507	1	28/104
	13394, Seq17762_E2O1	K.FLAAGTHLGGTNLDFQMEQYIYK.R	2617.28	14.285	3	9.06437e-07	3.28846	0.416352	615.059	1	22/88
53	Q58FF7|H90B3_HUMAN Putative heat shock protein HSP 90-beta-3 - Homo sapiens (Human)					1.20459e-12	466.293	22.6	68282	Q58FF7	47 (45 2 0 0 0)		0.650682	0.205295
	1691, Seq17764_E2O1	R.DNSTM*GYMM*AK.K	1280.5	14.9354	2	0.00127497	2.21578	0.353135	294.107	1	11/20	1
	2191, Seq17764_E2O1	R.YESLTDPSK#.L	1047.51	10.3663	2	3.49184e-06	2.61309	0.482573	492.496	1	12/16	2
	2259, Seq17765_E2O1	R.YESLTDPSK.L	1039.49	12.1413	2	0.000176735	2.68176	0.502104	513.459	1	12/16	2
	3318, Seq17764_E2O1	R.DNSTMGYM*MAK#.K	1272.51	12.0222	2	0.00183455	2.86469	0.0529846	212.377	1	10/20	1
	3397, Seq17764_E2O1	R.DNSTMGYM*MAK.K	1264.5	11.6822	2	0.00132129	2.40851	0.0732663	300.728	1	12/20	1
	3539, Seq17764_E2O1	R.DNSTMGYMM*AK.K	1264.5	12.3579	2	0.000797255	2.33988	0.111914	306.721	1	11/20	1
	3646, Seq17764_E2O1	K.EQVANSAFVER.V	1249.62	10.9789	2	5.12548e-05	3.07753	0.515684	518.699	1	13/20	1
	3715, Seq17764_E2O1	K.EDQTEYLEER.R	1311.57	9.90191	2	8.97325e-07	2.32564	0.421044	266.01	1	10/18	2
	3797, Seq17764_E2O1	K.EDQTEYLEER@.R	1321.58	11.3706	2	0.000101465	3.11293	0.460865	513.432	1	13/18	2
	3837, Seq17764_E2O1	K.EQVANSAFVER@.V	1259.63	8.64784	2	1.99845e-05	2.84088	0.35902	280.945	1	9/20	1
	3864, Seq17764_E2O1	K.EGLELPEDEEEKKK.M	1672.83	12.4338	2	0.000322272	2.45385	0.310862	277.474	1	13/26	2
	4571, Seq17764_E2O1	R.YESLTDPSKLDSGK.E	1539.75	11.2885	2	1.26784e-06	4.37153	0.532265	914.003	1	18/26	2
	4572, Seq17764_E2O1	R.YESLTDPSK#LDSGK#.E	1555.78	12.3777	2	0.000267901	3.98461	0.507515	604.477	1	16/26	2
	4624, Seq17764_E2O1	K.EGLELPEDEEEKK.K	1544.73	9.67168	2	0.00863079	2.33783	0.173382	200.264	1	12/24	2
	4925, Seq17764_E2O1	K.LMKEILDK.K	989.57	9.73161	2	0.0039821	2.52856	0.117706	945.296	1	13/14	1
	5522, Seq17764_E2O1	R.DNSTMGYMMAK#.K	1256.52	10.5571	2	0.000268818	3.29599	0.562982	774.999	1	17/20	1
	5563, Seq17764_E2O1	R.DNSTMGYMMAK.K	1248.51	10.2065	2	2.94137e-07	3.28173	0.623645	916.359	1	17/20	1
	5734, Seq17764_E2O1	K.EGLELPEDEEEK.K	1416.64	12.0111	2	1.80243e-05	2.30518	0.346086	456.325	1	16/22	2
	5760, Seq17764_E2O1	K.EGLELPEDEEEK#.K	1424.65	11.4802	2	1.6975e-07	2.4956	0.427497	620.087	1	16/22	2
	5939, Seq17764_E2O1	K.IRYESLTDPSKLDSGK.E	1808.94	10.876	4	0.000170726	3.55134	0.47902	526.346	1	23/90	2
	6631, Seq17764_E2O1	K.IDIIPNPQER.T	1194.65	11.4841	2	4.2335e-05	2.57113	0.276758	364.92	1	13/18	1
	7919, Seq17764_E2O1	K.VILHLKEDQTEYLEER.R	2015.04	12.042	3	1.20459e-12	4.56474	0.609607	775.58	1	25/60	2
	7965, Seq17764_E2O1	K.VILHLKEDQTEYLEERR.V	2171.15	8.73043	3	3.85919e-06	3.26945	0.419872	521.341	1	20/64	2
	8042, Seq17764_E2O1	R.R@APFDLFENK#K#.K	1390.77	10.942	3	1.58771e-05	4.70751	0.334795	1036.97	1	24/40	1
	8056, Seq17764_E2O1	R.APFDLFENK#K#.K	1224.66	11.15	2	8.12774e-06	2.59372	0.239607	361.759	1	11/18	1
	8065, Seq17764_E2O1	R.RAPFDLFENKK.K	1364.73	11.484	2	1.79646e-05	3.08687	0.295393	790.144	1	13/20	1
	8103, Seq17764_E2O1	K.HFSVEGQLEFR.A	1348.66	9.99161	2	1.27224e-06	3.48587	0.408929	1147.2	1	17/20	3
	8125, Seq17764_E2O1	R.APFDLFENKK.K	1208.63	11.7552	2	1.51487e-05	2.50734	0.22636	371.397	1	10/18	1
	8166, Seq17765_E2O1	K.HFSVEGQLEFR@.A	1358.67	9.27838	3	2.97914e-05	2.93741	0.148768	697.883	1	20/40	3
	8502, Seq17765_E2O1	K.VILHLK#EDQTEYLEER@R@.V	2199.18	12.1789	4	1.43581e-09	3.28743	0.540689	393.07	1	27/96	2
	8524, Seq17765_E2O1	K.VILHLK#EDQTEYLEER@.R	2033.07	10.8592	3	8.17291e-11	4.65841	0.548647	833.875	1	25/60	2
	8533, Seq17764_E2O1	K.ELKIDIIPNPQER.T	1564.87	11.1854	2	1.96406e-06	3.76543	0.380717	570.914	1	15/24	1
	8555, Seq17764_E2O1	K.ELK#IDIIPNPQER@.T	1582.89	14.1583	2	0.00433748	3.44249	0.453525	638.497	1	15/24	1
	8927, Seq17764_E2O1	R.R@APFDLFENK#.K	1254.66	11.0573	2	9.2395e-05	3.20034	0.292826	873.808	1	14/18	1
	9291, Seq17765_E2O1	R.RAPFDLFENK.K	1236.64	10.5019	2	4.25843e-06	3.08218	0.328968	1118.68	1	15/18	1
	9520, Seq17764_E2O1	R.APFDLFENK#.K	1088.55	11.605	2	0.00011189	3.03589	0.319424	517.169	1	12/16	1
	9544, Seq17765_E2O1	R.APFDLFENK.K	1080.54	8.74289	2	6.78896e-05	2.55648	0.37937	372.367	1	10/16	1
	12548, Seq17764_E2O1	K.HSQFIGYPITLYLEK#.E	1816.97	13.0037	2	2.76079e-09	5.17291	0.580046	1001.86	1	18/28	1
	12656, Seq17764_E2O1	K.HSQFIGYPITLYLEK.E	1808.96	13.725	2	2.54084e-08	4.99951	0.571802	1168.24	1	19/28	1
	13757, Seq17764_E2O1	K.KHSQFIGYPITLYLEK.E	1937.05	11.6446	3	6.53654e-06	3.00144	0.413301	673.599	1	22/60	1
	13774, Seq17764_E2O1	K.K#HSQFIGYPITLYLEK#.E	1953.08	9.9265	3	6.09912e-06	3.67437	0.331016	666.306	1	21/60	1
	1691, Seq17764_E2O1	-.DNSTM*GYM*MAK.-	1280.5	14.9354	2	0.00127497	2.30073	0.0369228	292.533	2	11/20	1
	2163, Seq17765_E2O1	-.YESLTDPSK#.-	1047.51	8.85135	2	0.00348121	2.26515	0.418318	219.499	2	8/16	2
	3303, Seq17764_E2O1	-.DNSTM*GYMMAK.-	1264.5	11.0064	2	0.00358095	2.47313	0.153334	171.636	2	10/20	1
	8544, Seq17765_E2O1	-.VILHLK#EDQTEYLEER@.-	2033.07	11.6632	4	0.000251191	3.28657	0.221735	411.101	2	22/90	2
	9081, Seq17764_E2O1	-.SLVSVTK#EGLELPEDEEEK#.-	2147.09	14.2343	3	0.000168674	3.11234	0.380579	511.629	2	20/72	1
	3318, Seq17764_E2O1	-.DNSTM*GYMMAK#.-	1272.51	12.0222	2	0.00183455	2.7129	0.0772694	161.645	4	9/20	1
54	P36578|RL4_HUMAN 60S ribosomal protein L4 - Homo sapiens (Human)					1.61871e-12	200.227	37.2	47667.5	P36578	20 (20 0 0 0 0)		0.3705	0.108457
	1840, Seq17763_E2O1	K.AAAAAAALQAK#.S	964.566	8.8339	2	6.04211e-07	3.65247	0.503441	1212.77	1	16/20
	1843, Seq17763_E2O1	K.AAAAAAALQAK.S	956.552	8.72756	2	5.7716e-06	4.31013	0.51981	2195.89	1	18/20
	3381, Seq17763_E2O1	K.SNYNLPMHK.M	1103.53	11.3262	2	0.000433881	2.82763	0.299936	427.646	1	11/16
	3445, Seq17763_E2O1	K.MINTDLSR.I	949.477	10.7211	2	0.0020307	2.41774	0.374964	615.755	1	12/14
	3858, Seq17763_E2O1	R.VDKAAAAAAALQAK.S	1298.74	11.4096	2	1.8377e-07	4.28022	0.537681	1615.04	1	18/26
	3869, Seq17763_E2O1	R.VDK#AAAAAAALQAK#.S	1314.77	10.7714	2	1.96586e-05	3.55536	0.450593	1367.21	1	18/26
	5111, Seq17763_E2O1	R.PLISVYSEKGESSGK.N	1580.82	9.75129	3	6.41917e-06	3.80729	0.53399	275.139	1	18/56
	5493, Seq17763_E2O1	K.TKEAVLLLK.K	1014.66	9.43086	2	0.000825156	2.27949	0.403015	658.656	1	13/16
	7783, Seq17763_E2O1	R.RGPCIIYNEDNGIIK.A	1761.9	9.30337	3	2.06656e-05	3.91446	0.402979	1134.95	1	23/56
	8088, Seq17763_E2O1	R.K#LDELYGTWR@.K	1298.69	12.5858	2	0.00469909	2.9929	0.434459	561.09	1	13/18
	8171, Seq17763_E2O1	R.KLDELYGTWR.K	1280.66	11.1894	2	0.0054791	3.15542	0.204877	1220.24	1	15/18
	8176, Seq17763_E2O1	R.QPYAVSELAGHQTSAESWGTGR.A	2332.1	11.7396	3	6.83932e-05	3.50347	0.451518	513.174	1	22/84
	8240, Seq17763_E2O1	R.GPCIIYNEDNGIIK.A	1605.79	10.9003	2	0.00716903	4.19587	0.431921	754.634	1	15/26
	8249, Seq17763_E2O1	R.GPCIIYNEDNGIIK#.A	1613.81	13.5384	2	6.04251e-05	2.54664	0.228647	632.553	1	14/26
	10670, Seq17763_E2O1	R.NIPGITLLNVSK.L	1268.76	11.0057	2	3.03552e-06	2.46991	0.437796	283.044	1	14/22
	11253, Seq17763_E2O1	R.FCIWTESAFR@.K	1326.62	10.1067	2	0.00186407	2.68616	0.413867	601.442	1	11/18
	11318, Seq17763_E2O1	R.FCIWTESAFR.K	1316.61	8.84413	2	0.00251155	2.35151	0.386767	414.298	1	9/18
	11629, Seq17763_E2O1	K.APIRPDIVNFVHTNLR.K	1862.04	10.8353	3	1.14623e-08	4.0706	0.415761	1277.35	1	25/60
	13442, Seq17763_E2O1	R.YAICSALAASALPALVMSK#.G	1945.04	12.8133	2	0.00464765	3.01768	0.362224	318.401	1	12/36
	13484, Seq17763_E2O1	R.YAICSALAASALPALVMSK.G	1937.02	13.1956	2	1.61871e-12	4.54244	0.537977	1332.31	1	21/36
55	P25705|ATPA_HUMAN ATP synthase subunit alpha, mitochondrial precursor - Homo sapiens (Human)					1.70419e-12	160.229	35.8	59713.7	P25705	16 (16 0 0 0 0)		0.2675	0.172221
	6532, Seq17763_E2O1	R.VLSIGDGIAR.V	1000.58	8.09954	2	2.43724e-05	2.22476	0.322883	271.827	1	11/18
	7074, Seq17763_E2O1	K.AVDSLVPIGR@.G	1036.6	8.83184	2	0.000118484	2.69659	0.328095	468.133	1	10/18
	7448, Seq17763_E2O1	R.ILGADTSVDLEETGR.V	1575.79	11.7276	2	5.31055e-09	4.19339	0.470696	1124.34	1	19/28
	7492, Seq17763_E2O1	R.ILGADTSVDLEETGR@.V	1585.79	8.96616	2	6.657e-08	4.58883	0.541992	1531.58	1	19/28
	7549, Seq17763_E2O1	R.VVDALGNAIDGKGPIGSK.T	1710.94	13.1557	2	3.60528e-06	3.3005	0.513837	436.532	1	15/34
	7856, Seq17763_E2O1	K.GIRPAINVGLSVSR.V	1438.85	14.9554	3	0.00252796	3.27866	0.332617	728.98	1	19/52
	8075, Seq17763_E2O1	K.TGTAEMSSILEER.I	1423.67	14.3525	2	3.34454e-07	3.73862	0.483816	835.001	1	15/24
	8095, Seq17763_E2O1	K.HALIIYDDLSK.Q	1287.69	8.75833	2	1.39092e-08	3.65511	0.465498	1501.03	1	17/20
	8104, Seq17763_E2O1	K.HALIIYDDLSK#.Q	1295.71	10.1524	2	0.000335163	3.3198	0.486195	1069.08	1	16/20
	8193, Seq17763_E2O1	K.TSIAIDTIINQKR.F	1472.84	11.3041	2	1.43294e-05	3.12372	0.357123	666.72	1	13/24
	11165, Seq17763_E2O1	R.TGAIVDVPVGEELLGR.V	1624.89	11.3732	2	0.000154505	4.40275	0.514398	562.195	1	16/30
	11189, Seq17763_E2O1	R.TGAIVDVPVGEELLGR@.V	1634.9	11.9605	2	0.000136433	3.67039	0.374559	373.603	1	14/30
	13954, Seq17763_E2O1	K.LKEIVTNFLAGFEA.-	1551.84	12.4592	2	0.000418632	3.38364	0.417509	669.012	1	17/26
	13976, Seq17763_E2O1	K.FENAFLSHVVSQHQALLGTIR.A	2367.26	12.2356	3	1.70419e-12	4.35784	0.443512	589.332	1	22/80
	14061, Seq17763_E2O1	K.QGQYSPMAIEEQVAVIYAGVR.G	2309.16	3.84739	3	8.27139e-05	3.35184	0.491342	326.793	1	21/80
	15067, Seq17763_E2O1	R.EVAAFAQFGSDLDAATQQLLSR.G	2338.17	11.506	2	4.71987e-09	4.37951	0.630681	2271.38	1	28/42
56	P62829|RL23_HUMAN 60S ribosomal protein L23 - Homo sapiens (Human)					1.76525e-12	118.258	32.9	14856.1	P62829	12 (11 1 0 0 0)		0.315833	0.0722946
	4540, Seq17759_E2O1	R.LPAAGVGDM*VM*ATVK.K	1491.75	10.6386	2	2.86501e-05	3.04965	0.489815	431.959	1	16/28
	6787, Seq17759_E2O1	R.LPAAGVGDM*VMATVK.K	1475.76	8.79714	2	0.000200635	2.5111	0.054915	675.982	1	14/28
	6794, Seq17759_E2O1	K.NLYIISVK.G	949.572	9.04883	2	0.00312743	2.35632	0.269991	519.66	1	12/14
	6819, Seq17759_E2O1	K.NLYIISVK#.G	957.586	9.54582	2	0.000773514	2.25738	0.245458	378.082	1	11/14
	8604, Seq17759_E2O1	R.LNRLPAAGVGDMVM*ATVK.K	1858.99	9.26711	3	2.67177e-05	2.85906	0.0384312	1503.87	1	26/68
	8821, Seq17759_E2O1	R.LPAAGVGDMVMATVK.K	1459.76	10.82	2	5.81058e-09	4.0325	0.647297	1100.01	1	19/28
	8836, Seq17759_E2O1	R.LPAAGVGDMVMATVK#.K	1467.78	10.0638	2	5.38316e-07	2.92163	0.489802	879.937	1	17/28
	9496, Seq17759_E2O1	R.ISLGLPVGAVINCADNTGAK.N	1970.04	11.8592	2	1.76525e-12	5.15406	0.510357	994.058	1	24/38
	9503, Seq17759_E2O1	R.ISLGLPVGAVINCADNTGAK#.N	1978.05	11.2255	2	2.08722e-11	4.43294	0.53109	747.859	1	20/38
	10272, Seq17759_E2O1	R.LNR@LPAAGVGDMVMATVK#.K	1861.01	10.1832	3	3.79186e-07	2.90522	0.359205	1478.42	1	29/68
	10303, Seq17759_E2O1	R.LNRLPAAGVGDMVMATVK.K	1842.99	9.32452	3	4.86792e-06	3.9397	0.581114	1679.54	1	29/68
	6787, Seq17759_E2O1	-.LPAAGVGDMVM*ATVK.-	1475.76	8.79714	2	0.000200635	2.3732	0.369659	598.35	2	13/28
57	P60174|TPIS_HUMAN Triosephosphate isomerase - Homo sapiens (Human)					1.84852e-12	320.274	73.5	26652.7	P60174	32 (32 0 0 0 0)		0.800741	0.209687
	1085, Seq17760_E2O1	K.TATPQQAQEVHEK#.L	1474.74	10.7304	2	3.74238e-06	2.53177	0.487499	260.09	1	12/24
	1642, Seq17761_E2O1	K.LDEREAGITEK.V	1260.64	9.34714	3	0.00143639	2.88614	0.368369	484.585	1	18/40
	2011, Seq17761_E2O1	K.SNVSDAVAQSTR.I	1234.6	10.717	2	1.61588e-09	4.38853	0.572121	1943.31	1	19/22
	2105, Seq17760_E2O1	K.SNVSDAVAQSTR@.I	1244.61	9.8545	2	1.04335e-06	4.25766	0.464529	2217.75	1	20/22
	2143, Seq17760_E2O1	K.IAVAAQNCYK#.V	1145.59	10.3063	2	1.1899e-05	3.6288	0.343692	1174.29	1	16/18
	2150, Seq17760_E2O1	K.IAVAAQNCYK.V	1137.57	10.2361	2	1.75333e-06	3.80991	0.299971	1348.76	1	16/18
	3810, Seq17760_E2O1	R.IIYGGSVTGATCK.E	1326.67	11.6294	2	7.12308e-11	3.39344	0.612036	670.662	1	15/24
	3952, Seq17761_E2O1	R.IIYGGSVTGATCK#.E	1334.69	11.0334	2	5.52084e-09	4.46876	0.593135	1079.95	1	20/24
	4940, Seq17761_E2O1	K.VIADNVKDWSK.V	1274.67	9.99699	2	5.05805e-07	3.15273	0.43248	961.129	1	16/20
	4969, Seq17760_E2O1	K.VIADNVK#DWSK#.V	1290.7	10.5169	2	7.92689e-06	3.65571	0.373497	990.667	1	17/20
	6108, Seq17761_E2O1	R.EAGITEKVVFEQTK.V	1578.84	11.3957	2	4.79357e-05	2.3464	0.360518	224.189	1	12/26
	6231, Seq17760_E2O1	R.EAGITEK#VVFEQTK#.V	1594.87	12.6542	2	2.89679e-07	2.72912	0.299598	473.622	1	15/26
	6532, Seq17760_E2O1	R.HVFGESDELIGQK.V	1458.72	11.1625	2	8.75855e-11	4.54134	0.602847	879.176	1	19/24
	6613, Seq17760_E2O1	R.HVFGESDELIGQK#.V	1466.74	10.6812	2	1.70044e-10	3.94474	0.560419	845.737	1	19/24
	6931, Seq17760_E2O1	K.VTNGAFTGEISPGM*IK.D	1637.82	9.3324	2	0.00291096	2.76046	0.440031	373.133	1	13/30
	8069, Seq17760_E2O1	R.R@HVFGESDELIGQK#.V	1632.85	12.6263	3	2.80692e-06	4.78864	0.438864	1800.81	1	26/52
	8126, Seq17760_E2O1	R.RHVFGESDELIGQK.V	1614.82	10.4909	3	1.08016e-07	5.46422	0.543533	2171.98	1	29/52
	8322, Seq17760_E2O1	K.VTNGAFTGEISPGMIK.D	1621.83	11.0184	2	0.00407371	2.99636	0.388008	221.846	1	12/30
	8373, Seq17760_E2O1	K.FFVGGNWK.M	954.483	10.0254	2	0.00384642	2.40114	0.328472	575.461	1	12/14
	8541, Seq17761_E2O1	K.VTNGAFTGEISPGMIK#.D	1629.84	12.7227	2	1.26986e-06	3.81608	0.453081	991.95	1	17/30
	10547, Seq17760_E2O1	K.VPADTEVVCAPPTAYIDFAR.Q	2192.07	12.1615	2	1.84852e-12	5.47073	0.632543	982.429	1	23/38
	10720, Seq17761_E2O1	K.VPADTEVVCAPPTAYIDFAR@.Q	2202.08	11.2762	2	1.77746e-07	4.44103	0.540289	575.979	1	18/38
	10794, Seq17760_E2O1	R.K#QSLGELIGTLNAAK#.V	1558.91	12.1556	2	4.7652e-05	3.4996	0.516548	722.328	1	15/28
	10876, Seq17760_E2O1	R.KQSLGELIGTLNAAK.V	1542.89	11.2656	2	2.64656e-06	4.31492	0.5561	1285.69	1	19/28
	10907, Seq17760_E2O1	K.QSLGELIGTLNAAK#.V	1422.8	10.884	2	1.57595e-08	2.74823	0.365893	331.513	1	13/26
	11062, Seq17760_E2O1	K.QSLGELIGTLNAAK.V	1414.79	11.6816	2	5.35891e-08	3.57263	0.513668	606.429	1	16/26
	11313, Seq17760_E2O1	K.VVLAYEPVWAIGTGK.T	1602.89	12.0624	2	1.23071e-08	3.91284	0.505657	1788.65	1	22/28
	11398, Seq17760_E2O1	K.VVLAYEPVWAIGTGK#.T	1610.9	12.122	2	1.32575e-10	4.39257	0.625691	1138.82	1	20/28
	13075, Seq17760_E2O1	K.VAHALAEGLGVIACIGEK.L	1807.97	12.7197	2	2.83116e-08	3.92659	0.441939	1359.97	1	19/34
	13095, Seq17760_E2O1	K.VAHALAEGLGVIACIGEK#.L	1815.99	10.4556	3	0.000438437	3.68455	0.37748	608.742	1	20/68
	14126, Seq17760_E2O1	K.VAHALAEGLGVIACIGEKLDER.E	2321.23	10.2958	3	3.66259e-06	2.81336	0.594217	593.313	1	27/84
	14129, Seq17760_E2O1	K.VAHALAEGLGVIACIGEK#LDER@.E	2339.25	11.0063	3	3.03057e-09	3.70715	0.599525	399.74	1	22/84
58	P55060|XPO2_HUMAN Exportin-2 - Homo sapiens (Human)					2.03282e-12	470.29	33	110346	P55060	47 (47 0 0 0 0)		0.782174	0.241724
	1403, Seq17765_E2O1	R.GSNTIASAAADK.I	1105.55	7.10967	2	0.00409643	2.59072	0.461473	586.285	1	13/22
	2336, Seq17765_E2O1	K.YDEEFQR.Y	986.421	12.1139	2	0.00103127	2.58997	0.238459	556.586	1	10/12
	2348, Seq17765_E2O1	K.YDEEFQR@.Y	996.429	11.6058	2	0.00185804	2.61536	0.304033	485.204	1	11/12
	2529, Seq17765_E2O1	K.K#ICAVGITK#.L	1005.61	8.60879	2	0.00881944	2.23329	0.274751	310.575	1	11/16
	2820, Seq17765_E2O1	R.DLEGSDIDTR.R	1120.51	12.3529	2	6.27229e-06	3.33634	0.389257	1377.6	1	16/18
	2946, Seq17765_E2O1	R.DLEGSDIDTR@.R	1130.52	13.0901	2	0.00654308	2.30055	0.240509	409.859	1	11/18
	3082, Seq17765_E2O1	R.IVEDEPNKICEADR.V	1687.8	10.7605	3	3.41227e-07	3.11377	0.393805	449.241	1	21/52
	3092, Seq17765_E2O1	R.IVEDEPNK#ICEADR@.V	1705.82	10.8704	3	2.13957e-07	3.66764	0.303945	375.142	1	20/52
	3154, Seq17765_E2O1	K.EHDPVGQMVNNPK.I	1464.69	10.4202	3	0.00331943	3.16283	0.436338	646.46	1	17/48
	4515, Seq17765_E2O1	K.SQICDNAALYAQK#.Y	1489.72	13.9755	2	6.7486e-07	4.02578	0.461547	897.31	1	16/24
	4612, Seq17765_E2O1	K.SQICDNAALYAQK.Y	1481.71	13.9552	2	3.28331e-06	3.53241	0.545769	1609.09	1	19/24
	5320, Seq17765_E2O1	R.TGNIPALVR@.L	950.565	13.9714	2	0.000805448	2.78598	0.340435	457.884	1	12/16
	5535, Seq17765_E2O1	K.ATIELCSTHANDASALR.I	1829.88	13.3272	3	0.00113567	2.98314	0.51283	412.554	1	18/64
	5619, Seq17765_E2O1	K.ATIELCSTHANDASALR@.I	1839.89	14.0652	3	0.00977197	3.3494	0.406873	503.22	1	20/64
	6647, Seq17765_E2O1	R.AADEEAFEDNSEEYIRR.D	2043.89	11.1553	3	3.95222e-08	3.18099	0.339753	465.368	1	20/64
	7243, Seq17765_E2O1	R.AADEEAFEDNSEEYIR@.R	1897.8	12.5633	2	3.53598e-09	3.28263	0.520928	615.386	1	18/30
	7260, Seq17765_E2O1	R.AADEEAFEDNSEEYIR.R	1887.79	11.9879	2	1.24824e-09	3.84574	0.6047	1403.38	1	21/30
	7355, Seq17765_E2O1	K.SANVNEFPVLK#.A	1225.67	12.7202	2	0.00108069	2.61285	0.425963	351.999	1	11/20
	7427, Seq17765_E2O1	K.SANVNEFPVLK.A	1217.65	11.3674	2	4.29393e-05	3.19074	0.380308	910.275	1	15/20
	7498, Seq17765_E2O1	K.ALTLPGSSENEYIM*K#.A	1676.83	14.6997	2	2.27436e-05	3.58835	0.342674	212.05	1	11/28
	8165, Seq17765_E2O1	K.SNELWTEIK.L	1119.57	10.5097	2	0.00230429	2.81203	0.212497	657.116	1	11/16
	8290, Seq17765_E2O1	K.LLTECPPMMDTEYTK#.L	1836.83	13.229	2	2.87193e-06	2.29574	0.41152	235.735	1	12/28
	8333, Seq17765_E2O1	K.LLTECPPMMDTEYTK.L	1828.82	12.6414	2	4.87691e-10	2.55237	0.41736	591.802	1	18/28
	8838, Seq17765_E2O1	K.QLSDAISIIGR@.E	1182.67	11.4142	2	0.00118559	2.93441	0.274754	434.129	1	15/20
	8844, Seq17765_E2O1	K.QLSDAISIIGR.E	1172.66	9.30518	2	5.77722e-05	2.41737	0.307478	220.328	1	12/20
	8945, Seq17765_E2O1	K.ALTLPGSSENEYIMK.A	1652.82	12.9536	2	0.000330031	3.05755	0.470023	511.413	1	18/28
	8946, Seq17765_E2O1	K.ALTLPGSSENEYIMK#.A	1660.83	12.882	2	0.00046412	2.95974	0.390163	493.591	1	16/28
	9096, Seq17765_E2O1	R.LLQAFLER@.G	999.586	11.6833	2	0.00208915	3.19832	0.317698	884.231	1	13/14
	9168, Seq17765_E2O1	K.NLFEDQNTLTSICEK.V	1811.85	14.781	2	4.78281e-08	3.36653	0.439018	711.263	1	17/28
	9184, Seq17765_E2O1	R.LLQAFLER.G	989.578	12.3837	2	0.000669078	2.24787	0.186176	959.32	1	13/14
	9255, Seq17765_E2O1	K.NLFEDQNTLTSICEK#.V	1819.86	13.8545	2	2.83772e-06	4.58455	0.527318	1852.22	1	21/28
	10607, Seq17765_E2O1	K.ANIVHLMLSSPEQIQK#.Q	1815.99	11.3569	2	8.12377e-06	3.88551	0.42051	692.287	1	15/30
	10666, Seq17765_E2O1	K.ANIVHLMLSSPEQIQK.Q	1807.97	14.2726	2	0.000322751	3.53527	0.262559	820.683	1	15/30
	11280, Seq17765_E2O1	K.IPGLLGVFQK#.L	1079.67	9.4963	2	0.00902062	2.70308	0.0882363	310.792	1	13/18
	11320, Seq17765_E2O1	K.IPGLLGVFQK.L	1071.66	12.1187	2	0.00504599	3.03591	0.459951	528.614	1	14/18
	11403, Seq17765_E2O1	K.DAAIYLVTSLASK.A	1351.75	12.5877	2	7.22382e-05	2.46183	0.346129	651.606	1	14/24
	12470, Seq17765_E2O1	K.HKDAAIYLVTSLASK.A	1616.9	9.45818	3	8.19227e-05	3.43931	0.419004	1356.73	1	24/56
	12676, Seq17765_E2O1	R.GSNTIASAAADKIPGLLGVFQK.L	2158.19	11.6109	3	2.03282e-12	3.71232	0.434569	1656.1	1	33/84
	12677, Seq17765_E2O1	R.GSNTIASAAADK#IPGLLGVFQK#.L	2174.21	12.4593	3	6.65951e-05	3.4323	0.444101	784.525	1	29/84
	12898, Seq17765_E2O1	K.LLQTDDEEEAGLLELLK#.S	1937.02	13.4395	2	2.63654e-10	5.26925	0.524169	1897.82	1	23/32
	12908, Seq17765_E2O1	K.LLQTDDEEEAGLLELLK.S	1929.01	13.82	2	5.06617e-11	4.92197	0.459239	2508.57	1	24/32
	13206, Seq17765_E2O1	K.QIFILLFQR.L	1177.71	12.6858	2	0.000150297	2.81401	0.532446	312.435	1	11/16
	13523, Seq17765_E2O1	K.YGALALQEIFDGIQPK#.M	1770.95	13.8837	2	4.88303e-07	5.7949	0.658021	1737.42	1	21/30
	13536, Seq17765_E2O1	K.YGALALQEIFDGIQPK.M	1762.94	13.3216	2	3.10552e-07	5.45605	0.389767	1570.93	1	20/30
	13676, Seq17765_E2O1	R.EDFPQKWPDLLTEMVNR.F	2118.03	13.1854	3	3.02591e-06	3.24295	0.534641	343.224	1	18/64
	14887, Seq17765_E2O1	K.LVLDAFALPLTNLFK#.A	1683	14.2696	2	7.52379e-05	2.7807	0.401325	507.348	1	13/28
	14889, Seq17765_E2O1	K.LVLDAFALPLTNLFK.A	1674.98	14.2397	2	2.75601e-05	3.4228	0.507215	613.374	1	15/28
59	Q02790|FKBP4_HUMAN FK506-binding protein 4 - Homo sapiens (Human)					2.07834e-12	270.28	53.2	51772.2	Q02790	27 (27 0 0 0 0)		0.551852	0.155935
	885, Seq17763_E2O1	K.AEASSGDHPTDTEM*KEEQK.S	2105.89	10.7295	3	6.92066e-05	2.81843	0.0811461	298.865	1	20/72
	1126, Seq17763_E2O1	K.AEASSGDHPTDTEMKEEQK.S	2089.9	9.85837	3	1.4633e-06	3.26786	0.519786	443.334	1	21/72
	1132, Seq17763_E2O1	K.AEASSGDHPTDTEMK#EEQK#.S	2105.93	12.4084	3	1.49423e-07	3.6398	0.106496	400.824	1	22/72
	1352, Seq17763_E2O1	K.SNTAGSQSQVETEA.-	1408.62	9.56634	2	1.98171e-05	2.80745	0.598648	627.319	1	15/26
	1869, Seq17763_E2O1	K.TQLAVCQQR@.I	1113.57	11.3691	2	0.00431695	3.15344	0.327321	928.029	1	13/16
	1872, Seq17763_E2O1	K.TQLAVCQQR.I	1103.56	9.77722	2	0.000136188	3.12937	0.290134	837.005	1	14/16
	2342, Seq17763_E2O1	K.ALELDSNNEK.G	1132.55	11.036	2	0.00161854	2.96972	0.260866	989.232	1	14/18
	2425, Seq17763_E2O1	K.ALELDSNNEK#.G	1140.56	9.20519	2	0.000229203	2.80075	0.135699	1040.79	1	15/18
	5416, Seq17763_E2O1	K.VLQLYPNNK.A	1088.61	10.1358	2	0.000409959	3.05024	0.34357	1043.93	1	14/16
	5822, Seq17763_E2O1	K.VGEVCHITCKPEYAYGSAGSPPK.I	2507.17	13.2082	3	2.34528e-05	4.53604	0.515338	389.813	1	25/88
	6337, Seq17763_E2O1	R.EGTGTEMPMIGDR.V	1393.61	11.5964	2	0.00660928	2.37163	0.314086	288.344	1	11/24
	6768, Seq17763_E2O1	K.LQAFSAAIESCNK#.A	1446.71	9.63424	2	1.76903e-05	3.93319	0.334657	910.621	1	15/24
	6782, Seq17763_E2O1	K.LQAFSAAIESCNK.A	1438.7	9.19663	2	1.61191e-08	4.13174	0.540151	1531.47	1	18/24
	7741, Seq17763_E2O1	K.LYANMFER.L	1043.5	9.40415	2	0.000226559	2.76708	0.188793	652.514	1	13/14
	8066, Seq17763_E2O1	R.LASHLNLAMCHLK.L	1507.79	14.4246	4	0.00245717	3.3333	0.33183	351.214	1	23/72
	8305, Seq17763_E2O1	K.AKESWEMNSEEKLEQSTIVK.E	2366.15	11.8028	3	6.40156e-05	3.70385	0.344652	500.106	1	23/76
	8417, Seq17763_E2O1	R.GEAHLAVNDFELAR.A	1541.77	10.1566	3	0.00197975	3.01266	0.257983	256.837	1	15/52
	8673, Seq17763_E2O1	R.R@GEAHLAVNDFELAR@.A	1717.89	9.05883	3	1.66409e-05	3.33703	0.497693	638.962	1	27/56
	8700, Seq17763_E2O1	R.RGEAHLAVNDFELAR.A	1697.87	9.25875	3	1.40346e-08	4.86827	0.536087	1722.8	1	28/56
	8758, Seq17763_E2O1	K.DKFSFDLGKGEVIK.A	1582.85	9.93158	3	4.28359e-07	3.81793	0.3065	562.54	1	25/52
	9431, Seq17763_E2O1	K.GEHSIVYLKPSYAFGSVGK.E	2039.06	10.4334	3	0.00451621	3.29396	0.230427	450.415	1	19/72
	10135, Seq17763_E2O1	K.AWDIAIATMK#.V	1127.6	9.58262	2	9.20848e-05	2.75319	0.196729	609.141	1	13/18
	10146, Seq17763_E2O1	K.AWDIAIATMK.V	1119.59	12.4721	2	3.97791e-05	2.44905	0.256568	426.2	1	13/18
	11655, Seq17763_E2O1	K.IVSWLEYESSFSNEEAQK.A	2146	11.5125	2	1.02528e-08	4.70023	0.580308	1399.32	1	20/34
	11659, Seq17763_E2O1	K.IVSWLEYESSFSNEEAQK#.A	2154.01	13.722	2	7.52769e-10	4.28923	0.554403	1226.76	1	18/34
	11912, Seq17763_E2O1	R.FEIGEGENLDLPYGLER@.A	1960.95	13.4308	2	5.60694e-06	3.10658	0.448761	433.929	1	15/32
	11941, Seq17763_E2O1	R.FEIGEGENLDLPYGLER.A	1950.94	11.9127	2	2.07834e-12	4.84613	0.599943	968.453	1	21/32
60	P08107|HSP71_HUMAN Heat shock 70 kDa protein 1 - Homo sapiens (Human)					2.09055e-12	230.293	21.7	70009.2	P08107	23 (23 0 0 0 0)		0.645652	0.216161
	3135, Seq17764_E2O1	R.MVQEAEKYKAEDEVQR.E	1952.94	10.5185	3	4.89568e-07	3.84142	0.411058	654.216	1	23/60
	5136, Seq17764_E2O1	K.FGDPVVQSDMK#.H	1230.59	9.51	2	0.00268765	2.49586	0.306633	218.987	1	9/20
	6453, Seq17764_E2O1	K.NQVALNPQNTVFDAK#R@.L	1832.97	11.3514	2	0.000216763	3.66478	0.454844	570.837	1	16/30
	6468, Seq17764_E2O1	K.NQVALNPQNTVFDAKR.L	1814.95	12.4017	2	4.68602e-05	3.65755	0.434501	855.85	1	18/30
	6798, Seq17764_E2O1	K.AQIHDLVLVGGSTR@.I	1475.82	8.32946	2	3.08661e-05	3.51965	0	1002.09	1	14/26
	6837, Seq17764_E2O1	K.AQIHDLVLVGGSTR.I	1465.81	11.7747	2	5.17736e-10	4.45517	0	1118.01	1	16/26
	7269, Seq17764_E2O1	K.NQVALNPQNTVFDAK.R	1658.85	12.7593	2	6.43663e-09	4.7356	0.482805	1295.8	1	21/28
	7283, Seq17764_E2O1	K.NQVALNPQNTVFDAK#.R	1666.86	11.6652	2	3.20675e-08	5.19664	0.44692	941.171	1	19/28
	7487, Seq17764_E2O1	R.LVNHFVEEFK#R@.K	1435.78	11.4872	3	0.000369566	3.1796	0.405509	492.006	1	18/40
	7571, Seq17764_E2O1	R.LVNHFVEEFK#.R	1269.67	8.56246	2	0.000116122	2.78272	0.244675	842.111	1	13/18
	7585, Seq17764_E2O1	R.LVNHFVEEFK.R	1261.66	11.1644	2	0.00226247	2.98661	0.352015	400.549	1	11/18
	8350, Seq17764_E2O1	K.LDKAQIHDLVLVGGSTR.I	1822.02	13.6527	3	0.00149768	4.18764	0.253669	654.031	1	22/64
	8386, Seq17764_E2O1	K.LDK#AQIHDLVLVGGSTR@.I	1840.04	10.2894	3	1.5986e-05	4.23091	0.353676	767.507	1	23/64
	9545, Seq17764_E2O1	K.LLQDFFNGR@.D	1119.58	10.2626	2	1.82018e-05	2.94404	0.250856	1138.03	1	14/16
	9556, Seq17764_E2O1	K.LLQDFFNGR.D	1109.57	10.2743	2	3.01981e-05	3.16332	0.398847	970.028	1	14/16
	9832, Seq17764_E2O1	R.FEELCSDLFR@.S	1325.61	9.38308	2	0.00628466	3.02269	0.356704	625.648	1	11/18	2
	9841, Seq17764_E2O1	R.FEELCSDLFR.S	1315.6	8.75814	2	2.09389e-06	2.88458	0.396764	676.092	1	12/18	2
	10102, Seq17764_E2O1	R.IINEPTAAAIAYGLDR.T	1687.9	12.1058	2	3.28204e-11	5.85718	0.624879	1821.99	1	24/30	1
	10110, Seq17764_E2O1	R.IINEPTAAAIAYGLDR@.T	1697.91	12.4308	2	2.09055e-12	5.1011	0.593166	1659.45	1	24/30	1
	10913, Seq17764_E2O1	R.AR@FEELCSDLFR@.S	1562.75	10.5468	2	6.56521e-07	4.23009	0.452721	783.715	1	15/22	2
	10917, Seq17764_E2O1	R.ARFEELCSDLFR.S	1542.74	12.6119	2	8.00173e-08	3.31162	0.441626	1203.7	1	17/22	2
	11638, Seq17764_E2O1	K.ELEQVCNPIISGLYQGAGGPGPGGFGAQGPK.G	3055.49	12.8754	3	2.96908e-09	4.3385	0.505292	869.271	1	31/120
	11668, Seq17764_E2O1	K.ELEQVCNPIISGLYQGAGGPGPGGFGAQGPK#.G	3063.51	12.3264	3	0.000812682	4.36389	0.576231	665.067	1	27/120
61	P19338|NUCL_HUMAN Nucleolin - Homo sapiens (Human)					2.22378e-12	340.245	30.6	76568.5	P19338	34 (34 0 0 0 0)		0.513235	0.123331
	971, Seq17765_E2O1	R.IVTDRETGSSK.G	1192.62	8.02359	2	7.61896e-06	2.46389	0.399256	432.767	1	15/20
	1978, Seq17765_E2O1	K.EAMEDGEIDGNK.V	1307.54	9.74569	2	1.93303e-06	3.1789	0.546028	933.279	1	13/22
	2334, Seq17764_E2O1	K.TEADAEKTFEEK.Q	1397.64	12.5237	2	1.14837e-06	3.04224	0.380634	555.914	1	15/22
	2461, Seq17765_E2O1	K.TFEEKQGTEIDGR.S	1509.72	11.2706	2	2.48769e-05	2.76009	0.451499	513.575	1	14/24
	4594, Seq17764_E2O1	K.TEADAEKTFEEKQGTEIDGR.S	2254.05	12.3086	3	7.27177e-05	3.54792	0.441809	299.403	1	20/76
	4597, Seq17765_E2O1	K.TEADAEK#TFEEK#QGTEIDGR@.S	2280.08	13.146	3	0.000380454	2.83566	0.361568	283.818	1	18/76
	5489, Seq17764_E2O1	K.NDLAVVDVR.I	1000.54	11.516	2	8.25826e-05	3.21691	0.330726	1251.37	1	13/16
	5496, Seq17764_E2O1	K.NDLAVVDVR@.I	1010.55	9.21358	2	9.94259e-05	2.83639	0.168894	657.532	1	11/16
	6174, Seq17764_E2O1	R.SISLYYTGEKGQNQDYR.G	2021.96	10.8235	3	9.69185e-08	3.63255	0.435229	354.107	1	20/64
	6201, Seq17764_E2O1	K.EVFEDAAEIR@.L	1188.58	12.5601	2	8.93664e-05	2.6639	0.224573	416.912	1	10/18
	6203, Seq17764_E2O1	K.EVFEDAAEIR.L	1178.57	11.8479	2	4.78848e-05	2.44689	0.337471	349.484	1	10/18
	6371, Seq17764_E2O1	R.SISLYYTGEK.G	1160.58	10.4538	2	4.61862e-05	2.96518	0.420715	433.685	1	12/18
	6438, Seq17765_E2O1	R.SISLYYTGEK#.G	1168.6	11.1399	2	6.65118e-05	2.87625	0.350543	521.488	1	12/18
	6729, Seq17765_E2O1	K.TGISDVFAK.N	937.499	10.7279	2	0.000138187	2.66857	0.364933	492.731	1	13/16
	8929, Seq17765_E2O1	K.GLSEDTTEETLK#ESFDGSVR@.A	2218.05	13.6104	3	7.46869e-07	3.41137	0.453152	375.727	1	22/76
	8947, Seq17765_E2O1	K.GLSEDTTEETLKESFDGSVR.A	2200.03	13.7821	2	9.07274e-09	3.87786	0.591626	378.199	1	13/38
	9455, Seq17764_E2O1	R.KFGYVDFESAEDLEK.A	1776.83	11.9808	2	4.1805e-07	3.63741	0.422151	1873.73	1	20/28
	9957, Seq17765_E2O1	K.GFGFVDFNSEEDAK.A	1561.68	12.7715	2	5.82285e-09	4.03057	0.637294	1012.5	1	19/26
	9963, Seq17765_E2O1	K.GFGFVDFNSEEDAK#.A	1569.69	12.5056	2	1.56588e-10	4.1667	0.586734	1079.15	1	19/26
	10171, Seq17764_E2O1	K.FGYVDFESAEDLEK#.A	1656.75	12.2594	2	1.20749e-07	3.50253	0.532119	516.277	1	13/26
	10282, Seq17765_E2O1	K.FGYVDFESAEDLEK.A	1648.74	13.0597	2	1.77713e-09	4.21441	0.558019	1402.13	1	20/26
	10793, Seq17765_E2O1	K.TGISDVFAK#NDLAVVDVR@.I	1937.05	14.0255	2	1.14617e-06	3.23204	0.408105	583.413	1	15/34
	10812, Seq17765_E2O1	K.TGISDVFAKNDLAVVDVR.I	1919.02	10.768	3	1.26587e-06	3.85072	0.364001	760.122	1	23/68
	11026, Seq17765_E2O1	K.GIAYIEFKTEADAEKTFEEK.Q	2319.14	11.7526	3	7.2355e-10	4.23782	0.531545	495.241	1	21/76
	11546, Seq17765_E2O1	K.ALELTGLK#VFGNEIK#.L	1647.96	14.9405	2	9.04971e-06	3.03587	0.434761	326.031	1	11/28
	12133, Seq17765_E2O1	K.VTQDELKEVFEDAAEIR.L	1991.99	12.5251	2	6.09279e-11	4.76516	0.494377	1762.9	1	22/32
	12135, Seq17765_E2O1	K.VTQDELK#EVFEDAAEIR@.L	2010.01	13.8153	2	4.45786e-09	4.157	0.522002	1584.66	1	19/32
	13089, Seq17765_E2O1	K.QKVEGTEPTTAFNLFVGNLNFNK.S	2568.31	12.6561	3	7.49786e-08	2.9981	0.353078	446.957	1	20/88
	13364, Seq17765_E2O1	K.VEGTEPTTAFNLFVGNLNFNK#.S	2320.17	12.1949	3	7.42659e-08	3.83611	0.502442	977.661	1	25/80
	13391, Seq17765_E2O1	K.VEGTEPTTAFNLFVGNLNFNK.S	2312.16	13.5361	2	2.22378e-12	4.79591	0.586809	926.91	1	20/40
	14060, Seq17765_E2O1	K.TLVLSNLSYSATEETLQEVFEK.A	2501.27	13.9768	2	2.38778e-05	2.82059	0.452914	343.916	1	12/42
	14385, Seq17765_E2O1	K.NLPYKVTQDELKEVFEDAAEIR.L	2607.33	13.9883	3	7.72081e-10	3.02613	0.389392	827.954	1	26/84
	14408, Seq17765_E2O1	K.NLPYK#VTQDELK#EVFEDAAEIR@.L	2633.37	14.1108	3	6.01389e-06	3.26124	0.444044	607.49	1	25/84
	6457, Seq17765_E2O1	-.ALELTGLK.-	844.514	11.2586	2	0.000342922	2.56557	0.168737	336.428	2	10/14
62	P11021|GRP78_HUMAN 78 kDa glucose-regulated protein precursor - Homo sapiens (Human)					2.26708e-12	456.256	43.9	72288.5	P11021	46 (44 2 0 0 0)		0.676444	0.184688
	1447, Seq17764_E2O1	K.ITITNDQNR@.L	1084.56	10.8076	2	0.000576947	2.43793	0.305138	546.334	1	11/16
	1541, Seq17764_E2O1	K.ITITNDQNR.L	1074.55	9.24596	2	0.000214631	2.26497	0.252014	492.036	1	12/16
	1901, Seq17764_E2O1	K.VYEGERPLTK.D	1191.64	6.4936	2	0.000285971	2.29835	0.347498	613.896	1	13/18
	1905, Seq17764_E2O1	K.VYEGER@PLTK#.D	1209.66	10.0296	2	0.000525697	2.3448	0.320405	307.618	1	10/18
	2543, Seq17764_E2O1	-.VEIIANDQGNR.-	1228.63	10.3717	2	0.000294891	3.25337	0.321097	1425.85	1	17/20	4
	2544, Seq17764_E2O1	-.VEIIANDQGNR@.-	1238.64	12.3142	2	0.000529329	3.79704	0.327136	1308.09	1	16/20	4
	2739, Seq17764_E2O1	K.NGR@VEIIANDQGNR@.I	1575.81	11.2333	3	0.000367911	3.86854	0.430641	722.072	1	22/52
	2751, Seq17764_E2O1	K.NGRVEIIANDQGNR.I	1555.79	11.5951	3	0.000137858	4.91371	0.376201	1132.92	1	22/52
	3069, Seq17764_E2O1	K.MKETAEAYLGKK.V	1368.72	8.96582	3	3.33166e-05	3.50248	0.408859	792.841	1	20/44
	3710, Seq17764_E2O1	K.MKETAEAYLGK.K	1240.62	6.92596	2	0.00248693	3.10788	0.370666	599.761	1	14/20
	5527, Seq17764_E2O1	R.TWNDPSVQQDIK#.F	1438.71	13.3847	2	9.48915e-07	3.82518	0.479536	881.217	1	16/22
	5603, Seq17764_E2O1	R.TWNDPSVQQDIK.F	1430.69	11.8931	2	1.7609e-08	3.85932	0.450299	1398.62	1	19/22
	5805, Seq17764_E2O1	K.TKPYIQVDIGGGQTK.T	1604.86	13.1124	2	5.49793e-05	2.97932	0.407776	779.516	1	17/28
	5830, Seq17764_E2O1	K.TK#PYIQVDIGGGQTK#.T	1620.89	10.8522	2	0.000278388	3.02897	0.439634	302.761	1	12/28
	5840, Seq17764_E2O1	K.NQLTSNPENTVFDAKR.L	1833.91	9.94382	2	6.83542e-05	2.48478	0.339137	331.729	1	14/30
	6383, Seq17764_E2O1	K.LYGSAGPPPTGEEDTAEK#DEL.-	2184.01	10.763	2	9.83444e-08	3.82132	0.514122	333.048	1	13/40
	6428, Seq17764_E2O1	K.LYGSAGPPPTGEEDTAEKDEL.-	2175.99	12.588	2	3.56892e-11	5.06514	0.617835	595.993	1	18/40
	6517, Seq17764_E2O1	K.NQLTSNPENTVFDAK.R	1677.81	10.2869	2	4.20557e-07	3.98465	0.442073	827.994	1	18/28
	6522, Seq17764_E2O1	K.NQLTSNPENTVFDAK#.R	1685.82	12.6541	2	2.382e-05	3.88759	0.370915	724.06	1	17/28
	7081, Seq17764_E2O1	K.SQIFSTASDNQPTVTIK#.V	1844.95	14.1028	2	1.47065e-05	3.96923	0.48983	1000.05	1	17/32
	7089, Seq17764_E2O1	K.SQIFSTASDNQPTVTIK.V	1836.93	12.5191	2	1.41395e-10	4.40216	0.52497	931.077	1	17/32
	7752, Seq17764_E2O1	K.KSDIDEIVLVGGSTR.I	1588.85	6.66721	3	0.00458825	3.13619	0.143556	393.259	1	17/56
	7798, Seq17764_E2O1	R.ITPSYVAFTPEGER.L	1566.78	12.1846	2	1.505e-08	3.23292	0.577279	565.488	1	16/26
	7799, Seq17764_E2O1	R.ITPSYVAFTPEGER@.L	1576.79	13.5736	2	1.26256e-07	3.7758	0.580844	514.735	1	15/26
	7898, Seq17764_E2O1	K.VTHAVVTVPAYFNDAQR.Q	1887.97	11.5341	2	5.32921e-06	3.75215	0.5144	321.755	1	13/32
	7917, Seq17764_E2O1	K.VTHAVVTVPAYFNDAQR@.Q	1897.98	10.9345	2	2.7064e-05	4.33676	0.422377	537.655	1	17/32
	7936, Seq17764_E2O1	K.DAGTIAGLNVMR.I	1217.63	10.4653	2	0.0005773	3.61259	0.419853	741.53	1	15/22
	8228, Seq17764_E2O1	R.NELESYAYSLK#.N	1324.65	12.2965	2	0.00271436	3.39059	0.330291	432.209	1	12/20
	8824, Seq17764_E2O1	K.SDIDEIVLVGGSTR.I	1460.76	9.97697	2	0.00798091	2.26576	0.327792	288.794	1	10/26
	8938, Seq17764_E2O1	K.SDIDEIVLVGGSTR@.I	1470.77	13.9598	2	0.000457522	2.6912	0.198042	850.068	1	15/26
	8991, Seq17764_E2O1	K.ELEEIVQPIISK.L	1397.79	10.6011	2	7.68192e-05	3.89472	0.395224	1200.47	1	17/22
	9036, Seq17764_E2O1	K.KKELEEIVQPIISK.L	1653.98	11.5422	2	2.92267e-05	3.27832	0.373163	607.758	1	14/26
	9169, Seq17764_E2O1	R.IDTR@NELESYAYSLK#.N	1819.92	10.4997	3	8.9924e-05	3.23725	0.272025	437.127	1	18/56
	9185, Seq17764_E2O1	R.IDTRNELESYAYSLK.N	1801.9	11.0953	3	9.94613e-05	3.86949	0.192968	656.42	1	19/56
	9271, Seq17764_E2O1	R.IINEPTAAAIAYGLDKR.E	1816	12.1929	2	2.26708e-12	4.21268	0.476715	1146.86	1	21/32
	9277, Seq17764_E2O1	R.IINEPTAAAIAYGLDK#R@.E	1834.02	14.3953	2	2.86545e-07	4.43365	0.585131	1414.23	1	21/32
	9804, Seq17764_E2O1	R.IINEPTAAAIAYGLDK#.R	1667.91	12.5236	2	1.2557e-06	4.72628	0.550006	736.616	1	22/30	3
	9943, Seq17764_E2O1	R.IINEPTAAAIAYGLDK.R	1659.9	12.8983	2	0.000257968	3.23062	0.424751	370.81	1	14/30	3
	10012, Seq17764_E2O1	K.VLEDSDLKKSDIDEIVLVGGSTR.I	2488.31	14.1668	3	2.13966e-08	5.11902	0.387361	1032.24	1	28/88
	10960, Seq17764_E2O1	K.AVEEKIEWLESHQDADIEDFKAK.K	2730.33	13.1073	4	4.87832e-12	4.13292	0.479722	320.731	1	24/132
	10990, Seq17764_E2O1	K.AVEEK#IEWLESHQDADIEDFK#AK#.K	2754.37	8.90089	4	0.00109615	3.43644	0.485569	312.331	1	27/132
	11244, Seq17764_E2O1	R.AK#FEELNMDLFR@.S	1530.77	10.6902	3	0.00389681	2.8936	0.372134	289.883	1	13/44
	11268, Seq17764_E2O1	R.AKFEELNMDLFR.S	1512.75	10.3603	2	6.86987e-07	2.85956	0.506685	678.528	1	13/22
	11615, Seq17764_E2O1	K.TFAPEEISAMVLTK#.M	1544.81	11.7	2	1.51256e-05	3.49006	0.502303	599.046	1	16/26
	11630, Seq17764_E2O1	K.TFAPEEISAMVLTK.M	1536.8	10.5954	2	7.26298e-10	3.65138	0.479204	993.724	1	21/26
	9222, Seq17764_E2O1	-.IDTR@NELESYAYSLK#.-	1819.92	14.2633	2	2.44987e-06	2.3583	0.34042	56.4595	2	10/28
63	Q05524|ENO1B_HUMAN Alpha-enolase, lung specific - Homo sapiens (Human)					2.32148e-12	96.2779	12.9	49446.4	Q05524	10 (8 2 0 0 0)		0.494286	0.122998
	3922, Seq17763_E2O1	R.IGAEVYHNLK#.N	1151.63	9.0115	2	1.35368e-05	3.40565	0.262143	882.964	1	15/18	1
	3929, Seq17763_E2O1	R.IGAEVYHNLK.N	1143.62	10.7157	2	0.000154302	3.68819	0.267994	1103.59	1	15/18	1
	7034, Seq17763_E2O1	-.VNQIGSVTESLQACK#.-	1641.84	13.8682	2	1.26001e-09	5.1473	0.57387	2320.48	1	24/28	1
	7042, Seq17763_E2O1	-.VNQIGSVTESLQACK.-	1633.82	12.8053	2	2.45898e-09	5.29838	0.566415	2171.53	1	24/28	1
	8608, Seq17763_E2O1	K.YGKDATNVGDEGGFAPNILENK.E	2309.1	11.2221	3	7.10987e-12	4.48596	0.540412	1033.56	1	30/84	1
	8616, Seq17763_E2O1	K.YGK#DATNVGDEGGFAPNILENK#.E	2325.13	11.0728	3	8.70009e-07	4.64242	0.380129	679.185	1	25/84	1
	9341, Seq17763_E2O1	K.DATNVGDEGGFAPNILENK.E	1960.92	12.7236	2	1.02033e-09	5.55771	0.535755	1678.01	1	24/36	1
	9351, Seq17763_E2O1	K.DATNVGDEGGFAPNILENK#.E	1968.94	13.3768	2	2.32148e-12	5.33909	0.602737	1317.57	1	22/36	1
	10411, Seq17763_E2O1	R.YISPDQLADLYK#.G	1433.74	12.1007	2	8.63562e-09	3.82765	0.520968	1073.98	1	19/22	1
	10489, Seq17763_E2O1	R.YISPDQLADLYK.G	1425.73	10.9927	2	3.54302e-08	3.48887	0.517599	901.489	1	18/22	1
[truncated: 8,987 more rows]
