# Supplementary material for: Proteomic and microRNA data clarifying the effects of telomere shortening on cancer cells
Source: Data Brief. 2014 Dec 18;2:48–51. doi: 10.1016/j.dib.2014.12.003 (PMC4459769; doi:10.1016/j.dib.2014.12.003)
Supplement: Supplementary file 2 — Supplementary Material [file mmc2.xls]

## Sheet: Sheet1
	Reference	P (pro)	Score	Coverage	MW	Accession	Identified Peptide (Hits)	H/L ratio
								Average	Stddev
619	Q12906|ILF3_HUMAN Interleukin enhancer-binding factor 3 - Homo sapiens (Human)	1.30797e-06	40.2061	5.6	95279.2	Q12906	4 (4 0 0 0 0)	0.1	0.0848528
643	P80723|BASP_HUMAN Brain acid soluble protein 1 - Homo sapiens (Human)	2.06601e-06	50.2844	35.7	22680	P80723	5 (5 0 0 0 0)	0.1375	0.0788987
653	P48047|ATPO_HUMAN ATP synthase subunit O, mitochondrial precursor - Homo sapiens (Human)	2.40649e-06	50.1475	34.7	23262.7	P48047	5 (5 0 0 0 0)	0.145	0.0369685
640	P10515|ODP2_HUMAN Dihydrolipoyllysine-residue acetyltransferase component of pyruvate dehydrogenase complex, mitochondrial precursor - Homo sapiens (Human)	1.91658e-06	30.1889	7.5	65739.4	P10515	3 (3 0 0 0 0)	0.146667	0.155349
616	Q92896|GSLG1_HUMAN Golgi apparatus protein 1 precursor - Homo sapiens (Human)	1.27575e-06	50.1824	5.3	134504	Q92896	5 (5 0 0 0 0)	0.16	0.0565685
389	P51398|RT29_HUMAN Mitochondrial 28S ribosomal protein S29 - Homo sapiens (Human)	3.08012e-08	30.2002	12.3	45537.7	P51398	3 (3 0 0 0 0)	0.175	0.0777817
421	P04844|RPN2_HUMAN Dolichyl-diphosphooligosaccharide--protein glycosyltransferase subunit 2 precursor - Homo sapiens (Human)	4.73472e-08	40.2437	8.9	69241.1	P04844	4 (4 0 0 0 0)	0.18	0.0535413
426	Q96KN1|FA84B_HUMAN Protein FAM84B - Homo sapiens (Human)	5.16273e-08	50.2066	16.5	34453.1	Q96KN1	5 (5 0 0 0 0)	0.188	0.157067	Breast cancer membrane protein 101
709	P11498|PYC_HUMAN Pyruvate carboxylase, mitochondrial precursor - Homo sapiens (Human)	6.67587e-06	30.1736	4.5	129552	P11498	3 (3 0 0 0 0)	0.2	0.173494
103	Q14444|CAPR1_HUMAN Caprin-1 - Homo sapiens (Human)	1.75282e-11	70.2894	7.2	78318.1	Q14444	7 (7 0 0 0 0)	0.205	0.0361939	Cytoplasmic activation- and proliferation-associated protein 1						Cell cycle associated protein 1
281	Q13283|G3BP1_HUMAN Ras GTPase-activating protein-binding protein 1 - Homo sapiens (Human)	3.23117e-09	90.1882	18.2	52132.1	Q13283	9 (9 0 0 0 0)	0.20625	0.0306769
84	Q9NZI8|IF2B1_HUMAN Insulin-like growth factor 2 mRNA-binding protein 1 - Homo sapiens (Human)	8.05689e-12	130.232	21.5	63417.2	Q9NZI8	13 (13 0 0 0 0)	0.213636	0.0628129
562	P05023|AT1A1_HUMAN Sodium/potassium-transporting ATPase subunit alpha-1 precursor - Homo sapiens (Human)	4.85628e-07	68.2216	9	112824	P05023	7 (6 1 0 0 0)	0.216	0.0960729
759	O43252|PAPS1_HUMAN Bifunctional 3'-phosphoadenosine 5'-phosphosulfate synthetase 1 - Homo sapiens (Human)	1.56651e-05	30.1572	6.6	70787.8	O43252	3 (3 0 0 0 0)	0.223333	0.0152753
149	P22626|ROA2_HUMAN Heterogeneous nuclear ribonucleoproteins A2/B1 - Homo sapiens (Human)	1.15272e-10	50.1852	15.6	37406.7	P22626	5 (5 0 0 0 0)	0.226667	0.0907377
666	Q8NEZ5|FBX22_HUMAN F-box only protein 22 - Homo sapiens (Human)	3.02e-06	30.2179	6.5	44479.8	Q8NEZ5	3 (3 0 0 0 0)	0.23
318	P07910|HNRPC_HUMAN Heterogeneous nuclear ribonucleoproteins C1/C2 - Homo sapiens (Human)	8.95078e-09	40.2239	12.4	33649.6	P07910	4 (4 0 0 0 0)	0.236667	0.184481
778	Q9Y6M1|IF2B2_HUMAN Insulin-like growth factor 2 mRNA-binding protein 2 - Homo sapiens (Human)	2.39279e-05	40.1735	10.4	61804.5	Q9Y6M1	4 (4 0 0 0 0)	0.24
651	P24539|AT5F1_HUMAN ATP synthase subunit b, mitochondrial precursor - Homo sapiens (Human)	2.37779e-06	30.149	14.1	28890.3	P24539	3 (3 0 0 0 0)	0.246667	0.0776745
585	Q14103|HNRPD_HUMAN Heterogeneous nuclear ribonucleoprotein D0 - Homo sapiens (Human)	7.17745e-07	28.2222	4.5	38410.3	Q14103	3 (2 1 0 0 0)	0.246667	0.161658
743	O00425|IF2B3_HUMAN Insulin-like growth factor 2 mRNA-binding protein 3 - Homo sapiens (Human)	1.19147e-05	28.1653	6.2	63680.7	O00425	3 (2 1 0 0 0)	0.246667	0.18037
869	P05141|ADT2_HUMAN ADP/ATP translocase 2 - Homo sapiens (Human)	0.000468702	34.1459	13.1	32874.2	P05141	4 (2 1 1 0 0)	0.25	0.0424264
733	P29966|MARCS_HUMAN Myristoylated alanine-rich C-kinase substrate - Homo sapiens (Human)	1.00884e-05	30.2184	19.9	31535.9	P29966	3 (3 0 0 0 0)	0.25
565	O00264|PGRC1_HUMAN Membrane-associated progesterone receptor component 1 - Homo sapiens (Human)	5.01275e-07	50.2242	23.1	21657.8	O00264	5 (5 0 0 0 0)	0.2575	0.158824
589	P04843|RPN1_HUMAN Dolichyl-diphosphooligosaccharide--protein glycosyltransferase subunit 1 precursor - Homo sapiens (Human)	8.30412e-07	100.22	17.6	68526.9	P04843	10 (10 0 0 0 0)	0.262	0.104115
753	O60841|IF2P_HUMAN Eukaryotic translation initiation factor 5B - Homo sapiens (Human)	1.3325e-05	40.1834	6.3	138714	O60841	4 (4 0 0 0 0)	0.265	0.0806226
55	P25705|ATPA_HUMAN ATP synthase subunit alpha, mitochondrial precursor - Homo sapiens (Human)	1.70419e-12	160.229	35.8	59713.7	P25705	16 (16 0 0 0 0)	0.2675	0.172221
826	P61254|RL26_HUMAN 60S ribosomal protein L26 - Homo sapiens (Human)	0.000101213	30.1666	13.8	17247.5	P61254	3 (3 0 0 0 0)	0.27
461	P61353|RL27_HUMAN 60S ribosomal protein L27 - Homo sapiens (Human)	9.4529e-08	70.1717	36	15787.8	P61353	7 (7 0 0 0 0)	0.272857	0.0626403
144	Q7KZF4|SND1_HUMAN Staphylococcal nuclease domain-containing protein 1 - Homo sapiens (Human)	1.01538e-10	130.223	17.5	101934	Q7KZF4	13 (13 0 0 0 0)	0.275	0.171026
586	P05386|RLA1_HUMAN 60S acidic ribosomal protein P1 - Homo sapiens (Human)	7.72474e-07	30.1808	28.9	11506.7	P05386	3 (3 0 0 0 0)	0.28	0
672	Q8NE71|ABCF1_HUMAN ATP-binding cassette sub-family F member 1 - Homo sapiens (Human)	3.32791e-06	30.1511	2.6	95866.6	Q8NE71	3 (3 0 0 0 0)	0.28	0.034641
470	O00571|DDX3X_HUMAN ATP-dependent RNA helicase DDX3X - Homo sapiens (Human)	1.02259e-07	50.2213	9.7	73198.1	O00571	5 (5 0 0 0 0)	0.28	0.0702377
86	P06748|NPM_HUMAN Nucleophosmin - Homo sapiens (Human)	8.37663e-12	180.351	36.4	32554.9	P06748	18 (18 0 0 0 0)	0.281111	0.0879096
477	Q9Y285|SYFA_HUMAN Phenylalanyl-tRNA synthetase alpha chain - Homo sapiens (Human)	1.0932e-07	40.1675	8.9	57527.6	Q9Y285	4 (4 0 0 0 0)	0.2825	0.157136
534	P46776|RL27A_HUMAN 60S ribosomal protein L27a - Homo sapiens (Human)	2.96869e-07	40.1635	15.5	16551	P46776	4 (4 0 0 0 0)	0.285	0.0238048
335	P60866|RS20_HUMAN 40S ribosomal protein S20 - Homo sapiens (Human)	1.18101e-08	50.2115	28.6	13364.3	P60866	5 (5 0 0 0 0)	0.286667	0.0472582
326	P16615|AT2A2_HUMAN Sarcoplasmic/endoplasmic reticulum calcium ATPase 2 - Homo sapiens (Human)	1.00278e-08	50.1742	4.9	114683	P16615	5 (5 0 0 0 0)	0.288	0.209093
16	P13645|K1C10_HUMAN Keratin, type I cytoskeletal 10 - Homo sapiens (Human)	2.44249e-14	280.267	48.7	59474.8	P13645	28 (28 0 0 0 0)	0.29	0.386109
830	Q15233|NONO_HUMAN Non-POU domain-containing octamer-binding protein - Homo sapiens (Human)	0.000112996	30.1639	8.1	54197.3	Q15233	3 (3 0 0 0 0)	0.296667	0.205994	54 kDa nuclear RNA- and DNA-binding protein
603	P08195|4F2_HUMAN 4F2 cell-surface antigen heavy chain - Homo sapiens (Human)	1.01515e-06	60.2329	11.7	57909	P08195	6 (6 0 0 0 0)	0.3025	0.248244
123	P06576|ATPB_HUMAN ATP synthase subunit beta, mitochondrial precursor - Homo sapiens (Human)	3.57381e-11	190.22	43.9	56524.7	P06576	19 (19 0 0 0 0)	0.302778	0.159071
66	P46778|RL21_HUMAN 60S ribosomal protein L21 - Homo sapiens (Human)	3.26517e-12	70.2443	27.5	18553.1	P46778	7 (7 0 0 0 0)	0.304286	0.143858
645	Q00688|FKBP3_HUMAN FK506-binding protein 3 - Homo sapiens (Human)	2.09977e-06	50.1821	22.8	25161.3	Q00688	5 (5 0 0 0 0)	0.308	0.130652	Peptidyl-prolyl cis-trans isomerase
573	O95831|AIFM1_HUMAN Apoptosis-inducing factor 1, mitochondrial precursor - Homo sapiens (Human)	5.71545e-07	70.1865	13.5	66859	O95831	7 (7 0 0 0 0)	0.308333	0.147298
404	O60812|HNRCL_HUMAN Heterogeneous nuclear ribonucleoprotein C-like 1 - Homo sapiens (Human)	3.57393e-08	34.1759	7.8	32122.7	O60812	4 (2 1 1 0 0)	0.31	0
789	Q6Y7W6|PERQ2_HUMAN PERQ amino acid-rich with GYF domain-containing protein 2 - Homo sapiens (Human)	3.41348e-05	30.166	3.6	149978	Q6Y7W6	3 (3 0 0 0 0)	0.313333	0.205508
442	Q16531|DDB1_HUMAN DNA damage-binding protein 1 - Homo sapiens (Human)	6.67045e-08	80.1979	7.9	126887	Q16531	8 (8 0 0 0 0)	0.315	0.144338
56	P62829|RL23_HUMAN 60S ribosomal protein L23 - Homo sapiens (Human)	1.76525e-12	118.258	32.9	14856.1	P62829	12 (11 1 0 0 0)	0.315833	0.0722946
172	Q92841|DDX17_HUMAN Probable ATP-dependent RNA helicase DDX17 - Homo sapiens (Human)	2.25536e-10	140.216	17.2	72326	Q92841	14 (14 0 0 0 0)	0.316429	0.0864342
503	P36957|ODO2_HUMAN Dihydrolipoyllysine-residue succinyltransferase component of 2-oxoglutarate dehydrogenase complex, mitochondrial precursor - Homo sapiens (Human)	1.77374e-07	40.2054	6.4	48609.5	P36957	4 (4 0 0 0 0)	0.32	0.104403
307	Q8NC51|PAIRB_HUMAN Plasminogen activator inhibitor 1 RNA-binding protein - Homo sapiens (Human)	6.15474e-09	70.2571	20.1	44938.5	Q8NC51	7 (7 0 0 0 0)	0.321429	0.152253
504	Q16543|CDC37_HUMAN Hsp90 co-chaperone Cdc37 - Homo sapiens (Human)	1.77962e-07	70.2374	19.6	44440.1	Q16543	7 (7 0 0 0 0)	0.321667	0.186056
249	P62750|RL23A_HUMAN 60S ribosomal protein L23a - Homo sapiens (Human)	1.67347e-09	80.1692	30.1	17684.1	P62750	8 (8 0 0 0 0)	0.325	0.0531843
605	Q9BXJ9|NARG1_HUMAN NMDA receptor-regulated protein 1 - Homo sapiens (Human)	1.04373e-06	70.1969	9.7	101208	Q9BXJ9	7 (7 0 0 0 0)	0.328571	0.0968553
187	Q07065|CKAP4_HUMAN Cytoskeleton-associated protein 4 - Homo sapiens (Human)	3.34212e-10	100.238	23.6	65982.9	Q07065	10 (10 0 0 0 0)	0.33	0.35027
788	P13798|ACPH_HUMAN Acylamino-acid-releasing enzyme - Homo sapiens (Human)	3.2651e-05	40.1833	7	81172.8	P13798	4 (4 0 0 0 0)	0.336667	0.147422
429	Q9UQ80|PA2G4_HUMAN Proliferation-associated protein 2G4 - Homo sapiens (Human)	5.39579e-08	140.247	29.9	43759.2	Q9UQ80	14 (14 0 0 0 0)	0.336667	0.0706249
288	Q08211|DHX9_HUMAN ATP-dependent RNA helicase A - Homo sapiens (Human)	3.63088e-09	308.219	18.6	140869	Q08211	31 (30 1 0 0 0)	0.336667	0.113477
289	P38606|VATA_HUMAN Vacuolar ATP synthase catalytic subunit A - Homo sapiens (Human)	3.78332e-09	40.2213	7.1	68260.6	P38606	4 (4 0 0 0 0)	0.3375	0.0585235
523	P62899|RL31_HUMAN 60S ribosomal protein L31 - Homo sapiens (Human)	2.59719e-07	60.1764	33.6	14453.9	P62899	6 (6 0 0 0 0)	0.34	0.0653197
803	Q9Y3U8|RL36_HUMAN 60S ribosomal protein L36 - Homo sapiens (Human)	4.87338e-05	70.143	28.6	12245.9	Q9Y3U8	7 (7 0 0 0 0)	0.34	0.0678233
880	Q13442|HAP28_HUMAN 28 kDa heat- and acid-stable phosphoprotein - Homo sapiens (Human)	0.000983475	30.1611	16	20617.6	Q13442	3 (3 0 0 0 0)	0.34	0.141421
201	P27635|RL10_HUMAN 60S ribosomal protein L10 - Homo sapiens (Human)	4.88826e-10	70.2046	15	24587.9	P27635	7 (7 0 0 0 0)	0.341667	0.0949561
321	P55010|IF5_HUMAN Eukaryotic translation initiation factor 5 - Homo sapiens (Human)	9.54894e-09	50.2119	9	49191.9	P55010	5 (5 0 0 0 0)	0.345	0.0525991
717	P13693|TCTP_HUMAN Translationally-controlled tumor protein - Homo sapiens (Human)	7.78584e-06	40.1728	23.3	19582.6	P13693	4 (4 0 0 0 0)	0.345	0.240763
231	O60506|HNRPQ_HUMAN Heterogeneous nuclear ribonucleoprotein Q - Homo sapiens (Human)	9.5284e-10	110.219	17.7	69559.6	O60506	11 (11 0 0 0 0)	0.346364	0.0593755
522	Q12905|ILF2_HUMAN Interleukin enhancer-binding factor 2 - Homo sapiens (Human)	2.5297e-07	110.224	24.1	43035.2	Q12905	11 (11 0 0 0 0)	0.346364	0.125879
671	P26373|RL13_HUMAN 60S ribosomal protein L13 - Homo sapiens (Human)	3.30208e-06	70.1646	19.4	24246.5	P26373	7 (7 0 0 0 0)	0.347143	0.105469
35	P84098|RL19_HUMAN 60S ribosomal protein L19 - Homo sapiens (Human)	1.80966e-13	40.2546	13.3	23451.3	P84098	4 (4 0 0 0 0)	0.3475	0.0377492
52	P08865|RSSA_HUMAN 40S ribosomal protein SA - Homo sapiens (Human)	1.11133e-12	140.263	47.5	32833.4	P08865	14 (14 0 0 0 0)	0.347857	0.0936588
196	P05387|RLA2_HUMAN 60S acidic ribosomal protein P2 - Homo sapiens (Human)	3.99925e-10	60.1786	69.6	11657.9	P05387	6 (6 0 0 0 0)	0.348333	0.118392
673	P62081|RS7_HUMAN 40S ribosomal protein S7 - Homo sapiens (Human)	3.33665e-06	80.2349	29.9	22113.3	P62081	8 (8 0 0 0 0)	0.34875	0.0458063
528	P30050|RL12_HUMAN 60S ribosomal protein L12 - Homo sapiens (Human)	2.74961e-07	90.2136	43	17807.5	P30050	9 (9 0 0 0 0)	0.348889	0.0826808
632	Q13151|ROA0_HUMAN Heterogeneous nuclear ribonucleoprotein A0 - Homo sapiens (Human)	1.79089e-06	30.181	10.8	30821.8	Q13151	3 (3 0 0 0 0)	0.35	0.0141421
148	P61978|HNRPK_HUMAN Heterogeneous nuclear ribonucleoprotein K - Homo sapiens (Human)	1.09459e-10	170.303	35.9	50944.4	P61978	17 (17 0 0 0 0)	0.350588	0.124823
592	P02786|TFR1_HUMAN Transferrin receptor protein 1 - Homo sapiens (Human)	9.04213e-07	80.2011	11.8	84818	P02786	8 (8 0 0 0 0)	0.35125	0.115194
138	P67809|YBOX1_HUMAN Nuclease-sensitive element-binding protein 1 - Homo sapiens (Human)	8.53262e-11	100.296	42.9	35902.7	P67809	10 (10 0 0 0 0)	0.352222	0.138183	DNA-binding protein B
701	Q9UNX3|RL26L_HUMAN 60S ribosomal protein L26-like 1 - Homo sapiens (Human)	6.07548e-06	90.1617	18.6	17245.6	Q9UNX3	9 (9 0 0 0 0)	0.352857	0.103395
786	P18621|RL17_HUMAN 60S ribosomal protein L17 - Homo sapiens (Human)	3.03035e-05	70.2112	18.5	21383.3	P18621	7 (7 0 0 0 0)	0.352857	0.121479
658	P35221|CTNA1_HUMAN Catenin alpha-1 - Homo sapiens (Human)	2.73474e-06	50.1659	5.8	100009	P35221	5 (5 0 0 0 0)	0.353333	0.130128	cutof
611	Q562R1|ACTBL_HUMAN Protein beta-actin-like - Homo sapiens (Human)	1.19222e-06	38.2174	4.8	41976	Q562R1	4 (3 1 0 0 0)	0.355	0.162635
696	Q9NP72|RAB18_HUMAN Ras-related protein Rab-18 - Homo sapiens (Human)	5.49893e-06	30.1464	18.9	22962.6	Q9NP72	3 (3 0 0 0 0)	0.356667	0.0305505
852	P11047|LAMC1_HUMAN Laminin subunit gamma-1 precursor - Homo sapiens (Human)	0.00027757	40.195	3.8	177492	P11047	4 (4 0 0 0 0)	0.3575	0.105
526	P57088|TMM33_HUMAN Transmembrane protein 33 - Homo sapiens (Human)	2.67397e-07	60.2287	15.4	27959.8	P57088	6 (6 0 0 0 0)	0.36	0.0209762
384	Q96C23|GALM_HUMAN Aldose 1-epimerase - Homo sapiens (Human)	2.90135e-08	40.178	12	37742.1	Q96C23	4 (4 0 0 0 0)	0.36	0.0282843
220	Q71UM5|RS27L_HUMAN 40S ribosomal protein S27-like protein - Homo sapiens (Human)	7.75102e-10	30.1927	15.5	9470.87	Q71UM5	3 (3 0 0 0 0)	0.363333	0.0057735
568	P62917|RL8_HUMAN 60S ribosomal protein L8 - Homo sapiens (Human)	5.47025e-07	60.2088	18.3	28007.3	P62917	6 (6 0 0 0 0)	0.363333	0.044572
368	P62277|RS13_HUMAN 40S ribosomal protein S13 - Homo sapiens (Human)	2.25535e-08	90.2029	39.1	17211.7	P62277	9 (9 0 0 0 0)	0.364444	0.0731627
145	P62888|RL30_HUMAN 60S ribosomal protein L30 - Homo sapiens (Human)	1.02007e-10	90.2257	34.8	12775.7	P62888	9 (9 0 0 0 0)	0.365	0.0736788
720	O95757|HS74L_HUMAN Heat shock 70 kDa protein 4L - Homo sapiens (Human)	8.21031e-06	80.2085	11	94426.4	O95757	8 (8 0 0 0 0)	0.36625	0.0565528
450	P15880|RS2_HUMAN 40S ribosomal protein S2 - Homo sapiens (Human)	7.67483e-08	140.227	37.2	31304.6	P15880	14 (14 0 0 0 0)	0.368333	0.0910378
97	P39023|RL3_HUMAN 60S ribosomal protein L3 - Homo sapiens (Human)	1.37856e-11	130.223	22.8	46079.8	P39023	13 (13 0 0 0 0)	0.369091	0.0709161
54	P36578|RL4_HUMAN 60S ribosomal protein L4 - Homo sapiens (Human)	1.61871e-12	200.227	37.2	47667.5	P36578	20 (20 0 0 0 0)	0.3705	0.108457
87	P62424|RL7A_HUMAN 60S ribosomal protein L7a - Homo sapiens (Human)	8.57647e-12	140.24	26.3	29977	P62424	14 (14 0 0 0 0)	0.371667	0.0671272
514	P35573|GDE_HUMAN Glycogen debranching enzyme - Homo sapiens (Human)	2.1101e-07	70.1761	4.2	174651	P35573	7 (7 0 0 0 0)	0.373333	0.110393
373	P21266|GSTM3_HUMAN Glutathione S-transferase Mu 3 - Homo sapiens (Human)	2.41714e-08	130.229	40.9	26542.2	P21266	13 (13 0 0 0 0)	0.378462	0.164004
178	Q02878|RL6_HUMAN 60S ribosomal protein L6 - Homo sapiens (Human)	2.48331e-10	160.234	36.1	32707.6	Q02878	16 (16 0 0 0 0)	0.38	0.0715542
67	P13639|EF2_HUMAN Elongation factor 2 - Homo sapiens (Human)	3.39395e-12	590.373	40.2	95277.1	P13639	59 (59 0 0 0 0)	0.38	0.180769
199	P35268|RL22_HUMAN 60S ribosomal protein L22 - Homo sapiens (Human)	4.47122e-10	80.217	41.4	14777.8	P35268	8 (8 0 0 0 0)	0.381429	0.0429839
24	P26599|PTBP1_HUMAN Polypyrimidine tract-binding protein 1 - Homo sapiens (Human)	5.9952e-14	76.2444	14.3	57185.8	P26599	8 (6 2 0 0 0)	0.3825	0.112472
857	O75131|CPNE3_HUMAN Copine-3 - Homo sapiens (Human)	0.000344097	30.1513	7.3	60092.3	O75131	3 (3 0 0 0 0)	0.383333	0.29023
410	Q9UHD1|CHRD1_HUMAN Cysteine and histidine-rich domain-containing protein 1 - Homo sapiens (Human)	3.85487e-08	80.2225	20.5	37465.7	Q9UHD1	8 (8 0 0 0 0)	0.385	0.143626
532	O95202|LETM1_HUMAN Leucine zipper-EF-hand-containing transmembrane protein 1, mitochondrial precursor - Homo sapiens (Human)	2.91555e-07	90.2037	13.8	83302	O95202	9 (9 0 0 0 0)	0.385556	0.175863
409	Q15691|MARE1_HUMAN Microtubule-associated protein RP/EB family member 1 - Homo sapiens (Human)	3.84127e-08	70.2093	26.9	29980.2	Q15691	7 (7 0 0 0 0)	0.385714	0.175391
558	P62280|RS11_HUMAN 40S ribosomal protein S11 - Homo sapiens (Human)	4.48013e-07	50.1677	24.7	18419	P62280	5 (5 0 0 0 0)	0.3875	0.0670199
846	Q9P289|MST4_HUMAN Serine/threonine-protein kinase MST4 - Homo sapiens (Human)	0.000223695	40.1752	11.3	46499.6	Q9P289	4 (4 0 0 0 0)	0.3875	0.078475
667	O75821|EIF3G_HUMAN Eukaryotic translation initiation factor 3 subunit G - Homo sapiens (Human)	3.034e-06	40.1687	14.1	35588.9	O75821	4 (4 0 0 0 0)	0.3875	0.247572
570	P40937|RFC5_HUMAN Replication factor C subunit 5 - Homo sapiens (Human)	5.55531e-07	60.199	15	38472.2	P40937	6 (6 0 0 0 0)	0.39	0.102567
134	P09651|ROA1_HUMAN Heterogeneous nuclear ribonucleoprotein A1 - Homo sapiens (Human)	6.0334e-11	40.225	15.3	38822.1	P09651	4 (4 0 0 0 0)	0.39	0.106771
726	Q9H3P7|GCP60_HUMAN Golgi resident protein GCP60 - Homo sapiens (Human)	8.99317e-06	30.2056	10	60556.1	Q9H3P7	3 (3 0 0 0 0)	0.39	0.245153
578	P08708|RS17_HUMAN 40S ribosomal protein S17 - Homo sapiens (Human)	6.32421e-07	70.1838	32.6	15540.4	P08708	7 (7 0 0 0 0)	0.391429	0.109153
313	P62266|RS23_HUMAN 40S ribosomal protein S23 - Homo sapiens (Human)	6.87443e-09	40.2203	16.1	15797.7	P62266	4 (4 0 0 0 0)	0.3925	0.101776
469	Q14258|TRI25_HUMAN Tripartite motif-containing protein 25 - Homo sapiens (Human)	1.02213e-07	70.2186	15.4	70943.9	Q14258	7 (7 0 0 0 0)	0.393333	0.252481
271	P62847|RS24_HUMAN 40S ribosomal protein S24 - Homo sapiens (Human)	2.71315e-09	60.2423	20.3	15413.4	P62847	6 (6 0 0 0 0)	0.393333	0.136918
441	Q07020|RL18_HUMAN 60S ribosomal protein L18 - Homo sapiens (Human)	6.66409e-08	80.2287	25.5	21621.1	Q07020	8 (8 0 0 0 0)	0.395	0.0719126
378	O43847|NRDC_HUMAN Nardilysin precursor - Homo sapiens (Human)	2.56944e-08	100.199	6.7	131488	O43847	10 (10 0 0 0 0)	0.395	0.128084
468	P05388|RLA0_HUMAN 60S acidic ribosomal protein P0 - Homo sapiens (Human)	1.00111e-07	210.254	50.8	34251.8	P05388	21 (21 0 0 0 0)	0.395238	0.171307
355	P50914|RL14_HUMAN 60S ribosomal protein L14 - Homo sapiens (Human)	1.74255e-08	70.2316	20.2	23275	P50914	7 (7 0 0 0 0)	0.395714	0.0657919
628	P78344|IF4G2_HUMAN Eukaryotic translation initiation factor 4 gamma 2 - Homo sapiens (Human)	1.60458e-06	70.2034	10.3	102297	P78344	7 (7 0 0 0 0)	0.398	0.202163
258	Q9Y678|COPG_HUMAN Coatomer subunit gamma - Homo sapiens (Human)	2.06749e-09	60.1941	6.9	97655.6	Q9Y678	6 (6 0 0 0 0)	0.398333	0.113563
419	P62249|RS16_HUMAN 40S ribosomal protein S16 - Homo sapiens (Human)	4.59123e-08	190.196	56.2	16435	P62249	19 (19 0 0 0 0)	0.399333	0.0993886
841	Q13867|BLMH_HUMAN Bleomycin hydrolase - Homo sapiens (Human)	0.000176573	30.1775	9.9	52528.1	Q13867	3 (3 0 0 0 0)	0.4	0
125	Q8TEX9|IPO4_HUMAN Importin-4 - Homo sapiens (Human)	3.62876e-11	90.2343	13.1	118640	Q8TEX9	9 (9 0 0 0 0)	0.4	0.225895
471	P18031|PTN1_HUMAN Tyrosine-protein phosphatase non-receptor type 1 - Homo sapiens (Human)	1.0232e-07	30.1665	8	49934.9	P18031	3 (3 0 0 0 0)	0.4	0.28
463	P61221|ABCE1_HUMAN ATP-binding cassette sub-family E member 1 - Homo sapiens (Human)	9.52029e-08	90.2035	18.4	67271.1	P61221	9 (9 0 0 0 0)	0.402222	0.176902
712	P62269|RS18_HUMAN 40S ribosomal protein S18 - Homo sapiens (Human)	7.14917e-06	180.204	43.4	17707.9	P62269	18 (18 0 0 0 0)	0.402941	0.0624264
102	Q14152|EIF3A_HUMAN Eukaryotic translation initiation factor 3 subunit A - Homo sapiens (Human)	1.72062e-11	190.205	13.1	166468	Q14152	19 (19 0 0 0 0)	0.405	0.120116
25	P09972|ALDOC_HUMAN Fructose-bisphosphate aldolase C - Homo sapiens (Human)	6.32827e-14	70.2747	14.6	39431.3	P09972	7 (7 0 0 0 0)	0.405714	0.10454
379	P46783|RS10_HUMAN 40S ribosomal protein S10 - Homo sapiens (Human)	2.6527e-08	70.2341	23.6	18885.9	P46783	7 (7 0 0 0 0)	0.405714	0.0662966
348	P62913|RL11_HUMAN 60S ribosomal protein L11 - Homo sapiens (Human)	1.56359e-08	60.2428	15.7	20239.7	P62913	6 (6 0 0 0 0)	0.406667	0.0956382
292	Q9NSD9|SYFB_HUMAN Phenylalanyl-tRNA synthetase beta chain - Homo sapiens (Human)	4.051e-09	140.178	19.5	66087.7	Q9NSD9	14 (14 0 0 0 0)	0.407692	0.165789
195	P62241|RS8_HUMAN 40S ribosomal protein S8 - Homo sapiens (Human)	3.98475e-10	150.266	54.8	24190.2	P62241	15 (15 0 0 0 0)	0.408667	0.0730818
304	Q86Y56|HEAT2_HUMAN HEAT repeat-containing protein 2 - Homo sapiens (Human)	5.80371e-09	30.1594	3.6	93474.2	Q86Y56	3 (3 0 0 0 0)	0.41	0.043589
122	P26640|SYV_HUMAN Valyl-tRNA synthetase - Homo sapiens (Human)	3.50586e-11	238.245	18	140387	P26640	24 (23 1 0 0 0)	0.411905	0.14885
213	P62263|RS14_HUMAN 40S ribosomal protein S14 - Homo sapiens (Human)	6.70493e-10	110.228	41.7	16262.5	P62263	11 (11 0 0 0 0)	0.412	0.230979
165	P55884|EIF3B_HUMAN Eukaryotic translation initiation factor 3 subunit B - Homo sapiens (Human)	2.02413e-10	140.271	17.2	92433.8	P55884	14 (14 0 0 0 0)	0.412143	0.137739
636	P18124|RL7_HUMAN 60S ribosomal protein L7 - Homo sapiens (Human)	1.84068e-06	120.192	33.1	29207.2	P18124	12 (12 0 0 0 0)	0.414444	0.145526
816	Q6L8Q7|PDE25_HUMAN 2',5'-phosphodiesterase - Homo sapiens (Human)	6.99193e-05	26.1479	4.3	67309.1	Q6L8Q7	3 (1 2 0 0 0)	0.415	0.275772
245	P49327|FAS_HUMAN Fatty acid synthase - Homo sapiens (Human)	1.55611e-09	630.237	23.7	273224	P49327	63 (63 0 0 0 0)	0.41625	0.142883
510	P20290|BTF3_HUMAN Transcription factor BTF3 - Homo sapiens (Human)	1.98593e-07	30.1932	9.2	22154.4	P20290	3 (3 0 0 0 0)	0.416667	0.0057735
784	P61106|RAB14_HUMAN Ras-related protein Rab-14 - Homo sapiens (Human)	2.81114e-05	30.1614	24.7	23881.9	P61106	3 (3 0 0 0 0)	0.416667	0.155027
579	P52597|HNRPF_HUMAN Heterogeneous nuclear ribonucleoprotein F - Homo sapiens (Human)	6.35966e-07	40.2604	11.8	45642.9	P52597	4 (4 0 0 0 0)	0.4175	0.172699
347	P61247|RS3A_HUMAN 40S ribosomal protein S3a - Homo sapiens (Human)	1.52641e-08	150.199	38.3	29925.8	P61247	15 (15 0 0 0 0)	0.417857	0.10364
467	P49755|TMEDA_HUMAN Transmembrane emp24 domain-containing protein 10 precursor - Homo sapiens (Human)	1.00072e-07	60.1609	21.5	24960	P49755	6 (6 0 0 0 0)	0.418	0.0697854
290	P62906|RL10A_HUMAN 60S ribosomal protein L10a - Homo sapiens (Human)	3.79235e-09	120.213	35.5	24815.5	P62906	12 (12 0 0 0 0)	0.418333	0.0589041
191	P83731|RL24_HUMAN 60S ribosomal protein L24 - Homo sapiens (Human)	3.67862e-10	100.232	30.6	17767.9	P83731	10 (10 0 0 0 0)	0.419	0.0443346
127	P62701|RS4X_HUMAN 40S ribosomal protein S4, X isoform - Homo sapiens (Human)	4.4168e-11	160.253	46	29579.1	P62701	16 (16 0 0 0 0)	0.42	0.11458
679	P32969|RL9_HUMAN 60S ribosomal protein L9 - Homo sapiens (Human)	3.89358e-06	40.1944	11.5	21849.8	P32969	4 (4 0 0 0 0)	0.4225	0.04272
428	P25685|DNJB1_HUMAN DnaJ homolog subfamily B member 1 - Homo sapiens (Human)	5.29645e-08	60.184	19.1	38020.4	P25685	6 (6 0 0 0 0)	0.4225	0.0877021
130	Q9Y262|IF3EI_HUMAN Eukaryotic translation initiation factor 3 subunit E-interacting protein - Homo sapiens (Human)	5.12157e-11	130.265	23.8	66684.5	Q9Y262	13 (13 0 0 0 0)	0.423077	0.0922302
564	P47897|SYQ_HUMAN Glutaminyl-tRNA synthetase - Homo sapiens (Human)	5.00771e-07	80.182	12	87743	P47897	8 (8 0 0 0 0)	0.425714	0.232942
478	P62910|RL32_HUMAN 60S ribosomal protein L32 - Homo sapiens (Human)	1.10638e-07	50.2421	27.4	15849.8	P62910	5 (5 0 0 0 0)	0.426667	0.0493288
508	P09661|RU2A_HUMAN U2 small nuclear ribonucleoprotein A' - Homo sapiens (Human)	1.94741e-07	50.1856	19.2	28398.1	P09661	5 (5 0 0 0 0)	0.428	0.1747
443	O60361|NDK8_HUMAN Putative nucleoside diphosphate kinase - Homo sapiens (Human)	6.68206e-08	110.175	47.4	15519	O60361	11 (11 0 0 0 0)	0.428889	0.182513
411	P62244|RS15A_HUMAN 40S ribosomal protein S15a - Homo sapiens (Human)	3.88022e-08	110.219	43.8	14830	P62244	11 (11 0 0 0 0)	0.429	0.035103
18	O75153|EIF3X_HUMAN Putative eukaryotic translation initiation factor 3 subunit - Homo sapiens (Human)	2.55351e-14	120.198	9.6	146577	O75153	12 (12 0 0 0 0)	0.43	0.14529
488	Q32MZ4|LRRF1_HUMAN Leucine-rich repeat flightless-interacting protein 1 - Homo sapiens (Human)	1.36428e-07	60.1835	9.7	89198.6	Q32MZ4	6 (6 0 0 0 0)	0.43	0.146969
417	Q15029|U5S1_HUMAN 116 kDa U5 small nuclear ribonucleoprotein component - Homo sapiens (Human)	4.50856e-08	50.2033	4.9	109366	Q15029	5 (5 0 0 0 0)	0.43	0.16171
230	O14929|HAT1_HUMAN Histone acetyltransferase type B catalytic subunit - Homo sapiens (Human)	9.50351e-10	30.2097	7.4	49480.8	O14929	3 (3 0 0 0 0)	0.43	0.225167
456	Q6PKG0|LARP1_HUMAN La-related protein 1 - Homo sapiens (Human)	8.45182e-08	50.1785	4.9	123434	Q6PKG0	5 (5 0 0 0 0)	0.43	0.295635
107	P62753|RS6_HUMAN 40S ribosomal protein S6 - Homo sapiens (Human)	1.90326e-11	50.1897	22.5	28663	P62753	5 (5 0 0 0 0)	0.432	0.130077
339	Q99613|EIF3C_HUMAN Eukaryotic translation initiation factor 3 subunit C - Homo sapiens (Human)	1.30717e-08	150.217	13	105278	Q99613	15 (15 0 0 0 0)	0.432308	0.0897361
210	O00303|EIF3F_HUMAN Eukaryotic translation initiation factor 3 subunit F - Homo sapiens (Human)	6.47811e-10	40.273	12	37540.2	O00303	4 (4 0 0 0 0)	0.4325	0.110567
205	Q13765|NACA_HUMAN Nascent polypeptide-associated complex subunit alpha - Homo sapiens (Human)	5.58318e-10	100.281	34	23369.7	Q13765	10 (10 0 0 0 0)	0.435	0.127039
23	Q00839|HNRPU_HUMAN Heterogeneous nuclear ribonucleoprotein U - Homo sapiens (Human)	5.66214e-14	400.264	31.4	90457	Q00839	40 (40 0 0 0 0)	0.43575	0.138469
563	P39748|FEN1_HUMAN Flap endonuclease 1 - Homo sapiens (Human)	5.00008e-07	50.175	18.4	42566.1	P39748	5 (5 0 0 0 0)	0.438	0.15928
253	P46777|RL5_HUMAN 60S ribosomal protein L5 - Homo sapiens (Human)	1.74729e-09	118.221	26.9	34340.7	P46777	12 (11 1 0 0 0)	0.438333	0.0786053
76	P11940|PABP1_HUMAN Polyadenylate-binding protein 1 - Homo sapiens (Human)	5.40901e-12	210.261	27	70626	P11940	21 (21 0 0 0 0)	0.44	0.138082
160	Q9UBF2|COPG2_HUMAN Coatomer subunit gamma-2 - Homo sapiens (Human)	1.90231e-10	40.2229	3.9	97559.7	Q9UBF2	4 (4 0 0 0 0)	0.44	0.161658
543	P35250|RFC2_HUMAN Replication factor C subunit 2 - Homo sapiens (Human)	3.54363e-07	30.1864	7.3	39132.1	P35250	3 (3 0 0 0 0)	0.44	0.242487
40	P48444|COPD_HUMAN Coatomer subunit delta - Homo sapiens (Human)	3.29736e-13	70.3013	14.3	57174.2	P48444	7 (7 0 0 0 0)	0.441429	0.170824
624	P62851|RS25_HUMAN 40S ribosomal protein S25 - Homo sapiens (Human)	1.5192e-06	80.1791	24	13733.7	P62851	8 (8 0 0 0 0)	0.441667	0.0793515
547	P00387|NB5R3_HUMAN NADH-cytochrome b5 reductase 3 - Homo sapiens (Human)	3.65292e-07	60.1869	21.6	34212.7	P00387	6 (6 0 0 0 0)	0.442	0.127554
476	P09622|DLDH_HUMAN Dihydrolipoyl dehydrogenase, mitochondrial precursor - Homo sapiens (Human)	1.09186e-07	110.242	20.2	54116	P09622	11 (11 0 0 0 0)	0.444545	0.205249
509	P31943|HNRH1_HUMAN Heterogeneous nuclear ribonucleoprotein H - Homo sapiens (Human)	1.97697e-07	80.2569	16.3	49198.4	P31943	8 (8 0 0 0 0)	0.445	0.171298
871	Q9NU22|MDN1_HUMAN Midasin - Homo sapiens (Human)	0.000518575	30.177	0.6	632425	Q9NU22	3 (3 0 0 0 0)	0.445	0.318198
146	Q15366|PCBP2_HUMAN Poly(rC)-binding protein 2 - Homo sapiens (Human)	1.04046e-10	100.203	27.1	38555.6	Q15366	10 (10 0 0 0 0)	0.445556	0.0785988
268	P63244|GBLP_HUMAN Guanine nucleotide-binding protein subunit beta-2-like 1 - Homo sapiens (Human)	2.58779e-09	230.269	51.1	35054.6	P63244	23 (23 0 0 0 0)	0.446818	0.135414
162	P52758|UK114_HUMAN Ribonuclease UK114 - Homo sapiens (Human)	1.97703e-10	70.2167	40.9	14484.6	P52758	7 (7 0 0 0 0)	0.447143	0.120238
574	Q96L21|RL10L_HUMAN 60S ribosomal protein L10-like - Homo sapiens (Human)	5.7618e-07	40.1569	15	24502.7	Q96L21	4 (4 0 0 0 0)	0.45	0.0711805
700	P12081|SYHC_HUMAN Histidyl-tRNA synthetase, cytoplasmic - Homo sapiens (Human)	6.02531e-06	30.2065	7.5	57374.3	P12081	3 (3 0 0 0 0)	0.45	0.169706
521	P13010|KU86_HUMAN ATP-dependent DNA helicase 2 subunit 2 - Homo sapiens (Human)	2.35748e-07	180.191	19	82652.4	P13010	18 (18 0 0 0 0)	0.451765	0.188323
174	P12956|KU70_HUMAN ATP-dependent DNA helicase 2 subunit 1 - Homo sapiens (Human)	2.36169e-10	230.242	38.1	69799.2	P12956	23 (23 0 0 0 0)	0.452609	0.113547
137	O14579|COPE_HUMAN Coatomer subunit epsilon - Homo sapiens (Human)	7.79354e-11	40.1885	16.6	34460.4	O14579	4 (4 0 0 0 0)	0.455	0.228254
652	P39019|RS19_HUMAN 40S ribosomal protein S19 - Homo sapiens (Human)	2.39827e-06	130.197	37.2	16050.5	P39019	13 (13 0 0 0 0)	0.455385	0.0982018
296	P15311|EZRI_HUMAN Ezrin - Homo sapiens (Human)	4.43155e-09	130.22	18.4	69369.8	P15311	13 (13 0 0 0 0)	0.4575	0.178225
553	Q13347|EIF3I_HUMAN Eukaryotic translation initiation factor 3 subunit I - Homo sapiens (Human)	4.17647e-07	100.189	22.2	36478.6	Q13347	10 (10 0 0 0 0)	0.46	0.081377
607	P49006|MRP_HUMAN MARCKS-related protein - Homo sapiens (Human)	1.07366e-06	50.1656	33.8	19517.2	P49006	5 (5 0 0 0 0)	0.46	0.103923
742	Q13868|EXOS2_HUMAN Exosome complex exonuclease RRP4 - Homo sapiens (Human)	1.13406e-05	40.202	19.1	32768.1	Q13868	4 (4 0 0 0 0)	0.46	0.254558
101	P23396|RS3_HUMAN 40S ribosomal protein S3 - Homo sapiens (Human)	1.68732e-11	228.223	63	26671.4	P23396	23 (22 1 0 0 0)	0.462105	0.58081
741	Q15436|SC23A_HUMAN Protein transport protein Sec23A - Homo sapiens (Human)	1.13332e-05	40.2331	5.5	86105.3	Q15436	4 (4 0 0 0 0)	0.4625	0.131498
566	P55039|DRG2_HUMAN Developmentally-regulated GTP-binding protein 2 - Homo sapiens (Human)	5.02173e-07	30.1892	8.2	40720.4	P55039	3 (3 0 0 0 0)	0.463333	0.070946
868	P55084|ECHB_HUMAN Trifunctional enzyme subunit beta, mitochondrial precursor - Homo sapiens (Human)	0.000454801	50.1491	8.4	51261.6	P55084	5 (5 0 0 0 0)	0.463333	0.346458
387	P35998|PRS7_HUMAN 26S protease regulatory subunit 7 - Homo sapiens (Human)	3.04367e-08	168.24	36	48603.2	P35998	17 (16 1 0 0 0)	0.463846	0.145633
275	P40939|ECHA_HUMAN Trifunctional enzyme subunit alpha, mitochondrial precursor - Homo sapiens (Human)	2.91679e-09	186.24	21.2	82947	P40939	19 (18 0 1 0 0)	0.465625	0.110633
750	P07339|CATD_HUMAN Cathepsin D precursor - Homo sapiens (Human)	1.31901e-05	30.1242	9	44523.7	P07339	3 (3 0 0 0 0)	0.466667	0.253246
7	P52943|CRIP2_HUMAN Cysteine-rich protein 2 - Homo sapiens (Human)	1e-30	30.2613	23.1	22478	P52943	3 (3 0 0 0 0)	0.466667	0.271355
745	O95816|BAG2_HUMAN BAG family molecular chaperone regulator 2 - Homo sapiens (Human)	1.20131e-05	50.1678	27.5	23757.2	O95816	5 (5 0 0 0 0)	0.468	0.0939149
664	P46781|RS9_HUMAN 40S ribosomal protein S9 - Homo sapiens (Human)	2.95561e-06	140.167	34.5	22577.6	P46781	14 (14 0 0 0 0)	0.469286	0.0523985
395	P40429|RL13A_HUMAN 60S ribosomal protein L13a - Homo sapiens (Human)	3.20052e-08	40.1958	10.8	23562.4	P40429	4 (4 0 0 0 0)	0.47	0.023094
650	Q15075|EEA1_HUMAN Early endosome antigen 1 - Homo sapiens (Human)	2.3198e-06	50.2064	2.9	162366	Q15075	5 (5 0 0 0 0)	0.47	0.0264575
6	P60709|ACTB_HUMAN Actin, cytoplasmic 1 - Homo sapiens (Human)	1e-30	188.331	28.8	41709.7	P60709	19 (18 1 0 0 0)	0.471765	0.215239
136	Q9BY32|ITPA_HUMAN Inosine triphosphate pyrophosphatase - Homo sapiens (Human)	7.64699e-11	40.1645	29.9	21431.9	Q9BY32	4 (4 0 0 0 0)	0.4725	0.118708
500	Q9BVC6|TM109_HUMAN Transmembrane protein 109 precursor - Homo sapiens (Human)	1.60302e-07	40.1708	9.1	26193.6	Q9BVC6	4 (4 0 0 0 0)	0.4725	0.135739
844	Q9Y5P6|GMPPB_HUMAN Mannose-1-phosphate guanyltransferase beta - Homo sapiens (Human)	0.000186543	30.1516	5.8	39808.6	Q9Y5P6	3 (3 0 0 0 0)	0.473333	0.366379
365	Q96RS6|NUDC1_HUMAN NudC domain-containing protein 1 - Homo sapiens (Human)	2.19375e-08	30.1871	5.5	66733.4	Q96RS6	3 (3 0 0 0 0)	0.473333	0.11547
337	P53618|COPB_HUMAN Coatomer subunit beta - Homo sapiens (Human)	1.26744e-08	120.2	14.4	107074	P53618	12 (12 0 0 0 0)	0.474444	0.134081
702	P20340|RAB6A_HUMAN Ras-related protein Rab-6A - Homo sapiens (Human)	6.08552e-06	66.1879	26.4	23577.9	P20340	7 (5 2 0 0 0)	0.476	0.166973
807	Q9UBQ5|EIF3K_HUMAN Eukaryotic translation initiation factor 3 subunit K - Homo sapiens (Human)	5.69041e-05	30.1979	13.3	25043.4	Q9UBQ5	3 (3 0 0 0 0)	0.476667	0.0404145
546	P30043|BLVRB_HUMAN Flavin reductase - Homo sapiens (Human)	3.62559e-07	60.1898	30.6	22105.4	P30043	6 (6 0 0 0 0)	0.476667	0.186405
674	Q9H2M9|RBGPR_HUMAN Rab3 GTPase-activating protein non-catalytic subunit - Homo sapiens (Human)	3.55401e-06	40.1527	2.6	155885	Q9H2M9	4 (4 0 0 0 0)	0.4775	0.275363
31	O14828|SCAM3_HUMAN Secretory carrier-associated membrane protein 3 - Homo sapiens (Human)	1.33227e-13	50.2774	18.7	38294.3	O14828	5 (5 0 0 0 0)	0.478	0.128725
209	P60228|EIF3E_HUMAN Eukaryotic translation initiation factor 3 subunit E - Homo sapiens (Human)	6.42458e-10	140.271	29	52187.5	P60228	14 (14 0 0 0 0)	0.480833	0.121315
519	O43684|BUB3_HUMAN Mitotic checkpoint protein BUB3 - Homo sapiens (Human)	2.32387e-07	50.2103	13.4	37131.2	O43684	5 (5 0 0 0 0)	0.482	0.254008
301	Q7L2H7|EIF3M_HUMAN Eukaryotic translation initiation factor 3 subunit M - Homo sapiens (Human)	5.27207e-09	90.1862	19.8	42475.8	Q7L2H7	9 (9 0 0 0 0)	0.483333	0.246272
554	P42766|RL35_HUMAN 60S ribosomal protein L35 - Homo sapiens (Human)	4.25991e-07	50.1785	22	14542.6	P42766	5 (5 0 0 0 0)	0.484	0.061887
703	Q99733|NP1L4_HUMAN Nucleosome assembly protein 1-like 4 - Homo sapiens (Human)	6.19359e-06	30.2024	13.3	42796.9	Q99733	3 (3 0 0 0 0)	0.485	0.0353553
608	Q32P51|ROA1L_HUMAN Heterogeneous nuclear ribonucleoprotein A1-like protein - Homo sapiens (Human)	1.07982e-06	50.2053	18.8	34204.3	Q32P51	5 (5 0 0 0 0)	0.485	0.0544671
622	O76094|SRP72_HUMAN Signal recognition particle 72 kDa protein - Homo sapiens (Human)	1.49202e-06	30.191	4.2	74560.1	O76094	3 (3 0 0 0 0)	0.486667	0.106927
797	Q9BYT8|NEUL_HUMAN Neurolysin, mitochondrial precursor - Homo sapiens (Human)	4.35111e-05	70.1866	8	80599.8	Q9BYT8	7 (7 0 0 0 0)	0.488333	0.106097
215	P11172|PYR5_HUMAN Uridine 5'-monophosphate synthase - Homo sapiens (Human)	6.79934e-10	90.211	17.7	52188.7	P11172	9 (9 0 0 0 0)	0.488889	0.238875
152	P68104|EF1A1_HUMAN Elongation factor 1-alpha 1 - Homo sapiens (Human)	1.35822e-10	340.259	48.1	50109.2	P68104	34 (34 0 0 0 0)	0.488929	0.207138
80	P45974|UBP5_HUMAN Ubiquitin carboxyl-terminal hydrolase 5 - Homo sapiens (Human)	7.01217e-12	50.1998	5.1	95725.5	P45974	5 (5 0 0 0 0)	0.49	0.023094
822	O94973|AP2A2_HUMAN AP-2 complex subunit alpha-2 - Homo sapiens (Human)	8.28692e-05	40.1819	5.4	103895	O94973	4 (4 0 0 0 0)	0.49	0.0824621
283	P27824|CALX_HUMAN Calnexin precursor - Homo sapiens (Human)	3.31254e-09	180.22	23.1	67526	P27824	18 (18 0 0 0 0)	0.49	0.232859
311	Q12792|TWF1_HUMAN Twinfilin-1 - Homo sapiens (Human)	6.55556e-09	40.1991	8.7	42182.6	Q12792	4 (4 0 0 0 0)	0.4925	0.176139
63	Q05524|ENO1B_HUMAN Alpha-enolase, lung specific - Homo sapiens (Human)	2.32148e-12	96.2779	12.9	49446.4	Q05524	10 (8 2 0 0 0)	0.494286	0.122998
769	Q2NL82|TSR1_HUMAN Pre-rRNA-processing protein TSR1 homolog - Homo sapiens (Human)	1.91603e-05	40.1958	7.6	91752	Q2NL82	4 (4 0 0 0 0)	0.496667	0.424421
612	P51148|RAB5C_HUMAN Ras-related protein Rab-5C - Homo sapiens (Human)	1.22931e-06	90.1793	24.1	23467.8	P51148	9 (9 0 0 0 0)	0.496667	0.146714
637	Q8NCW5|AIBP_HUMAN Apolipoprotein A-I-binding protein precursor - Homo sapiens (Human)	1.85357e-06	60.1883	25	31654.2	Q8NCW5	6 (6 0 0 0 0)	0.496667	0.18822
344	P62820|RAB1A_HUMAN Ras-related protein Rab-1A - Homo sapiens (Human)	1.47657e-08	70.2368	23.9	22663.4	P62820	7 (7 0 0 0 0)	0.497143	0.0935796
569	Q9BWD1|THIC_HUMAN Acetyl-CoA acetyltransferase, cytosolic - Homo sapiens (Human)	5.5046e-07	90.1774	34.5	41324.4	Q9BWD1	9 (9 0 0 0 0)	0.497778	0.176407
480	O15372|EIF3H_HUMAN Eukaryotic translation initiation factor 3 subunit H - Homo sapiens (Human)	1.14318e-07	40.2041	14.2	39905.1	O15372	4 (4 0 0 0 0)	0.5	0.034641
662	Q04637|IF4G1_HUMAN Eukaryotic translation initiation factor 4 gamma 1 - Homo sapiens (Human)	2.85857e-06	130.193	8.5	175426	Q04637	13 (13 0 0 0 0)	0.5	0.128149
680	P61313|RL15_HUMAN 60S ribosomal protein L15 - Homo sapiens (Human)	3.92328e-06	40.1523	19.1	24131.1	P61313	4 (4 0 0 0 0)	0.5	0.161452
776	Q8N1G4|LRC47_HUMAN Leucine-rich repeat-containing protein 47 - Homo sapiens (Human)	2.25708e-05	60.1744	9.6	63433.9	Q8N1G4	6 (6 0 0 0 0)	0.501667	0.179935
627	O15498|YKT6_HUMAN Synaptobrevin homolog YKT6 - Homo sapiens (Human)	1.58776e-06	30.1916	15.2	22403.4	O15498	3 (3 0 0 0 0)	0.503333	0.144338
336	P09488|GSTM1_HUMAN Glutathione S-transferase Mu 1 - Homo sapiens (Human)	1.24804e-08	130.225	29.8	25695.1	P09488	13 (13 0 0 0 0)	0.504545	0.110033
345	Q02543|RL18A_HUMAN 60S ribosomal protein L18a - Homo sapiens (Human)	1.51067e-08	70.2465	26.1	20748.9	Q02543	7 (7 0 0 0 0)	0.505	0.0437035
327	P11177|ODPB_HUMAN Pyruvate dehydrogenase E1 component subunit beta, mitochondrial precursor - Homo sapiens (Human)	1.01133e-08	40.2037	12.3	39208.1	P11177	4 (4 0 0 0 0)	0.505	0.709201
424	P46926|GNPI_HUMAN Glucosamine-6-phosphate isomerase - Homo sapiens (Human)	5.02721e-08	70.1671	21.5	32647.6	P46926	7 (7 0 0 0 0)	0.505714	0.15852
46	Q9Y3F4|STRAP_HUMAN Serine-threonine kinase receptor-associated protein - Homo sapiens (Human)	5.31797e-13	130.223	31.7	38414	Q9Y3F4	13 (13 0 0 0 0)	0.506154	0.210695
805	Q14651|PLSI_HUMAN Plastin-1 - Homo sapiens (Human)	5.0408e-05	30.1751	5.6	70308.5	Q14651	3 (3 0 0 0 0)	0.506667	0.217332
867	Q5JVF3|PCID2_HUMAN PCI domain-containing protein 2 - Homo sapiens (Human)	0.000448313	30.1703	8.8	45999.9	Q5JVF3	3 (3 0 0 0 0)	0.51	0.277128
140	P35241|RADI_HUMAN Radixin - Homo sapiens (Human)	9.34386e-11	100.289	18	68521.5	P35241	10 (10 0 0 0 0)	0.511111	0.0368932
303	P24752|THIL_HUMAN Acetyl-CoA acetyltransferase, mitochondrial precursor - Homo sapiens (Human)	5.72904e-09	100.246	21.3	45170.7	P24752	10 (10 0 0 0 0)	0.512	0.139348
61	P19338|NUCL_HUMAN Nucleolin - Homo sapiens (Human)	2.22378e-12	340.245	30.6	76568.5	P19338	34 (34 0 0 0 0)	0.513235	0.123331
363	P30041|PRDX6_HUMAN Peroxiredoxin-6 - Homo sapiens (Human)	2.09631e-08	180.234	54.9	25019.2	P30041	18 (18 0 0 0 0)	0.513333	0.153738
431	Q8TEQ6|GEMI5_HUMAN Gem-associated protein 5 - Homo sapiens (Human)	5.72007e-08	110.165	7.6	168454	Q8TEQ6	11 (11 0 0 0 0)	0.513333	0.195959
241	Q92616|GCN1L_HUMAN Translational activator GCN1 - Homo sapiens (Human)	1.38712e-09	170.175	6.3	292556	Q92616	17 (17 0 0 0 0)	0.513846	0.181684
406	Q92945|FUBP2_HUMAN Far upstream element-binding protein 2 - Homo sapiens (Human)	3.72001e-08	70.2092	11	73101.1	Q92945	7 (7 0 0 0 0)	0.515	0.164165
710	Q15020|SART3_HUMAN Squamous cell carcinoma antigen recognized by T-cells 3 - Homo sapiens (Human)	6.74666e-06	70.1975	10.4	109865	Q15020	7 (7 0 0 0 0)	0.516667	0.23788
126	P35908|K22E_HUMAN Keratin, type II cytoskeletal 2 epidermal - Homo sapiens (Human)	3.83582e-11	290.254	48.1	65825.4	P35908	29 (29 0 0 0 0)	0.516667	0.782453
641	O95336|6PGL_HUMAN 6-phosphogluconolactonase - Homo sapiens (Human)	1.96895e-06	38.187	18.6	27529.6	O95336	4 (3 1 0 0 0)	0.5175	0.288949
872	O96019|ACL6A_HUMAN Actin-like protein 6A - Homo sapiens (Human)	0.000547381	30.1421	5.6	47430.4	O96019	3 (3 0 0 0 0)	0.52	0.0866025
827	P40763|STAT3_HUMAN Signal transducer and activator of transcription 3 - Homo sapiens (Human)	0.000111168	30.2226	5.1	88011.4	P40763	3 (3 0 0 0 0)	0.52	0.121244
499	Q9H3U1|UN45A_HUMAN UNC45 homolog A - Homo sapiens (Human)	1.59616e-07	60.2153	7.9	103012	Q9H3U1	6 (6 0 0 0 0)	0.521667	0.193847
361	Q13085|ACACA_HUMAN Acetyl-CoA carboxylase 1 - Homo sapiens (Human)	1.96967e-08	50.1818	3.5	265383	Q13085	5 (5 0 0 0 0)	0.5225	0.111766
182	P46782|RS5_HUMAN 40S ribosomal protein S5 - Homo sapiens (Human)	2.70515e-10	40.2493	13.7	22862.1	P46782	4 (4 0 0 0 0)	0.523333	0.11547
175	P05198|IF2A_HUMAN Eukaryotic translation initiation factor 2 subunit 1 - Homo sapiens (Human)	2.44228e-10	120.207	33.3	36089.4	P05198	12 (12 0 0 0 0)	0.525	0.169035
285	P31939|PUR9_HUMAN Bifunctional purine biosynthesis protein PURH [Includes: Phosphoribosylaminoimidazolecarboxamide formyltransferase - Homo sapiens (Human)	3.43809e-09	270.246	37.7	64575.4	P31939	27 (27 0 0 0 0)	0.528261	0.163447
316	P33316|DUT_HUMAN Deoxyuridine 5'-triphosphate nucleotidohydrolase, mitochondrial precursor - Homo sapiens (Human)	8.08619e-09	60.1838	27	26689.7	P33316	6 (6 0 0 0 0)	0.528333	0.210658
764	P49770|EI2BB_HUMAN Translation initiation factor eIF-2B subunit beta - Homo sapiens (Human)	1.72035e-05	30.1489	12.3	38964.9	P49770	3 (3 0 0 0 0)	0.53	0.0565685
353	Q96AE4|FUBP1_HUMAN Far upstream element-binding protein 1 - Homo sapiens (Human)	1.72759e-08	30.1936	5.1	67518.6	Q96AE4	3 (3 0 0 0 0)	0.53	0.103923
129	Q16555|DPYL2_HUMAN Dihydropyrimidinase-related protein 2 - Homo sapiens (Human)	4.76141e-11	230.3	35.1	62254.7	Q16555	23 (23 0 0 0 0)	0.53087	0.153057
117	O75390|CISY_HUMAN Citrate synthase, mitochondrial precursor - Homo sapiens (Human)	2.91289e-11	38.2046	7.9	51679.6	O75390	4 (3 1 0 0 0)	0.5325	0.0206155
212	O75534|CSDE1_HUMAN Cold shock domain-containing protein E1 - Homo sapiens (Human)	6.63392e-10	40.2416	5.3	88828.9	O75534	4 (4 0 0 0 0)	0.533333	0.0945163
781	Q9H910|HN1L_HUMAN Hematological and neurological expressed 1-like protein - Homo sapiens (Human)	2.72094e-05	30.1544	14.7	20051	Q9H910	3 (3 0 0 0 0)	0.533333	0.109697
22	Q15181|IPYR_HUMAN Inorganic pyrophosphatase - Homo sapiens (Human)	4.55191e-14	80.2362	20.1	32639.2	Q15181	8 (8 0 0 0 0)	0.535	0.128952
437	Q14166|TTL12_HUMAN Tubulin--tyrosine ligase-like protein 12 - Homo sapiens (Human)	5.99972e-08	80.1811	11.2	74356.2	Q14166	8 (8 0 0 0 0)	0.53625	0.185159
445	P62136|PP1A_HUMAN Serine/threonine-protein phosphatase PP1-alpha catalytic subunit - Homo sapiens (Human)	6.99713e-08	60.229	18.5	37487.8	P62136	6 (6 0 0 0 0)	0.536667	0.203535
567	P51858|HDGF_HUMAN Hepatoma-derived growth factor - Homo sapiens (Human)	5.02523e-07	100.23	43.8	26771.9	P51858	10 (10 0 0 0 0)	0.537	0.237629
439	Q15046|SYK_HUMAN Lysyl-tRNA synthetase - Homo sapiens (Human)	6.29692e-08	200.203	31	68004.7	Q15046	20 (20 0 0 0 0)	0.538421	0.193513
602	P78559|MAP1A_HUMAN Microtubule-associated protein 1A - Homo sapiens (Human)	1.01097e-06	30.16	1	305439	P78559	3 (3 0 0 0 0)	0.54	0
865	Q9P2R7|SUCB1_HUMAN Succinyl-CoA ligase [ADP-forming] beta-chain, mitochondrial precursor - Homo sapiens (Human)	0.000432094	30.1424	4.1	50285.3	Q9P2R7	3 (3 0 0 0 0)	0.54	0
19	Q99460|PSMD1_HUMAN 26S proteasome non-ATPase regulatory subunit 1 - Homo sapiens (Human)	2.77556e-14	110.3	10.5	105769	Q99460	11 (11 0 0 0 0)	0.54	0.199048
505	P20339|RAB5A_HUMAN Ras-related protein Rab-5A - Homo sapiens (Human)	1.81083e-07	30.1896	15.8	23643.8	P20339	3 (3 0 0 0 0)	0.54	0.20664
91	P60842|IF4A1_HUMAN Eukaryotic initiation factor 4A-I - Homo sapiens (Human)	1.03817e-11	410.265	48.5	46124.6	P60842	41 (41 0 0 0 0)	0.542222	0.150506
654	P26196|DDX6_HUMAN Probable ATP-dependent RNA helicase DDX6 - Homo sapiens (Human)	2.48739e-06	30.198	6	54382.4	P26196	3 (3 0 0 0 0)	0.543333	0.323316
552	Q5JTZ9|SYAM_HUMAN Probable alanyl-tRNA synthetase, mitochondrial precursor - Homo sapiens (Human)	4.07491e-07	50.2442	5.3	107273	Q5JTZ9	5 (5 0 0 0 0)	0.544	0.200574
649	O15160|RPAC1_HUMAN DNA-directed RNA polymerases I and III subunit RPAC1 - Homo sapiens (Human)	2.213e-06	60.1999	17.3	39225.1	O15160	6 (6 0 0 0 0)	0.545	0.177285
42	P43686|PRS6B_HUMAN 26S protease regulatory subunit 6B - Homo sapiens (Human)	3.475e-13	50.2284	24.2	47336.6	P43686	5 (5 0 0 0 0)	0.545	0.380657
276	Q13200|PSMD2_HUMAN 26S proteasome non-ATPase regulatory subunit 2 - Homo sapiens (Human)	2.94586e-09	300.241	32.7	100136	Q13200	30 (30 0 0 0 0)	0.5456	0.140685
407	Q9NZT2|OGFR_HUMAN Opioid growth factor receptor - Homo sapiens (Human)	3.81095e-08	30.167	4.7	73280.3	Q9NZT2	3 (3 0 0 0 0)	0.546667	0.0321455
185	P55209|NP1L1_HUMAN Nucleosome assembly protein 1-like 1 - Homo sapiens (Human)	3.22052e-10	100.24	19.4	45346	P55209	10 (10 0 0 0 0)	0.547	0.133421
397	P52292|IMA2_HUMAN Importin subunit alpha-2 - Homo sapiens (Human)	3.26308e-08	118.227	20.6	57826.1	P52292	12 (11 1 0 0 0)	0.547273	0.320378
2	P14618|KPYM_HUMAN Pyruvate kinase isozymes M1/M2 - Homo sapiens (Human)	1e-30	590.303	62.9	57900.2	P14618	59 (59 0 0 0 0)	0.547966	0.19637
219	P08758|ANXA5_HUMAN Annexin A5 - Homo sapiens (Human)	7.70054e-10	190.238	39.1	35914.4	P08758	19 (19 0 0 0 0)	0.548125	0.18548
581	Q9H0U4|RAB1B_HUMAN Ras-related protein Rab-1B - Homo sapiens (Human)	6.49913e-07	56.2332	8.5	22157.2	Q9H0U4	7 (2 3 2 0 0)	0.548571	0.0267261
173	Q7L9L4|MOL1A_HUMAN Mps one binder kinase activator-like 1A - Homo sapiens (Human)	2.33242e-10	40.1825	17.1	25074.6	Q7L9L4	4 (4 0 0 0 0)	0.55	0.169902
771	P49189|AL9A1_HUMAN 4-trimethylaminobutyraldehyde dehydrogenase - Homo sapiens (Human)	2.0153e-05	30.1506	6.9	53767.1	P49189	3 (3 0 0 0 0)	0.55	0.222711
487	Q13576|IQGA2_HUMAN Ras GTPase-activating-like protein IQGAP2 - Homo sapiens (Human)	1.35939e-07	28.2002	3	180500	Q13576	3 (2 1 0 0 0)	0.55	0.282843
198	P08237|K6PF_HUMAN 6-phosphofructokinase, muscle type - Homo sapiens (Human)	4.40524e-10	208.278	25.4	85128.5	P08237	21 (20 1 0 0 0)	0.551765	0.150176
59	Q02790|FKBP4_HUMAN FK506-binding protein 4 - Homo sapiens (Human)	2.07834e-12	270.28	53.2	51772.2	Q02790	27 (27 0 0 0 0)	0.551852	0.155935
359	P29692|EF1D_HUMAN Elongation factor 1-delta - Homo sapiens (Human)	1.86263e-08	138.227	31.7	31102.8	P29692	14 (13 1 0 0 0)	0.553077	0.11954
77	P29401|TKT_HUMAN Transketolase - Homo sapiens (Human)	5.86087e-12	230.336	33.4	67834.9	P29401	23 (23 0 0 0 0)	0.554783	0.189422
512	Q12904|MCA1_HUMAN Multisynthetase complex auxiliary component p43 [Contains: Endothelial monocyte-activating polypeptide 2 - Homo sapiens (Human)	2.03205e-07	70.2148	17.9	34331.1	Q12904	7 (7 0 0 0 0)	0.556	0.14639
399	P63027|VAMP2_HUMAN Vesicle-associated membrane protein 2 - Homo sapiens (Human)	3.29777e-08	30.2007	20.7	12640.7	P63027	3 (3 0 0 0 0)	0.556667	0.080829
20	P26038|MOES_HUMAN Moesin - Homo sapiens (Human)	3.33067e-14	266.263	33.3	67777.9	P26038	27 (25 2 0 0 0)	0.557037	0.143442
17	P00558|PGK1_HUMAN Phosphoglycerate kinase 1 - Homo sapiens (Human)	2.55351e-14	670.317	83.9	44586.2	P00558	67 (67 0 0 0 0)	0.557538	0.238714
545	O60313|OPA1_HUMAN Dynamin-like 120 kDa protein, mitochondrial precursor - Homo sapiens (Human)	3.56632e-07	80.1895	7.5	111588	O60313	8 (8 0 0 0 0)	0.55875	0.201029
820	O95372|LYPA2_HUMAN Acyl-protein thioesterase 2 - Homo sapiens (Human)	7.63197e-05	30.1696	11.3	24720.7	O95372	3 (3 0 0 0 0)	0.56	0.294449
168	P39656|OST48_HUMAN Dolichyl-diphosphooligosaccharide--protein glycosyltransferase 48 kDa subunit precursor - Homo sapiens (Human)	2.08784e-10	40.1974	10.9	48779	P39656	4 (4 0 0 0 0)	0.56	0.536346
314	P23526|SAHH_HUMAN Adenosylhomocysteinase - Homo sapiens (Human)	6.99474e-09	240.24	35	47685.3	P23526	24 (24 0 0 0 0)	0.561364	0.118213
78	Q13155|MCA2_HUMAN Multisynthetase complex auxiliary component p38 - Homo sapiens (Human)	6.12066e-12	70.22	20	35326.3	Q13155	7 (7 0 0 0 0)	0.561429	0.0659365
190	Q9BUF5|TBB6_HUMAN Tubulin beta-6 chain - Homo sapiens (Human)	3.5535e-10	92.2367	18.8	49825	Q9BUF5	10 (8 0 2 0 0)	0.562	0.241422
515	Q15836|VAMP3_HUMAN Vesicle-associated membrane protein 3 - Homo sapiens (Human)	2.21364e-07	30.119	16	11302	Q15836	3 (3 0 0 0 0)	0.563333	0.0057735
164	Q96C86|DCPS_HUMAN Scavenger mRNA-decapping enzyme DcpS - Homo sapiens (Human)	1.99742e-10	60.2329	19.9	38585.1	Q96C86	6 (6 0 0 0 0)	0.563333	0.271563
838	Q13435|SF3B2_HUMAN Splicing factor 3B subunit 2 - Homo sapiens (Human)	0.000159242	40.1625	5.7	97595.7	Q13435	4 (4 0 0 0 0)	0.563333	0.299054
360	Q15021|CND1_HUMAN Condensin complex subunit 1 - Homo sapiens (Human)	1.87142e-08	100.184	8.7	157069	Q15021	10 (10 0 0 0 0)	0.564286	0.341265
319	Q9Y5L0|TNPO3_HUMAN Transportin-3 - Homo sapiens (Human)	9.02465e-09	100.202	13.2	104136	Q9Y5L0	10 (10 0 0 0 0)	0.565	0.185966
119	P27708|PYR1_HUMAN CAD protein [Includes: Glutamine-dependent carbamoyl-phosphate synthase - Homo sapiens (Human)	3.00027e-11	400.248	14.8	242827	P27708	40 (40 0 0 0 0)	0.565333	0.14212
68	P12268|IMDH2_HUMAN Inosine-5'-monophosphate dehydrogenase 2 - Homo sapiens (Human)	3.71925e-12	170.324	26.3	55769.7	P12268	17 (17 0 0 0 0)	0.566471	0.193712
147	Q99497|PARK7_HUMAN Protein DJ-1 - Homo sapiens (Human)	1.06372e-10	60.2575	42.3	19878.5	Q99497	6 (6 0 0 0 0)	0.57	0.145877
596	Q86V81|THOC4_HUMAN THO complex subunit 4 - Homo sapiens (Human)	9.46232e-07	30.2056	11.3	26871.6	Q86V81	3 (3 0 0 0 0)	0.57	0.528299
647	P53621|COPA_HUMAN Coatomer subunit alpha - Homo sapiens (Human)	2.15042e-06	238.2	17.9	138244	P53621	24 (23 1 0 0 0)	0.5715	0.106241
755	P27695|APEX1_HUMAN DNA-(apurinic or apyrimidinic site) lyase - Homo sapiens (Human)	1.35573e-05	40.2228	14.5	35532.2	P27695	4 (4 0 0 0 0)	0.5725	0.183916
693	Q9UKK9|NUDT5_HUMAN ADP-sugar pyrophosphatase - Homo sapiens (Human)	5.34913e-06	50.2119	24.2	24312.2	Q9UKK9	5 (5 0 0 0 0)	0.576	0.212321
683	Q14203|DCTN1_HUMAN Dynactin subunit 1 - Homo sapiens (Human)	4.1579e-06	60.1572	5.8	141607	Q14203	6 (6 0 0 0 0)	0.576	0.25046
388	Q99536|VAT1_HUMAN Synaptic vesicle membrane protein VAT-1 homolog - Homo sapiens (Human)	3.04646e-08	50.2035	14	41893.5	Q99536	5 (5 0 0 0 0)	0.576	0.275463
571	P61026|RAB10_HUMAN Ras-related protein Rab-10 - Homo sapiens (Human)	5.5846e-07	106.213	35	22526.6	P61026	13 (7 2 2 2 0)	0.576364	0.147802
104	P30086|PEBP1_HUMAN Phosphatidylethanolamine-binding protein 1 - Homo sapiens (Human)	1.80889e-11	100.299	62	21043.7	P30086	10 (10 0 0 0 0)	0.576667	0.199625
669	P63000|RAC1_HUMAN Ras-related C3 botulinum toxin substrate 1 precursor - Homo sapiens (Human)	3.1789e-06	30.1586	12.5	21436.2	P63000	3 (3 0 0 0 0)	0.576667	0.236714
9	P04075|ALDOA_HUMAN Fructose-bisphosphate aldolase A - Homo sapiens (Human)	1.11022e-15	438.289	69.5	39395.3	P04075	44 (43 1 0 0 0)	0.577073	0.230784
370	P20618|PSB1_HUMAN Proteasome subunit beta type-1 precursor - Homo sapiens (Human)	2.28972e-08	120.202	32.8	26472.4	P20618	12 (12 0 0 0 0)	0.579167	0.181081
329	P61019|RAB2A_HUMAN Ras-related protein Rab-2A - Homo sapiens (Human)	1.07802e-08	130.237	42.9	23530.8	P61019	13 (13 0 0 0 0)	0.579231	0.0918751
454	Q14240|IF4A2_HUMAN Eukaryotic initiation factor 4A-II - Homo sapiens (Human)	8.13568e-08	50.2388	10.6	46372.8	Q14240	5 (5 0 0 0 0)	0.58	0.115758
763	P46459|NSF_HUMAN Vesicle-fusing ATPase - Homo sapiens (Human)	1.71505e-05	40.209	6.2	82508.2	P46459	4 (4 0 0 0 0)	0.58	0.381969
141	P53396|ACLY_HUMAN ATP-citrate synthase - Homo sapiens (Human)	9.54004e-11	440.235	31.8	120762	P53396	44 (44 0 0 0 0)	0.580811	0.140047
483	P36776|LONM_HUMAN Lon protease homolog, mitochondrial precursor - Homo sapiens (Human)	1.24801e-07	120.173	12.1	106422	P36776	12 (12 0 0 0 0)	0.580909	0.158585
294	P04350|TBB4_HUMAN Tubulin beta-4 chain - Homo sapiens (Human)	4.08538e-09	56.2393	11.5	49553.9	P04350	6 (5 0 1 0 0)	0.581667	0.104003
82	O00299|CLIC1_HUMAN Chloride intracellular channel protein 1 - Homo sapiens (Human)	7.45737e-12	110.287	50.6	26905.8	O00299	11 (11 0 0 0 0)	0.582	0.208849
221	Q15365|PCBP1_HUMAN Poly(rC)-binding protein 1 - Homo sapiens (Human)	7.85373e-10	190.249	57.9	37473.9	Q15365	19 (19 0 0 0 0)	0.582222	0.606315
218	Q9UL25|RAB21_HUMAN Ras-related protein Rab-21 - Homo sapiens (Human)	7.62017e-10	50.2404	23.6	24332.3	Q9UL25	5 (5 0 0 0 0)	0.584	0.131453
490	P78527|PRKDC_HUMAN DNA-dependent protein kinase catalytic subunit - Homo sapiens (Human)	1.41286e-07	420.198	9.1	468787	P78527	42 (42 0 0 0 0)	0.585789	0.153887
299	P52907|CAZA1_HUMAN F-actin-capping protein subunit alpha-1 - Homo sapiens (Human)	4.86245e-09	100.232	29.7	32902.3	P52907	10 (10 0 0 0 0)	0.586	0.211776
544	Q99873|ANM1_HUMAN Protein arginine N-methyltransferase 1 - Homo sapiens (Human)	3.56159e-07	130.208	31.6	41488.5	Q99873	13 (13 0 0 0 0)	0.586154	0.230526
821	O00505|IMA3_HUMAN Importin subunit alpha-3 - Homo sapiens (Human)	7.84936e-05	40.2217	10.7	57775	O00505	4 (4 0 0 0 0)	0.586667	0.178979
540	Q8NBJ5|GT251_HUMAN Glycosyltransferase 25 family member 1 precursor - Homo sapiens (Human)	3.48578e-07	40.2169	4	71590.6	Q8NBJ5	4 (4 0 0 0 0)	0.586667	0.254034
423	Q9Y6E2|BZW2_HUMAN Basic leucine zipper and W2 domain-containing protein 2 - Homo sapiens (Human)	4.82722e-08	30.1644	9.5	48132	Q9Y6E2	3 (3 0 0 0 0)	0.586667	0.465224
204	P34931|HS71L_HUMAN Heat shock 70 kDa protein 1L - Homo sapiens (Human)	5.17736e-10	138.223	13.9	70331.4	P34931	14 (13 1 0 0 0)	0.5875	0.119782
323	P28070|PSB4_HUMAN Proteasome subunit beta type-4 precursor - Homo sapiens (Human)	9.5993e-09	100.233	27.3	29185.5	P28070	10 (10 0 0 0 0)	0.587778	0.0769379
139	P34932|HSP74_HUMAN Heat shock 70 kDa protein 4 - Homo sapiens (Human)	9.0864e-11	450.277	38	94240.2	P34932	45 (45 0 0 0 0)	0.588718	0.147723
109	P22234|PUR6_HUMAN Multifunctional protein ADE2 [Includes: Phosphoribosylaminoimidazole-succinocarboxamide synthase - Homo sapiens (Human)	1.9571e-11	210.253	34.8	47049.2	P22234	21 (21 0 0 0 0)	0.589375	0.181933
120	P42704|LPPRC_HUMAN Leucine-rich PPR motif-containing protein, mitochondrial precursor - Homo sapiens (Human)	3.39051e-11	590.23	26.1	157805	P42704	59 (59 0 0 0 0)	0.589804	0.151492
787	P25398|RS12_HUMAN 40S ribosomal protein S12 - Homo sapiens (Human)	3.12334e-05	30.1376	22.7	14516.5	P25398	3 (3 0 0 0 0)	0.59	0.0953939
843	Q9Y5K5|UCHL5_HUMAN Ubiquitin carboxyl-terminal hydrolase isozyme L5 - Homo sapiens (Human)	0.000181066	30.1748	10.9	37583	Q9Y5K5	3 (3 0 0 0 0)	0.59	0.115326
761	Q9BXS5|AP1M1_HUMAN AP-1 complex subunit mu-1 - Homo sapiens (Human)	1.58685e-05	40.176	11.3	48556.1	Q9BXS5	4 (4 0 0 0 0)	0.59	0.135154
849	O15371|EIF3D_HUMAN Eukaryotic translation initiation factor 3 subunit D - Homo sapiens (Human)	0.000235429	50.199	12.4	63932.5	O15371	5 (5 0 0 0 0)	0.59	0.150555
601	P25787|PSA2_HUMAN Proteasome subunit alpha type-2 - Homo sapiens (Human)	9.89534e-07	100.235	38.5	25882.3	P25787	10 (10 0 0 0 0)	0.59	0.150923
211	Q14558|KPRA_HUMAN Phosphoribosyl pyrophosphate synthetase-associated protein 1 - Homo sapiens (Human)	6.56247e-10	78.2043	25.8	39368.7	Q14558	8 (7 1 0 0 0)	0.59	0.192205
402	O95861|BPNT1_HUMAN 3'(2'),5'-bisphosphate nucleotidase 1 - Homo sapiens (Human)	3.44048e-08	30.2129	11	33371.2	O95861	3 (3 0 0 0 0)	0.59	0.415692
252	Q16222|UAP1_HUMAN UDP-N-acetylhexosamine pyrophosphorylase - Homo sapiens (Human)	1.74695e-09	110.233	18.4	58732	Q16222	11 (11 0 0 0 0)	0.591818	0.311795
1	P04406|G3P_HUMAN Glyceraldehyde-3-phosphate dehydrogenase - Homo sapiens (Human)	1e-30	638.338	70.7	36030.4	P04406	65 (59 6 0 0 0)	0.593621	0.212716
88	P55072|TERA_HUMAN Transitional endoplasmic reticulum ATPase - Homo sapiens (Human)	9.46687e-12	580.266	45.2	89265.9	P55072	58 (58 0 0 0 0)	0.594	0.214438
466	Q13126|MTAP_HUMAN S-methyl-5'-thioadenosine phosphorylase - Homo sapiens (Human)	9.92067e-08	60.2022	22.6	31215.8	Q13126	6 (6 0 0 0 0)	0.595	0.0427785
660	Q9GZT3|SLIRP_HUMAN SRA stem-loop-interacting RNA-binding protein, mitochondrial precursor - Homo sapiens (Human)	2.80613e-06	40.1478	22	12341.4	Q9GZT3	4 (4 0 0 0 0)	0.595	0.0635085
725	Q96QK1|VPS35_HUMAN Vacuolar protein sorting-associated protein 35 - Homo sapiens (Human)	8.97202e-06	70.1842	7.5	91649.1	Q96QK1	7 (7 0 0 0 0)	0.595714	0.179244
298	P22061|PIMT_HUMAN Protein-L-isoaspartate(D-aspartate) O-methyltransferase - Homo sapiens (Human)	4.7178e-09	50.2188	27.8	24634.6	P22061	5 (5 0 0 0 0)	0.596	0.228976
537	Q9BT78|CSN4_HUMAN COP9 signalosome complex subunit 4 - Homo sapiens (Human)	3.06663e-07	90.2488	20	46239.7	Q9BT78	9 (9 0 0 0 0)	0.596667	0.155885
798	Q9H9A6|LRC40_HUMAN Leucine-rich repeat-containing protein 40 - Homo sapiens (Human)	4.41828e-05	30.1469	3.3	68207.3	Q9H9A6	3 (3 0 0 0 0)	0.6	0
391	P21281|VATB2_HUMAN Vacuolar ATP synthase subunit B, brain isoform - Homo sapiens (Human)	3.10664e-08	80.1941	16	56465	P21281	8 (8 0 0 0 0)	0.6	0.0927362
331	Q92526|TCPW_HUMAN T-complex protein 1 subunit zeta-2 - Homo sapiens (Human)	1.11953e-08	46.1959	6.6	57728.6	Q92526	5 (3 2 0 0 0)	0.6	0.155991
715	Q5JNZ5|RS26L_HUMAN 40S ribosomal protein S26-like 1 - Homo sapiens (Human)	7.43347e-06	40.2202	18.3	12994	Q5JNZ5	4 (4 0 0 0 0)	0.6	0.161658
447	O75396|SC22B_HUMAN Vesicle-trafficking protein SEC22b - Homo sapiens (Human)	7.1613e-08	60.1949	30.2	24724.8	O75396	6 (6 0 0 0 0)	0.6	0.32619
176	P16083|NQO2_HUMAN Ribosyldihydronicotinamide dehydrogenase [quinone] - Homo sapiens (Human)	2.44861e-10	50.1858	24.7	25936	P16083	5 (5 0 0 0 0)	0.6025	0.359757
206	P23921|RIR1_HUMAN Ribonucleoside-diphosphate reductase large subunit - Homo sapiens (Human)	6.03425e-10	180.198	16.7	90012.5	P23921	18 (18 0 0 0 0)	0.602941	0.248439
799	P20839|IMDH1_HUMAN Inosine-5'-monophosphate dehydrogenase 1 - Homo sapiens (Human)	4.50801e-05	58.1968	11.1	55370.5	P20839	6 (5 1 0 0 0)	0.603333	0.21621
708	Q96DG6|CMBL_HUMAN Carboxymethylenebutenolidase homolog - Homo sapiens (Human)	6.65863e-06	40.163	11.8	28030.2	Q96DG6	4 (4 0 0 0 0)	0.603333	0.046188
14	P22314|UBA1_HUMAN Ubiquitin-like modifier-activating enzyme 1 - Homo sapiens (Human)	1.88738e-14	510.291	32.7	117774	P22314	51 (51 0 0 0 0)	0.603696	0.210622
444	P41091|IF2G_HUMAN Eukaryotic translation initiation factor 2 subunit 3 - Homo sapiens (Human)	6.79752e-08	90.2341	19.5	51077.3	P41091	9 (9 0 0 0 0)	0.604444	0.324311
400	P17174|AATC_HUMAN Aspartate aminotransferase, cytoplasmic - Homo sapiens (Human)	3.37183e-08	130.239	32.9	46218.6	P17174	13 (13 0 0 0 0)	0.604615	0.167064
38	P12277|KCRB_HUMAN Creatine kinase B-type - Homo sapiens (Human)	2.95319e-13	310.289	54.1	42617.4	P12277	31 (31 0 0 0 0)	0.604667	0.283168
796	O43324|MCA3_HUMAN Eukaryotic translation elongation factor 1 epsilon-1 - Homo sapiens (Human)	4.2923e-05	22.1333	12.6	19798.3	O43324	3 (2 0 0 0 1)	0.605	0.148492
310	Q9UNS2|CSN3_HUMAN COP9 signalosome complex subunit 3 - Homo sapiens (Human)	6.52805e-09	40.1829	16.5	47842	Q9UNS2	4 (4 0 0 0 0)	0.6075	0.178582
415	Q9NXH9|TRM1_HUMAN N(2),N(2)-dimethylguanosine tRNA methyltransferase - Homo sapiens (Human)	4.35557e-08	60.18	7.9	72188.6	Q9NXH9	6 (6 0 0 0 0)	0.608333	0.134077
393	P17980|PRS6A_HUMAN 26S protease regulatory subunit 6A - Homo sapiens (Human)	3.15908e-08	110.233	24.8	49172.5	P17980	11 (11 0 0 0 0)	0.609091	0.127158
248	Q06830|PRDX1_HUMAN Peroxiredoxin-1 - Homo sapiens (Human)	1.66357e-09	310.253	68.3	22096.3	Q06830	31 (31 0 0 0 0)	0.60913	0.205955
497	Q5VYK3|ECM29_HUMAN Proteasome-associated protein ECM29 homolog - Homo sapiens (Human)	1.51357e-07	100.18	6.2	204159	Q5VYK3	10 (10 0 0 0 0)	0.611429	0.168268
381	P23284|PPIB_HUMAN Peptidyl-prolyl cis-trans isomerase B precursor - Homo sapiens (Human)	2.72854e-08	70.2082	29.8	22728	P23284	7 (7 0 0 0 0)	0.611429	0.174969
114	P26641|EF1G_HUMAN Elongation factor 1-gamma - Homo sapiens (Human)	2.49367e-11	140.23	21.3	50087.2	P26641	14 (14 0 0 0 0)	0.611429	0.29404
599	O75533|SF3B1_HUMAN Splicing factor 3B subunit 1 - Homo sapiens (Human)	9.78173e-07	60.1743	3.8	145723	O75533	6 (6 0 0 0 0)	0.6125	0.103401
711	Q86X76|NIT1_HUMAN Nitrilase homolog 1 - Homo sapiens (Human)	6.86093e-06	30.1574	7.6	35873.2	Q86X76	3 (3 0 0 0 0)	0.613333	0.202073
655	P49748|ACADV_HUMAN Very long-chain specific acyl-CoA dehydrogenase, mitochondrial precursor - Homo sapiens (Human)	2.48879e-06	40.1982	5.8	70345.5	P49748	4 (4 0 0 0 0)	0.613333	0.210792
691	P55036|PSMD4_HUMAN 26S proteasome non-ATPase regulatory subunit 4 - Homo sapiens (Human)	5.20698e-06	58.2754	16.7	40711.2	P55036	6 (5 1 0 0 0)	0.613333	0.319228
287	P30084|ECHM_HUMAN Enoyl-CoA hydratase, mitochondrial precursor - Homo sapiens (Human)	3.60469e-09	40.1861	11.7	31367.1	P30084	4 (4 0 0 0 0)	0.615	0.168226
625	P31937|3HIDH_HUMAN 3-hydroxyisobutyrate dehydrogenase, mitochondrial precursor - Homo sapiens (Human)	1.52543e-06	70.1889	18.2	35305.8	P31937	7 (7 0 0 0 0)	0.615714	0.131131
250	P04040|CATA_HUMAN Catalase - Homo sapiens (Human)	1.69112e-09	30.1408	4.6	59718.9	P04040	3 (3 0 0 0 0)	0.616667	0.0945163
455	Q02218|ODO1_HUMAN 2-oxoglutarate dehydrogenase E1 component, mitochondrial precursor - Homo sapiens (Human)	8.30495e-08	60.192	8.4	115862	Q02218	6 (6 0 0 0 0)	0.616667	0.201329
677	P00491|PNPH_HUMAN Purine nucleoside phosphorylase - Homo sapiens (Human)	3.75827e-06	110.18	22.5	32097.2	P00491	11 (11 0 0 0 0)	0.617	0.197768
189	Q14376|GALE_HUMAN UDP-glucose 4-epimerase - Homo sapiens (Human)	3.48104e-10	40.2169	10.9	38257.3	Q14376	4 (4 0 0 0 0)	0.6175	0.07932
449	P61163|ACTZ_HUMAN Alpha-centractin - Homo sapiens (Human)	7.51026e-08	40.222	12.8	42586.9	P61163	4 (4 0 0 0 0)	0.6175	0.367457
179	Q01518|CAP1_HUMAN Adenylyl cyclase-associated protein 1 - Homo sapiens (Human)	2.67726e-10	140.247	25.9	51822.8	Q01518	14 (14 0 0 0 0)	0.617857	0.198075
618	Q13838|UAP56_HUMAN Spliceosome RNA helicase BAT1 - Homo sapiens (Human)	1.28754e-06	40.2102	11.7	48960	Q13838	4 (4 0 0 0 0)	0.62	0.111056
132	P16989|DBPA_HUMAN DNA-binding protein A - Homo sapiens (Human)	5.50104e-11	60.2038	11	40066.1	P16989	6 (6 0 0 0 0)	0.62	0.133866
860	Q5JRA6|MIA3_HUMAN Melanoma inhibitory activity protein 3 precursor - Homo sapiens (Human)	0.000403915	40.1437	1.5	213569	Q5JRA6	4 (4 0 0 0 0)	0.62	0.147309
95	Q9BQE3|TBA1C_HUMAN Tubulin alpha-1C chain - Homo sapiens (Human)	1.24234e-11	50.2358	9.1	49863.5	Q9BQE3	5 (5 0 0 0 0)	0.62	0.173781
850	O95163|ELP1_HUMAN Elongator complex protein 1 - Homo sapiens (Human)	0.000236744	40.1778	4.3	150096	O95163	4 (4 0 0 0 0)	0.62	0.180831
416	O00193|SMAP_HUMAN Small acidic protein - Homo sapiens (Human)	4.4547e-08	30.2158	21.3	20320.2	O00193	3 (3 0 0 0 0)	0.62	0.190526
338	Q16643|DREB_HUMAN Drebrin - Homo sapiens (Human)	1.27296e-08	60.1882	10.8	71381.6	Q16643	6 (6 0 0 0 0)	0.621667	0.316317
111	P23528|COF1_HUMAN Cofilin-1 - Homo sapiens (Human)	2.31326e-11	120.245	54.2	18490.7	P23528	12 (12 0 0 0 0)	0.621818	0.122786
433	Q9Y295|DRG1_HUMAN Developmentally-regulated GTP-binding protein 1 - Homo sapiens (Human)	5.78984e-08	50.2	9.8	40516.9	Q9Y295	5 (5 0 0 0 0)	0.622	0.37151
836	Q92900|RENT1_HUMAN Regulator of nonsense transcripts 1 - Homo sapiens (Human)	0.000145376	60.1788	5.3	124267	Q92900	6 (6 0 0 0 0)	0.6225	0.17519
876	Q08257|QOR_HUMAN Quinone oxidoreductase - Homo sapiens (Human)	0.000708715	50.1481	19.5	35184.6	Q08257	5 (5 0 0 0 0)	0.623333	0.181475
617	Q15056|IF4H_HUMAN Eukaryotic translation initiation factor 4H - Homo sapiens (Human)	1.27901e-06	50.1927	17.7	27368.4	Q15056	5 (5 0 0 0 0)	0.625	0.236291
222	P18669|PGAM1_HUMAN Phosphoglycerate mutase 1 - Homo sapiens (Human)	8.0423e-10	150.229	44.9	28785.8	P18669	15 (15 0 0 0 0)	0.625333	0.237031
690	P51659|DHB4_HUMAN Peroxisomal multifunctional enzyme type 2 - Homo sapiens (Human)	5.00195e-06	70.235	13.5	79636.4	P51659	7 (7 0 0 0 0)	0.625714	0.217168
45	P14868|SYDC_HUMAN Aspartyl-tRNA synthetase, cytoplasmic - Homo sapiens (Human)	4.9738e-13	240.23	39.9	57100.1	P14868	24 (24 0 0 0 0)	0.625833	0.195691
340	P50213|IDH3A_HUMAN Isocitrate dehydrogenase [NAD] subunit alpha, mitochondrial precursor - Homo sapiens (Human)	1.31855e-08	80.2253	18.6	39566.1	P50213	8 (8 0 0 0 0)	0.62625	0.136689
297	P62195|PRS8_HUMAN 26S protease regulatory subunit 8 - Homo sapiens (Human)	4.52845e-09	120.207	24.1	45597.1	P62195	12 (12 0 0 0 0)	0.627273	0.219139
223	P49588|SYAC_HUMAN Alanyl-tRNA synthetase, cytoplasmic - Homo sapiens (Human)	8.15238e-10	410.221	34.7	106743	P49588	41 (41 0 0 0 0)	0.628684	0.158185
32	O00410|IMB3_HUMAN Importin subunit beta-3 - Homo sapiens (Human)	1.40998e-13	588.297	42.5	123550	O00410	59 (58 1 0 0 0)	0.628966	0.166277
802	P68402|PA1B2_HUMAN Platelet-activating factor acetylhydrolase IB subunit beta - Homo sapiens (Human)	4.59657e-05	40.1896	12.2	25553.1	P68402	4 (4 0 0 0 0)	0.63	0.0469042
694	P62993|GRB2_HUMAN Growth factor receptor-bound protein 2 - Homo sapiens (Human)	5.35349e-06	40.1479	22.1	25190.4	P62993	4 (4 0 0 0 0)	0.63	0.154272
682	Q9BZX2|UCK2_HUMAN Uridine-cytidine kinase 2 - Homo sapiens (Human)	4.0874e-06	30.1595	9.6	29281.1	Q9BZX2	3 (3 0 0 0 0)	0.63	0.164621
50	P48643|TCPE_HUMAN T-complex protein 1 subunit epsilon - Homo sapiens (Human)	7.13873e-13	280.356	34.2	59632.9	P48643	28 (28 0 0 0 0)	0.63	0.19533
273	O60256|KPRB_HUMAN Phosphoribosyl pyrophosphate synthetase-associated protein 2 - Homo sapiens (Human)	2.80308e-09	70.3015	20.6	40899.4	O60256	7 (7 0 0 0 0)	0.63	0.249733
171	P17812|PYRG1_HUMAN CTP synthase 1 - Homo sapiens (Human)	2.16023e-10	170.233	23	66648.1	P17812	17 (17 0 0 0 0)	0.631333	0.185621
686	Q9Y5B9|SP16H_HUMAN FACT complex subunit SPT16 - Homo sapiens (Human)	4.51932e-06	30.1739	2.8	119838	Q9Y5B9	3 (3 0 0 0 0)	0.635	0.289914
49	P06733|ENOA_HUMAN Alpha-enolase - Homo sapiens (Human)	5.83977e-13	562.317	58.1	47139.4	P06733	57 (53 4 0 0 0)	0.635577	0.624284
243	P30048|PRDX3_HUMAN Thioredoxin-dependent peroxide reductase, mitochondrial precursor - Homo sapiens (Human)	1.44751e-09	80.2449	25	27675.2	P30048	8 (8 0 0 0 0)	0.6375	0.0903564
692	Q06203|PUR1_HUMAN Amidophosphoribosyltransferase precursor - Homo sapiens (Human)	5.29711e-06	40.2424	10.4	57362.4	Q06203	4 (4 0 0 0 0)	0.6375	0.178396
584	Q15738|NSDHL_HUMAN Sterol-4-alpha-carboxylate 3-dehydrogenase, decarboxylating - Homo sapiens (Human)	7.15603e-07	60.1787	15.3	41873.6	Q15738	6 (6 0 0 0 0)	0.638	0.10849
383	Q9Y2Z0|SUGT1_HUMAN Suppressor of G2 allele of SKP1 homolog - Homo sapiens (Human)	2.83073e-08	130.242	38.6	40998.5	Q9Y2Z0	13 (13 0 0 0 0)	0.638462	0.286003
829	P09104|ENOG_HUMAN Gamma-enolase - Homo sapiens (Human)	0.000112375	26.1969	6.7	47239.1	P09104	3 (1 2 0 0 0)	0.64	0.285832
775	P17844|DDX5_HUMAN Probable ATP-dependent RNA helicase DDX5 - Homo sapiens (Human)	2.17316e-05	40.211	6	69104.8	P17844	4 (4 0 0 0 0)	0.64	0.38
460	Q9BPX3|CND3_HUMAN Condensin complex subunit 3 - Homo sapiens (Human)	9.43361e-08	100.202	9	114262	Q9BPX3	10 (10 0 0 0 0)	0.641111	0.282818
200	P50990|TCPQ_HUMAN T-complex protein 1 subunit theta - Homo sapiens (Human)	4.68877e-10	538.233	60.9	59582.6	P50990	54 (53 1 0 0 0)	0.6418	0.198943
730	Q00341|VIGLN_HUMAN Vigilin - Homo sapiens (Human)	9.3151e-06	50.1885	4.7	141352	Q00341	5 (5 0 0 0 0)	0.642	0.256066
394	Q92905|CSN5_HUMAN COP9 signalosome complex subunit 5 - Homo sapiens (Human)	3.18174e-08	40.1734	8.7	37554.7	Q92905	4 (4 0 0 0 0)	0.6425	0.0722842
598	Q13618|CUL3_HUMAN Cullin-3 - Homo sapiens (Human)	9.52929e-07	30.1985	3.6	88873.5	Q13618	3 (3 0 0 0 0)	0.643333	0.150111
793	O14737|PDCD5_HUMAN Programmed cell death protein 5 - Homo sapiens (Human)	3.85503e-05	28.1881	19.2	14276.3	O14737	3 (2 1 0 0 0)	0.643333	0.210792
8	P07900|HS90A_HUMAN Heat shock protein HSP 90-alpha - Homo sapiens (Human)	1.11022e-15	590.252	39.9	84606.7	P07900	61 (51 10 0 0 0)	0.643793	0.169041
98	P07355|ANXA2_HUMAN Annexin A2 - Homo sapiens (Human)	1.49147e-11	378.281	56.6	38579.8	P07355	38 (37 1 0 0 0)	0.643824	0.135423
302	P62826|RAN_HUMAN GTP-binding nuclear protein Ran - Homo sapiens (Human)	5.53015e-09	170.227	36.1	24407.6	P62826	17 (17 0 0 0 0)	0.644	0.143168
10	P78371|TCPB_HUMAN T-complex protein 1 subunit beta - Homo sapiens (Human)	2.22045e-15	550.285	55.5	57452.3	P78371	55 (55 0 0 0 0)	0.644074	0.0971969
502	P52565|GDIR1_HUMAN Rho GDP-dissociation inhibitor 1 - Homo sapiens (Human)	1.71723e-07	60.1805	18.1	23192.7	P52565	6 (6 0 0 0 0)	0.645	0.239562
60	P08107|HSP71_HUMAN Heat shock 70 kDa protein 1 - Homo sapiens (Human)	2.09055e-12	230.293	21.7	70009.2	P08107	23 (23 0 0 0 0)	0.645652	0.216161
153	Q9UGV6|HMG1X_HUMAN High mobility group protein 1-like 10 - Homo sapiens (Human)	1.43318e-10	100.225	20.4	24203	Q9UGV6	10 (10 0 0 0 0)	0.646	0.113744
386	P30101|PDIA3_HUMAN Protein disulfide-isomerase A3 precursor - Homo sapiens (Human)	2.98618e-08	310.259	38.4	56746.8	P30101	31 (31 0 0 0 0)	0.646552	0.220264
684	P35749|MYH11_HUMAN Myosin-11 - Homo sapiens (Human)	4.27749e-06	40.2362	1.6	227198	P35749	4 (4 0 0 0 0)	0.646667	0.0404145
610	P28066|PSA5_HUMAN Proteasome subunit alpha type-5 - Homo sapiens (Human)	1.15698e-06	80.1762	28.2	26394.2	P28066	8 (8 0 0 0 0)	0.6475	0.127251
85	P49368|TCPG_HUMAN T-complex protein 1 subunit gamma - Homo sapiens (Human)	8.30114e-12	388.257	46.6	60495.4	P49368	39 (38 1 0 0 0)	0.648947	0.163671
315	P22102|PUR2_HUMAN Trifunctional purine biosynthetic protein adenosine-3 [Includes: Phosphoribosylamine--glycine ligase - Homo sapiens (Human)	7.41193e-09	320.233	31	107699	P22102	32 (32 0 0 0 0)	0.649231	0.18588
170	Q9UNM6|PSD13_HUMAN 26S proteasome non-ATPase regulatory subunit 13 - Homo sapiens (Human)	2.1422e-10	170.223	39.1	42891.2	Q9UNM6	17 (17 0 0 0 0)	0.65	0.136748
707	Q9H0Q0|FA49A_HUMAN Protein FAM49A - Homo sapiens (Human)	6.56712e-06	50.1727	14.6	37288.8	Q9H0Q0	5 (5 0 0 0 0)	0.65	0.155081
267	P49915|GUAA_HUMAN GMP synthase [glutamine-hydrolyzing] - Homo sapiens (Human)	2.49938e-09	220.221	24.1	76667.1	P49915	22 (22 0 0 0 0)	0.65	0.201445
242	P62191|PRS4_HUMAN 26S protease regulatory subunit 4 - Homo sapiens (Human)	1.42959e-09	86.2758	20.9	49153.8	P62191	9 (7 2 0 0 0)	0.65	0.246171
665	Q6P1N9|TATD1_HUMAN Putative deoxyribonuclease TATDN1 - Homo sapiens (Human)	2.96573e-06	30.1865	8.1	33579.9	Q6P1N9	3 (3 0 0 0 0)	0.65	0.277128
53	Q58FF7|H90B3_HUMAN Putative heat shock protein HSP 90-beta-3 - Homo sapiens (Human)	1.20459e-12	466.293	22.6	68282	Q58FF7	47 (45 2 0 0 0)	0.650682	0.205295
158	P62937|PPIA_HUMAN Peptidyl-prolyl cis-trans isomerase A - Homo sapiens (Human)	1.80572e-10	240.241	55.2	18000.9	P62937	24 (24 0 0 0 0)	0.650909	0.304489
835	P60891|PRPS1_HUMAN Ribose-phosphate pyrophosphokinase 1 - Homo sapiens (Human)	0.000133664	60.203	20.4	34811.9	P60891	6 (6 0 0 0 0)	0.651667	0.255532
670	P62988|UBIQ_HUMAN Ubiquitin - Homo sapiens (Human)	3.30038e-06	50.1959	44.7	8559.62	P62988	5 (5 0 0 0 0)	0.652	0.189526
479	Q04917|1433F_HUMAN 14-3-3 protein eta - Homo sapiens (Human)	1.10747e-07	58.2081	21.5	28201	Q04917	6 (5 1 0 0 0)	0.652	0.32345
279	P43487|RANG_HUMAN Ran-specific GTPase-activating protein - Homo sapiens (Human)	3.13223e-09	100.201	34.3	23295.6	P43487	10 (10 0 0 0 0)	0.652	0.234985
262	P18206|VINC_HUMAN Vinculin - Homo sapiens (Human)	2.22945e-09	150.214	11.7	123722	P18206	15 (15 0 0 0 0)	0.652222	0.315031
133	P07954|FUMH_HUMAN Fumarate hydratase, mitochondrial precursor - Homo sapiens (Human)	5.71343e-11	120.241	24.7	54602.2	P07954	12 (12 0 0 0 0)	0.6525	0.240572
26	P49411|EFTU_HUMAN Elongation factor Tu, mitochondrial precursor - Homo sapiens (Human)	7.99361e-14	200.22	34.1	49510.2	P49411	20 (20 0 0 0 0)	0.652941	0.180616
43	P40227|TCPZ_HUMAN T-complex protein 1 subunit zeta - Homo sapiens (Human)	4.19664e-13	298.279	43.7	57987.7	P40227	30 (29 1 0 0 0)	0.653	0.163478
161	P51665|PSD7_HUMAN 26S proteasome non-ATPase regulatory subunit 7 - Homo sapiens (Human)	1.92901e-10	80.2363	26.5	37002.5	P51665	8 (8 0 0 0 0)	0.65375	0.203044
30	P31948|STIP1_HUMAN Stress-induced-phosphoprotein 1 - Homo sapiens (Human)	1.25455e-13	310.218	34.3	62599.5	P31948	31 (31 0 0 0 0)	0.654516	0.178864
621	Q96HR9|REEP6_HUMAN Receptor expression-enhancing protein 6 - Homo sapiens (Human)	1.4547e-06	40.2079	12.5	20719.8	Q96HR9	4 (4 0 0 0 0)	0.655	0.00707107
790	O14744|ANM5_HUMAN Protein arginine N-methyltransferase 5 - Homo sapiens (Human)	3.49231e-05	60.164	9.7	72637.7	O14744	6 (6 0 0 0 0)	0.655	0.184472
735	Q9Y696|CLIC4_HUMAN Chloride intracellular channel protein 4 - Homo sapiens (Human)	1.01719e-05	60.1781	21.3	28753.8	Q9Y696	6 (6 0 0 0 0)	0.656667	0.15629
507	O15067|PUR4_HUMAN Phosphoribosylformylglycinamidine synthase - Homo sapiens (Human)	1.85424e-07	120.202	8.5	144573	O15067	12 (12 0 0 0 0)	0.657273	0.131079
687	O95347|SMC2_HUMAN Structural maintenance of chromosomes protein 2 - Homo sapiens (Human)	4.57295e-06	160.198	12.9	135696	O95347	16 (16 0 0 0 0)	0.6575	0.131227
265	P00390|GSHR_HUMAN Glutathione reductase, mitochondrial precursor - Homo sapiens (Human)	2.4169e-09	100.202	20.7	56221	P00390	10 (10 0 0 0 0)	0.658	0.200986
208	P54136|SYRC_HUMAN Arginyl-tRNA synthetase, cytoplasmic - Homo sapiens (Human)	6.26162e-10	220.2	27.1	75331	P54136	22 (22 0 0 0 0)	0.658095	0.176029
358	P50502|F10A1_HUMAN Hsc70-interacting protein - Homo sapiens (Human)	1.80787e-08	60.2887	10.6	41305.5	P50502	6 (6 0 0 0 0)	0.66	0.142127
582	P13667|PDIA4_HUMAN Protein disulfide-isomerase A4 precursor - Homo sapiens (Human)	6.6962e-07	208.205	23.6	72887.1	P13667	21 (20 1 0 0 0)	0.66	0.208044
108	Q96P70|IPO9_HUMAN Importin-9 - Homo sapiens (Human)	1.94678e-11	120.25	13.1	115889	Q96P70	12 (12 0 0 0 0)	0.66	0.29674
842	P78417|GSTO1_HUMAN Glutathione transferase omega-1 - Homo sapiens (Human)	0.000179778	30.1435	10	27548	P78417	3 (3 0 0 0 0)	0.66	0.302655
263	P62333|PRS10_HUMAN 26S protease regulatory subunit S10B - Homo sapiens (Human)	2.3067e-09	210.231	47.6	44145.2	P62333	21 (21 0 0 0 0)	0.661	0.196654
517	P62805|H4_HUMAN Histone H4 - Homo sapiens (Human)	2.24796e-07	80.2084	38.8	11360.4	P62805	8 (8 0 0 0 0)	0.661667	0.0587934
277	P61160|ARP2_HUMAN Actin-related protein 2 - Homo sapiens (Human)	3.01826e-09	120.217	18.5	44732.3	P61160	12 (12 0 0 0 0)	0.661667	0.308304
676	P62316|SMD2_HUMAN Small nuclear ribonucleoprotein Sm D2 - Homo sapiens (Human)	3.72084e-06	50.2416	32.2	13518.2	P62316	5 (5 0 0 0 0)	0.662	0.204255
536	P23919|KTHY_HUMAN Thymidylate kinase - Homo sapiens (Human)	3.0431e-07	60.1742	21.7	23804.5	P23919	6 (6 0 0 0 0)	0.663333	0.108012
274	Q9HB71|CYBP_HUMAN Calcyclin-binding protein - Homo sapiens (Human)	2.88706e-09	218.242	58.3	26193.7	Q9HB71	22 (21 1 0 0 0)	0.664286	0.184189
524	O43143|DHX15_HUMAN Putative pre-mRNA-splicing factor ATP-dependent RNA helicase DHX15 - Homo sapiens (Human)	2.64071e-07	150.21	12.3	90875.3	O43143	15 (15 0 0 0 0)	0.664615	0.300738
246	P09493|TPM1_HUMAN Tropomyosin alpha-1 chain - Homo sapiens (Human)	1.59201e-09	100.257	12.3	32688.7	P09493	10 (10 0 0 0 0)	0.665	0.150499
506	P61081|UBC12_HUMAN NEDD8-conjugating enzyme Ubc12 - Homo sapiens (Human)	1.81894e-07	40.1458	19.1	20886.7	P61081	4 (4 0 0 0 0)	0.665	0.225906
308	O43837|IDH3B_HUMAN Isocitrate dehydrogenase [NAD] subunit beta, mitochondrial precursor - Homo sapiens (Human)	6.31856e-09	50.2637	14.5	42156.6	O43837	5 (5 0 0 0 0)	0.666	0.257934
813	Q9HCC0|MCCB_HUMAN Methylcrotonoyl-CoA carboxylase beta chain, mitochondrial precursor - Homo sapiens (Human)	6.22731e-05	30.1854	6	61294.5	Q9HCC0	3 (3 0 0 0 0)	0.666667	0.0585947
635	O60884|DNJA2_HUMAN DnaJ homolog subfamily A member 2 - Homo sapiens (Human)	1.83547e-06	30.1606	5.6	45716.6	O60884	3 (3 0 0 0 0)	0.666667	0.161658
458	P55786|PSA_HUMAN Puromycin-sensitive aminopeptidase - Homo sapiens (Human)	8.63461e-08	210.221	18.1	103211	P55786	21 (21 0 0 0 0)	0.667368	0.247023
430	P49720|PSB3_HUMAN Proteasome subunit beta type-3 - Homo sapiens (Human)	5.46704e-08	110.233	32.7	22933.5	P49720	11 (11 0 0 0 0)	0.671	0.248169
342	P30520|PURA2_HUMAN Adenylosuccinate synthetase isozyme 2 - Homo sapiens (Human)	1.33777e-08	90.2342	18	50065.8	P30520	9 (9 0 0 0 0)	0.67125	0.117283
28	Q99832|TCPH_HUMAN T-complex protein 1 subunit eta - Homo sapiens (Human)	1.05471e-13	340.306	50.3	59329	Q99832	34 (34 0 0 0 0)	0.67125	0.207687
614	P61088|UBE2N_HUMAN Ubiquitin-conjugating enzyme E2 N - Homo sapiens (Human)	1.27417e-06	60.2161	26.3	17127	P61088	6 (6 0 0 0 0)	0.671667	0.263319
371	Q5T4S7|UBR4_HUMAN E3 ubiquitin-protein ligase UBR4 - Homo sapiens (Human)	2.3911e-08	120.196	3	573479	Q5T4S7	12 (12 0 0 0 0)	0.672222	0.191688
595	O60610|DIAP1_HUMAN Protein diaphanous homolog 1 - Homo sapiens (Human)	9.31736e-07	50.1675	5	138890	O60610	5 (5 0 0 0 0)	0.6725	0.0981071
859	Q9UIJ7|KAD3_HUMAN GTP:AMP phosphotransferase mitochondrial - Homo sapiens (Human)	0.000386059	30.138	17.2	25549.5	Q9UIJ7	3 (3 0 0 0 0)	0.673333	0.257164
94	P38646|GRP75_HUMAN Stress-70 protein, mitochondrial precursor - Homo sapiens (Human)	1.24045e-11	360.252	41.2	73634.8	P38646	36 (36 0 0 0 0)	0.673714	0.107951
333	P00338|LDHA_HUMAN L-lactate dehydrogenase A chain - Homo sapiens (Human)	1.14946e-08	310.214	41.9	36665.4	P00338	31 (31 0 0 0 0)	0.674231	0.12788
150	Q99714|HCD2_HUMAN 3-hydroxyacyl-CoA dehydrogenase type-2 - Homo sapiens (Human)	1.1938e-10	210.277	65.9	26906.1	Q99714	21 (21 0 0 0 0)	0.674286	0.203975
542	O00231|PSD11_HUMAN 26S proteasome non-ATPase regulatory subunit 11 - Homo sapiens (Human)	3.5296e-07	170.213	35.3	47434.1	O00231	17 (17 0 0 0 0)	0.674375	0.109055
5	P40926|MDHM_HUMAN Malate dehydrogenase, mitochondrial precursor - Homo sapiens (Human)	1e-30	360.335	61.5	35508.8	P40926	36 (36 0 0 0 0)	0.675161	0.178304
62	P11021|GRP78_HUMAN 78 kDa glucose-regulated protein precursor - Homo sapiens (Human)	2.26708e-12	456.256	43.9	72288.5	P11021	46 (44 2 0 0 0)	0.676444	0.184688
113	Q92598|HS105_HUMAN Heat shock protein 105 kDa - Homo sapiens (Human)	2.48923e-11	480.28	39.5	96803.6	Q92598	48 (48 0 0 0 0)	0.677174	0.252716
440	Q9Y266|NUDC_HUMAN Nuclear migration protein nudC - Homo sapiens (Human)	6.42524e-08	130.198	26	38219.1	Q9Y266	13 (13 0 0 0 0)	0.6775	0.304784
382	P00505|AATM_HUMAN Aspartate aminotransferase, mitochondrial precursor - Homo sapiens (Human)	2.82752e-08	250.26	40	47445.3	P00505	25 (25 0 0 0 0)	0.678	0.19485
452	P62491|RB11A_HUMAN Ras-related protein Rab-11A - Homo sapiens (Human)	7.95739e-08	110.207	31.9	24378.4	P62491	11 (11 0 0 0 0)	0.678182	0.0672039
93	Q9Y490|TLN1_HUMAN Talin-1 - Homo sapiens (Human)	1.12366e-11	730.257	27	269596	Q9Y490	73 (73 0 0 0 0)	0.679483	0.185732
780	Q9BPW8|NIPS1_HUMAN Protein NipSnap homolog 1 - Homo sapiens (Human)	2.55128e-05	40.1856	16.5	33288.8	Q9BPW8	4 (4 0 0 0 0)	0.68	0.0938083
70	O95433|AHSA1_HUMAN Activator of 90 kDa heat shock protein ATPase homolog 1 - Homo sapiens (Human)	3.90465e-12	70.249	16.3	38250.2	O95433	7 (7 0 0 0 0)	0.68	0.123962
495	Q9H4B7|TBB1_HUMAN Tubulin beta-1 chain - Homo sapiens (Human)	1.50539e-07	120.189	8.4	50294.6	Q9H4B7	12 (12 0 0 0 0)	0.68	0.255773
128	P50991|TCPD_HUMAN T-complex protein 1 subunit delta - Homo sapiens (Human)	4.61853e-11	456.278	55.3	57887.9	P50991	46 (44 2 0 0 0)	0.680465	0.138786
72	Q9NTK5|OLA1_HUMAN Obg-like ATPase 1 - Homo sapiens (Human)	4.33431e-12	150.263	27	44715.4	Q9NTK5	15 (15 0 0 0 0)	0.680714	0.165272
15	Q12931|TRAP1_HUMAN Heat shock protein 75 kDa, mitochondrial precursor - Homo sapiens (Human)	1.88738e-14	320.282	34.9	80059.8	Q12931	32 (32 0 0 0 0)	0.681562	0.23089
728	P54819|KAD2_HUMAN Adenylate kinase isoenzyme 2, mitochondrial - Homo sapiens (Human)	9.13126e-06	80.1828	20.9	26460.8	P54819	8 (8 0 0 0 0)	0.6825	0.219789
96	Q00796|DHSO_HUMAN Sorbitol dehydrogenase - Homo sapiens (Human)	1.33749e-11	110.258	35.6	38271.9	Q00796	11 (11 0 0 0 0)	0.684545	0.250853
374	O75347|TBCA_HUMAN Tubulin-specific chaperone A - Homo sapiens (Human)	2.43932e-08	60.2039	43.5	12846.7	O75347	6 (6 0 0 0 0)	0.685	0.0554076
808	Q99961|SH3G1_HUMAN Endophilin-A2 - Homo sapiens (Human)	5.80579e-05	40.1525	6.5	41464.1	Q99961	4 (4 0 0 0 0)	0.685	0.190526
817	O43776|SYNC_HUMAN Asparaginyl-tRNA synthetase, cytoplasmic - Homo sapiens (Human)	7.20234e-05	70.1891	14.8	62902.6	O43776	7 (7 0 0 0 0)	0.685714	0.32969
156	P07195|LDHB_HUMAN L-lactate dehydrogenase B chain - Homo sapiens (Human)	1.74476e-10	318.253	41.9	36615.2	P07195	32 (31 1 0 0 0)	0.686207	0.177772
740	P40616|ARL1_HUMAN ADP-ribosylation factor-like protein 1 - Homo sapiens (Human)	1.13074e-05	30.1711	13.8	20404.5	P40616	3 (3 0 0 0 0)	0.686667	0.0404145
791	P53004|BIEA_HUMAN Biliverdin reductase A precursor - Homo sapiens (Human)	3.67436e-05	48.2	14.5	33407.3	P53004	5 (4 1 0 0 0)	0.6875	0.0320156
328	Q14568|HS902_HUMAN Putative heat shock protein HSP 90-alpha A2 - Homo sapiens (Human)	1.07631e-08	130.219	22.4	39340.5	Q14568	13 (13 0 0 0 0)	0.688182	0.215491
121	Q9NZL9|MAT2B_HUMAN Methionine adenosyltransferase 2 subunit beta - Homo sapiens (Human)	3.4347e-11	70.3214	24.9	37528.2	Q9NZL9	7 (7 0 0 0 0)	0.688571	0.308676
192	P14550|AK1A1_HUMAN Alcohol dehydrogenase [NADP+] - Homo sapiens (Human)	3.75191e-10	86.2954	19.7	36549.9	P14550	9 (7 2 0 0 0)	0.688889	0.492302
783	O00232|PSD12_HUMAN 26S proteasome non-ATPase regulatory subunit 12 - Homo sapiens (Human)	2.7721e-05	60.1846	9.9	52870.6	O00232	6 (6 0 0 0 0)	0.69	0.023094
866	Q9NTT1|U2D3L_HUMAN Putative ubiquitin-conjugating enzyme E2 D3-like protein - Homo sapiens (Human)	0.000445592	36.1413	14.3	16894.5	Q9NTT1	4 (2 2 0 0 0)	0.69	0.057735
518	P19174|PLCG1_HUMAN 1-phosphatidylinositol-4,5-bisphosphate phosphodiesterase gamma-1 - Homo sapiens (Human)	2.25773e-07	80.1916	6.5	148438	P19174	8 (8 0 0 0 0)	0.69	0.237487
538	Q9NRN7|ADPPT_HUMAN L-aminoadipate-semialdehyde dehydrogenase-phosphopantetheinyl transferase - Homo sapiens (Human)	3.22403e-07	50.2174	10	35753.1	Q9NRN7	5 (5 0 0 0 0)	0.69	0.244131
300	Q8TAA3|PSA7L_HUMAN Proteasome subunit alpha type-7-like - Homo sapiens (Human)	4.98357e-09	60.2358	23.8	28512.1	Q8TAA3	6 (6 0 0 0 0)	0.691667	0.127815
475	P25786|PSA1_HUMAN Proteasome subunit alpha type-1 - Homo sapiens (Human)	1.0719e-07	110.193	22.8	29536.9	P25786	11 (11 0 0 0 0)	0.691818	0.182199
801	O75643|U520_HUMAN U5 small nuclear ribonucleoprotein 200 kDa helicase - Homo sapiens (Human)	4.5702e-05	70.1525	3.2	244351	O75643	7 (7 0 0 0 0)	0.692	0.191625
280	Q01813|K6PP_HUMAN 6-phosphofructokinase type C - Homo sapiens (Human)	3.16044e-09	228.263	25.5	85541.6	Q01813	23 (22 1 0 0 0)	0.692222	0.251011
260	Q9HAV4|XPO5_HUMAN Exportin-5 - Homo sapiens (Human)	2.18676e-09	200.218	13.5	136222	Q9HAV4	20 (20 0 0 0 0)	0.692941	0.178702
706	Q9H082|RB33B_HUMAN Ras-related protein Rab-33B - Homo sapiens (Human)	6.39672e-06	36.2014	5.7	25700.8	Q9H082	4 (2 2 0 0 0)	0.693333	0.0568624
44	P11142|HSP7C_HUMAN Heat shock cognate 71 kDa protein - Homo sapiens (Human)	4.31877e-13	510.298	41.3	70854.4	P11142	51 (51 0 0 0 0)	0.694894	0.12823
824	O15145|ARPC3_HUMAN Actin-related protein 2/3 complex subunit 3 - Homo sapiens (Human)	9.53876e-05	40.1482	13.5	20533.4	O15145	4 (4 0 0 0 0)	0.695	0.0057735
555	P51572|BAP31_HUMAN B-cell receptor-associated protein 31 - Homo sapiens (Human)	4.35347e-07	110.181	30.9	27974	P51572	11 (11 0 0 0 0)	0.695	0.107038
380	Q9NSE4|SYIM_HUMAN Isoleucyl-tRNA synthetase, mitochondrial precursor - Homo sapiens (Human)	2.71289e-08	50.2094	5.6	113719	Q9NSE4	5 (5 0 0 0 0)	0.695	0.136748
227	P50395|GDIB_HUMAN Rab GDP dissociation inhibitor beta - Homo sapiens (Human)	8.4767e-10	140.231	29.4	50630.9	P50395	14 (14 0 0 0 0)	0.695385	0.228131
3	P17987|TCPA_HUMAN T-complex protein 1 subunit alpha - Homo sapiens (Human)	1e-30	500.287	58.8	60305.7	P17987	50 (50 0 0 0 0)	0.6954	0.347341
36	P10809|CH60_HUMAN 60 kDa heat shock protein, mitochondrial precursor - Homo sapiens (Human)	1.9873e-13	818.301	66	61016.5	P10809	82 (81 1 0 0 0)	0.695526	0.140108
794	Q9Y606|TRUA_HUMAN tRNA pseudouridine synthase A - Homo sapiens (Human)	4.12667e-05	50.176	7.5	47440	Q9Y606	5 (5 0 0 0 0)	0.696	0.115672
343	P46940|IQGA1_HUMAN Ras GTPase-activating-like protein IQGAP1 - Homo sapiens (Human)	1.46215e-08	270.231	14.9	189133	P46940	27 (27 0 0 0 0)	0.696087	0.161941
451	Q9BXP5|ARS2_HUMAN Arsenite-resistance protein 2 - Homo sapiens (Human)	7.92006e-08	30.1672	3.9	100604	Q9BXP5	3 (3 0 0 0 0)	0.696667	0.0493288
663	P46379|BAT3_HUMAN Large proline-rich protein BAT3 - Homo sapiens (Human)	2.88332e-06	70.1794	5.7	119334	P46379	7 (7 0 0 0 0)	0.698333	0.153286
180	P67775|PP2AA_HUMAN Serine/threonine-protein phosphatase 2A catalytic subunit alpha isoform - Homo sapiens (Human)	2.68326e-10	120.186	24.3	35571.4	P67775	12 (12 0 0 0 0)	0.698333	0.180898
714	Q9NR45|SIAS_HUMAN Sialic acid synthase - Homo sapiens (Human)	7.34074e-06	40.1973	8.9	40281.5	Q9NR45	4 (4 0 0 0 0)	0.7	0.023094
116	P09211|GSTP1_HUMAN Glutathione S-transferase P - Homo sapiens (Human)	2.91211e-11	260.294	68.6	23341	P09211	26 (26 0 0 0 0)	0.7004	0.210861
590	Q9BXW7|CECR5_HUMAN Cat eye syndrome critical region protein 5 precursor - Homo sapiens (Human)	8.35935e-07	60.1611	13.7	46291.8	Q9BXW7	6 (6 0 0 0 0)	0.701667	0.159802
744	O95071|UBR5_HUMAN E3 ubiquitin-protein ligase UBR5 - Homo sapiens (Human)	1.19826e-05	60.2041	3	309157	O95071	6 (6 0 0 0 0)	0.701667	0.280244
583	P06493|CDC2_HUMAN Cell division control protein 2 homolog - Homo sapiens (Human)	6.85778e-07	100.187	34.7	34073.9	P06493	10 (10 0 0 0 0)	0.703333	0.181039
770	Q96S59|RANB9_HUMAN Ran-binding protein 9 - Homo sapiens (Human)	1.98676e-05	30.1649	5.5	77798.1	Q96S59	3 (3 0 0 0 0)	0.703333	0.637364
594	Q9Y265|RUVB1_HUMAN RuvB-like 1 - Homo sapiens (Human)	9.28459e-07	90.2128	18.9	50196.4	Q9Y265	9 (9 0 0 0 0)	0.705	0.135541
392	O00764|PDXK_HUMAN Pyridoxal kinase - Homo sapiens (Human)	3.13441e-08	40.2329	12.2	35079.9	O00764	4 (4 0 0 0 0)	0.705	0.294901
491	P10768|ESTD_HUMAN S-formylglutathione hydrolase - Homo sapiens (Human)	1.42206e-07	90.2093	27	31442.5	P10768	9 (9 0 0 0 0)	0.706667	0.207726
501	P28838|AMPL_HUMAN Cytosol aminopeptidase - Homo sapiens (Human)	1.7099e-07	240.206	37.6	56130.9	P28838	24 (24 0 0 0 0)	0.707727	0.222816
143	P11586|C1TC_HUMAN C-1-tetrahydrofolate synthase, cytoplasmic - Homo sapiens (Human)	1.01305e-10	350.237	28.8	101496	P11586	35 (35 0 0 0 0)	0.707931	0.191747
237	Q8WUM4|PDC6I_HUMAN Programmed cell death 6-interacting protein - Homo sapiens (Human)	1.29576e-09	210.224	21.3	95963.3	Q8WUM4	21 (21 0 0 0 0)	0.708889	0.12588
591	P42765|THIM_HUMAN 3-ketoacyl-CoA thiolase, mitochondrial - Homo sapiens (Human)	8.87894e-07	110.212	32	41897.7	P42765	11 (11 0 0 0 0)	0.709	0.187762
4	Q13885|TBB2A_HUMAN Tubulin beta-2A chain - Homo sapiens (Human)	1e-30	494.38	57.8	49875	Q13885	52 (39 13 0 0 0)	0.709792	0.192326
350	Q04837|SSB_HUMAN Single-stranded DNA-binding protein, mitochondrial precursor - Homo sapiens (Human)	1.57147e-08	30.2422	15.5	17249	Q04837	3 (3 0 0 0 0)	0.71	0.0173205
163	P43490|NAMPT_HUMAN Nicotinamide phosphoribosyltransferase - Homo sapiens (Human)	1.98822e-10	50.2481	10.8	55486.6	P43490	5 (5 0 0 0 0)	0.71	0.0212132
777	P60510|PP4C_HUMAN Serine/threonine-protein phosphatase 4 catalytic subunit - Homo sapiens (Human)	2.3536e-05	30.1935	9.8	35057.4	P60510	3 (3 0 0 0 0)	0.71	0.0866025
792	Q9NQR4|NIT2_HUMAN Nitrilase homolog 2 - Homo sapiens (Human)	3.71637e-05	70.2057	24.3	30588.6	Q9NQR4	7 (7 0 0 0 0)	0.71	0.147986
257	P61981|1433G_HUMAN 14-3-3 protein gamma - Homo sapiens (Human)	2.05357e-09	80.2248	29.1	28284.9	P61981	8 (8 0 0 0 0)	0.71	0.192094
751	P30042|ES1_HUMAN ES1 protein homolog, mitochondrial precursor - Homo sapiens (Human)	1.32856e-05	40.1937	22.4	28152.7	P30042	4 (4 0 0 0 0)	0.71	0.336353
12	Q13263|TIF1B_HUMAN Transcription intermediary factor 1-beta - Homo sapiens (Human)	8.88178e-15	230.22	25.5	88493.5	Q13263	23 (23 0 0 0 0)	0.71087	0.422169
484	Q15785|TOM34_HUMAN Mitochondrial import receptor subunit TOM34 - Homo sapiens (Human)	1.29327e-07	70.2239	18.4	34537.8	Q15785	7 (7 0 0 0 0)	0.711429	0.0679285
462	P48147|PPCE_HUMAN Prolyl endopeptidase - Homo sapiens (Human)	9.50937e-08	120.219	16.6	80712.1	P48147	12 (12 0 0 0 0)	0.711667	0.224331
819	O94979|SC31A_HUMAN Protein transport protein Sec31A - Homo sapiens (Human)	7.62842e-05	50.1651	3.7	132931	O94979	5 (5 0 0 0 0)	0.713333	0.0493288
626	P61586|RHOA_HUMAN Transforming protein RhoA precursor - Homo sapiens (Human)	1.53944e-06	60.1608	21.2	21754.1	P61586	6 (6 0 0 0 0)	0.713333	0.85179
438	P06753|TPM3_HUMAN Tropomyosin alpha-3 chain - Homo sapiens (Human)	6.22342e-08	90.188	19.4	32798.8	P06753	9 (9 0 0 0 0)	0.714286	0.228171
41	P54652|HSP72_HUMAN Heat shock-related 70 kDa protein 2 - Homo sapiens (Human)	3.35287e-13	130.282	10.6	69978	P54652	13 (13 0 0 0 0)	0.715833	0.156754
529	Q06210|GFPT1_HUMAN Glucosamine--fructose-6-phosphate aminotransferase [isomerizing] 1 - Homo sapiens (Human)	2.76856e-07	130.197	15.7	78756.4	Q06210	13 (13 0 0 0 0)	0.716154	0.235922
13	Q71U36|TBA1A_HUMAN Tubulin alpha-1A chain - Homo sapiens (Human)	1.33227e-14	478.267	59.6	50103.7	Q71U36	48 (47 1 0 0 0)	0.716154	0.249089
453	P30154|2AAB_HUMAN Serine/threonine-protein phosphatase 2A 65 kDa regulatory subunit A beta isoform - Homo sapiens (Human)	8.12469e-08	30.2017	4.8	66171.7	P30154	3 (3 0 0 0 0)	0.716667	0.334863
216	P56537|IF6_HUMAN Eukaryotic translation initiation factor 6 - Homo sapiens (Human)	7.2249e-10	80.2097	42.4	26582.2	P56537	8 (8 0 0 0 0)	0.7175	0.0777817
839	Q99598|TSNAX_HUMAN Translin-associated protein X - Homo sapiens (Human)	0.000161807	40.153	15.5	33091.7	Q99598	4 (4 0 0 0 0)	0.7175	0.187683
757	P35249|RFC4_HUMAN Replication factor C subunit 4 - Homo sapiens (Human)	1.51497e-05	38.1684	11	39656.9	P35249	4 (3 1 0 0 0)	0.7175	0.382132
661	P11802|CDK4_HUMAN Cell division protein kinase 4 - Homo sapiens (Human)	2.81054e-06	40.2001	14.2	33708.4	P11802	4 (4 0 0 0 0)	0.7175	0.411532
334	Q14204|DYHC1_HUMAN Cytoplasmic dynein 1 heavy chain 1 - Homo sapiens (Human)	1.15422e-08	720.268	14.4	532072	Q14204	72 (72 0 0 0 0)	0.718421	0.184457
261	Q9NY33|DPP3_HUMAN Dipeptidyl-peptidase 3 - Homo sapiens (Human)	2.20203e-09	150.27	19.9	82537.9	Q9NY33	15 (15 0 0 0 0)	0.719286	0.207419
758	P36639|8ODP_HUMAN 7,8-dihydro-8-oxoguanine triphosphatase - Homo sapiens (Human)	1.54878e-05	40.1626	20.8	22537.1	P36639	4 (4 0 0 0 0)	0.72	0.121381
418	P04179|SODM_HUMAN Superoxide dismutase [Mn], mitochondrial precursor - Homo sapiens (Human)	4.56416e-08	60.1899	23.4	24706.6	P04179	6 (6 0 0 0 0)	0.72	0.271441
385	Q9UMX0|UBQL1_HUMAN Ubiquilin-1 - Homo sapiens (Human)	2.98536e-08	30.2084	4.2	62479.5	Q9UMX0	3 (3 0 0 0 0)	0.72	0.277128
877	P46109|CRKL_HUMAN Crk-like protein - Homo sapiens (Human)	0.000723205	30.1746	12.9	33755.9	P46109	3 (3 0 0 0 0)	0.72	0.622254
806	Q9NQC3|RTN4_HUMAN Reticulon-4 - Homo sapiens (Human)	5.1727e-05	28.1679	3.4	129851	Q9NQC3	3 (2 1 0 0 0)	0.723333	0.324705
847	O95782|AP2A1_HUMAN AP-2 complex subunit alpha-1 - Homo sapiens (Human)	0.000225728	40.1793	3.8	107487	O95782	4 (4 0 0 0 0)	0.723333	0.344867
814	Q9NPH2|INO1_HUMAN Inositol-3-phosphate synthase - Homo sapiens (Human)	6.32136e-05	70.1898	14.2	61029.2	Q9NPH2	7 (7 0 0 0 0)	0.724286	0.383443
749	Q14232|EI2BA_HUMAN Translation initiation factor eIF-2B subunit alpha - Homo sapiens (Human)	1.30402e-05	40.1574	16.7	33690.8	Q14232	4 (4 0 0 0 0)	0.725	0.0655744
486	Q15393|SF3B3_HUMAN Splicing factor 3B subunit 3 - Homo sapiens (Human)	1.33417e-07	70.1782	4.8	135492	Q15393	7 (7 0 0 0 0)	0.725	0.342856
34	P08238|HS90B_HUMAN Heat shock protein HSP 90-beta - Homo sapiens (Human)	1.53211e-13	450.315	29.1	83212.2	P08238	45 (45 0 0 0 0)	0.726429	0.168853
48	Q99867|TBB4Q_HUMAN Putataive tubulin beta-4q chain - Homo sapiens (Human)	5.70655e-13	30.2944	7.4	48403.5	Q99867	3 (3 0 0 0 0)	0.726667	0.0288675
874	Q9UNN5|FAF1_HUMAN FAS-associated factor 1 - Homo sapiens (Human)	0.00062114	40.1636	6.2	73907.7	Q9UNN5	4 (4 0 0 0 0)	0.726667	0.051316
705	P36543|VATE1_HUMAN Vacuolar proton pump subunit E 1 - Homo sapiens (Human)	6.34257e-06	50.1581	11.5	26128.8	P36543	5 (5 0 0 0 0)	0.726667	0.16563
812	Q02750|MP2K1_HUMAN Dual specificity mitogen-activated protein kinase kinase 1 - Homo sapiens (Human)	6.13736e-05	30.1709	9.7	43411.3	Q02750	3 (3 0 0 0 0)	0.726667	0.235018
588	O94903|PROSC_HUMAN Proline synthetase co-transcribed bacterial homolog protein - Homo sapiens (Human)	8.13117e-07	30.1704	10.9	30324.6	O94903	3 (3 0 0 0 0)	0.726667	0.23094
79	P52209|6PGD_HUMAN 6-phosphogluconate dehydrogenase, decarboxylating - Homo sapiens (Human)	6.41265e-12	210.257	28.6	53106	P52209	21 (21 0 0 0 0)	0.726842	0.220052
131	Q9Y230|RUVB2_HUMAN RuvB-like 2 - Homo sapiens (Human)	5.40146e-11	240.202	37.1	51124.6	Q9Y230	24 (24 0 0 0 0)	0.727	0.154344
539	P54578|UBP14_HUMAN Ubiquitin carboxyl-terminal hydrolase 14 - Homo sapiens (Human)	3.44346e-07	90.2095	19	56033.1	P54578	9 (9 0 0 0 0)	0.727778	0.343576
762	P35606|COPB2_HUMAN Coatomer subunit beta' - Homo sapiens (Human)	1.5986e-05	88.1769	9.3	102422	P35606	9 (8 1 0 0 0)	0.727778	0.828957
457	Q86VP6|CAND1_HUMAN Cullin-associated NEDD8-dissociated protein 1 - Homo sapiens (Human)	8.62668e-08	280.205	19.8	136289	Q86VP6	28 (28 0 0 0 0)	0.727826	0.236681
89	P31150|GDIA_HUMAN Rab GDP dissociation inhibitor alpha - Homo sapiens (Human)	9.50018e-12	130.253	25.7	50550.2	P31150	13 (13 0 0 0 0)	0.728462	0.230103
530	P53041|PPP5_HUMAN Serine/threonine-protein phosphatase 5 - Homo sapiens (Human)	2.78556e-07	80.2068	16.8	56842.3	P53041	8 (8 0 0 0 0)	0.728571	0.468559
37	P30153|2AAA_HUMAN Serine/threonine-protein phosphatase 2A 65 kDa regulatory subunit A alpha isoform - Homo sapiens (Human)	2.43139e-13	230.227	30.7	65267.1	P30153	23 (23 0 0 0 0)	0.729565	0.215965
615	P61158|ARP3_HUMAN Actin-related protein 3 - Homo sapiens (Human)	1.27434e-06	70.2441	22.7	47341	P61158	7 (7 0 0 0 0)	0.73	0.259615
73	Q6S8J3|A26CA_HUMAN ANKRD26-like family C member 1A - Homo sapiens (Human)	4.5719e-12	180.303	9.8	121286	Q6S8J3	18 (18 0 0 0 0)	0.730769	0.267658
420	Q9UBE0|SAE1_HUMAN SUMO-activating enzyme subunit 1 - Homo sapiens (Human)	4.61847e-08	100.239	21.7	38425.6	Q9UBE0	10 (10 0 0 0 0)	0.732	0.154546
255	Q9P2J5|SYLC_HUMAN Leucyl-tRNA synthetase, cytoplasmic - Homo sapiens (Human)	1.90614e-09	320.206	19.7	134380	Q9P2J5	32 (32 0 0 0 0)	0.733077	0.149044
875	Q9HDC9|APMAP_HUMAN Adipocyte plasma membrane-associated protein - Homo sapiens (Human)	0.000675999	30.2011	12	46450.9	Q9HDC9	3 (3 0 0 0 0)	0.733333	0.267644
556	P25789|PSA4_HUMAN Proteasome subunit alpha type-4 - Homo sapiens (Human)	4.37935e-07	80.21	21.5	29465.2	P25789	8 (8 0 0 0 0)	0.734286	0.0373529
92	P07437|TBB5_HUMAN Tubulin beta chain - Homo sapiens (Human)	1.09568e-11	120.308	16.2	49639	P07437	12 (12 0 0 0 0)	0.735	0.226856
832	Q9UJA5|TRM6_HUMAN tRNA - Homo sapiens (Human)	0.000115865	30.1681	8.7	55764.4	Q9UJA5	3 (3 0 0 0 0)	0.735	0.233345
550	P09936|UCHL1_HUMAN Ubiquitin carboxyl-terminal hydrolase isozyme L1 - Homo sapiens (Human)	3.88931e-07	188.234	53.8	24808.5	P09936	19 (18 1 0 0 0)	0.735333	0.202339
247	Q99798|ACON_HUMAN Aconitate hydratase, mitochondrial precursor - Homo sapiens (Human)	1.62211e-09	180.212	22.9	85372	Q99798	18 (18 0 0 0 0)	0.735882	0.18028
100	P28074|PSB5_HUMAN Proteasome subunit beta type-5 precursor - Homo sapiens (Human)	1.64135e-11	130.211	26.6	28462.2	P28074	13 (13 0 0 0 0)	0.736154	0.124669
324	P62942|FKB1A_HUMAN FK506-binding protein 1A - Homo sapiens (Human)	9.698e-09	40.2242	13	11943.1	P62942	4 (4 0 0 0 0)	0.7375	0.183916
520	O95747|OXSR1_HUMAN Serine/threonine-protein kinase OSR1 - Homo sapiens (Human)	2.33348e-07	50.1917	8	57986.2	O95747	5 (5 0 0 0 0)	0.7375	0.222617
704	Q15126|PMVK_HUMAN Phosphomevalonate kinase - Homo sapiens (Human)	6.28734e-06	50.1542	18.2	21981.2	Q15126	5 (5 0 0 0 0)	0.738	0.211353
81	P06744|G6PI_HUMAN Glucose-6-phosphate isomerase - Homo sapiens (Human)	7.34413e-12	200.252	24.6	63107.3	P06744	20 (20 0 0 0 0)	0.739	0.328696
167	P07237|PDIA1_HUMAN Protein disulfide-isomerase precursor - Homo sapiens (Human)	2.0823e-10	150.267	23.4	57080.8	P07237	15 (15 0 0 0 0)	0.739286	0.215316
768	Q8TEA8|DTD1_HUMAN D-tyrosyl-tRNA(Tyr) deacylase 1 - Homo sapiens (Human)	1.836e-05	30.1853	14.8	23409	Q8TEA8	3 (3 0 0 0 0)	0.74	0.0866025
47	P68371|TBB2C_HUMAN Tubulin beta-2C chain - Homo sapiens (Human)	5.70655e-13	244.299	27.4	49799	P68371	25 (22 3 0 0 0)	0.74	0.202313
115	P27797|CALR_HUMAN Calreticulin precursor - Homo sapiens (Human)	2.73837e-11	150.242	36.7	48111.9	P27797	15 (15 0 0 0 0)	0.741429	0.352111
549	O00148|DDX39_HUMAN ATP-dependent RNA helicase DDX39 - Homo sapiens (Human)	3.81259e-07	90.2106	14.8	49098.1	O00148	9 (9 0 0 0 0)	0.742222	0.131888
587	Q14194|DPYL1_HUMAN Dihydropyrimidinase-related protein 1 - Homo sapiens (Human)	8.06858e-07	40.202	5.1	62144.8	Q14194	4 (4 0 0 0 0)	0.7425	0.136229
767	P99999|CYC_HUMAN Cytochrome c - Homo sapiens (Human)	1.82326e-05	30.1477	23.8	11741.1	P99999	3 (3 0 0 0 0)	0.743333	0.301717
332	P30837|AL1B1_HUMAN Aldehyde dehydrogenase X, mitochondrial precursor - Homo sapiens (Human)	1.13435e-08	50.1807	7.4	57202.3	P30837	5 (5 0 0 0 0)	0.744	0.279607
657	Q15008|PSMD6_HUMAN 26S proteasome non-ATPase regulatory subunit 6 - Homo sapiens (Human)	2.64997e-06	130.212	28.8	45502.3	Q15008	13 (13 0 0 0 0)	0.744615	0.226444
623	Q96CT7|CC124_HUMAN Coiled-coil domain-containing protein 124 - Homo sapiens (Human)	1.4952e-06	30.1555	9.9	25819.6	Q96CT7	3 (3 0 0 0 0)	0.745	0.756604
766	Q9UBC2|EP15R_HUMAN Epidermal growth factor receptor substrate 15-like 1 - Homo sapiens (Human)	1.7811e-05	30.2092	3	94197.1	Q9UBC2	3 (3 0 0 0 0)	0.746667	0.170392
639	Q9Y2Q3|GSTK1_HUMAN Glutathione S-transferase kappa 1 - Homo sapiens (Human)	1.90343e-06	30.1944	13.3	25480.3	Q9Y2Q3	3 (3 0 0 0 0)	0.746667	0.210792
236	O60763|USO1_HUMAN General vesicular transport factor p115 - Homo sapiens (Human)	1.18011e-09	170.2	15.3	107828	O60763	17 (17 0 0 0 0)	0.747647	0.284924
251	P63151|2ABA_HUMAN Serine/threonine-protein phosphatase 2A 55 kDa regulatory subunit B alpha isoform - Homo sapiens (Human)	1.7207e-09	50.2406	8.3	51659.5	P63151	5 (5 0 0 0 0)	0.748	0.122963
561	Q96GD0|PLPP_HUMAN Pyridoxal phosphate phosphatase - Homo sapiens (Human)	4.76972e-07	50.2096	14.9	31678.3	Q96GD0	5 (5 0 0 0 0)	0.748	0.335067
513	P61086|UBE2K_HUMAN Ubiquitin-conjugating enzyme E2 K - Homo sapiens (Human)	2.10992e-07	40.1552	18	22392.6	P61086	4 (4 0 0 0 0)	0.75	0.31102
575	P25788|PSA3_HUMAN Proteasome subunit alpha type-3 - Homo sapiens (Human)	5.77358e-07	90.2147	27.5	28415.1	P25788	9 (9 0 0 0 0)	0.7525	0.144889
862	Q96C36|P5CR2_HUMAN Pyrroline-5-carboxylate reductase 2 - Homo sapiens (Human)	0.000412394	30.1384	9.1	33615.7	Q96C36	3 (3 0 0 0 0)	0.753333	0.421466
106	P07814|SYEP_HUMAN Bifunctional aminoacyl-tRNA synthetase - Homo sapiens (Human)	1.85119e-11	400.218	22.7	170539	P07814	40 (40 0 0 0 0)	0.757097	0.239196
166	Q9NUQ9|FA49B_HUMAN Protein FAM49B - Homo sapiens (Human)	2.03215e-10	110.251	23.8	36724.7	Q9NUQ9	11 (11 0 0 0 0)	0.757273	0.114288
719	P10155|RO60_HUMAN 60 kDa SS-A/Ro ribonucleoprotein - Homo sapiens (Human)	8.06203e-06	30.1761	4.5	60631.3	P10155	3 (3 0 0 0 0)	0.76	0.138564
284	Q10567|AP1B1_HUMAN AP-1 complex subunit beta-1 - Homo sapiens (Human)	3.39552e-09	90.1924	7.9	104540	Q10567	9 (9 0 0 0 0)	0.7625	0.134753
369	P13489|RINI_HUMAN Ribonuclease inhibitor - Homo sapiens (Human)	2.28521e-08	100.22	20.2	49941.2	P13489	10 (10 0 0 0 0)	0.764444	0.256764
266	P08133|ANXA6_HUMAN Annexin A6 - Homo sapiens (Human)	2.46181e-09	320.259	38.9	75825.7	P08133	32 (32 0 0 0 0)	0.764815	0.199314
278	Q92973|TNPO1_HUMAN Transportin-1 - Homo sapiens (Human)	3.08484e-09	130.212	13.5	101244	Q92973	13 (13 0 0 0 0)	0.765385	0.205127
341	P35080|PROF2_HUMAN Profilin-2 - Homo sapiens (Human)	1.31918e-08	30.2243	19.3	15036.3	P35080	3 (3 0 0 0 0)	0.766667	0.106927
254	P11766|ADHX_HUMAN Alcohol dehydrogenase class-3 - Homo sapiens (Human)	1.90073e-09	30.1727	9.9	39698.4	P11766	3 (3 0 0 0 0)	0.766667	0.248462
214	P16152|CBR1_HUMAN Carbonyl reductase [NADPH] 1 - Homo sapiens (Human)	6.7562e-10	188.245	52.7	30355.9	P16152	19 (18 1 0 0 0)	0.767895	0.24073
110	Q15185|TEBP_HUMAN Prostaglandin E synthase 3 - Homo sapiens (Human)	2.09377e-11	66.2275	25.6	18685.4	Q15185	7 (6 0 1 0 0)	0.768571	0.20473
688	Q8N163|K1967_HUMAN Protein KIAA1967 - Homo sapiens (Human)	4.84568e-06	120.234	14	102838	Q8N163	12 (12 0 0 0 0)	0.769	0.329661
646	Q96CN7|ISOC1_HUMAN Isochorismatase domain-containing protein 1 - Homo sapiens (Human)	2.14632e-06	30.1822	8.7	32216.1	Q96CN7	3 (3 0 0 0 0)	0.77	0.0953939
233	Q9BSJ8|ESYT1_HUMAN Extended-synaptotagmin-1 - Homo sapiens (Human)	1.06541e-09	100.189	8.7	122780	Q9BSJ8	10 (10 0 0 0 0)	0.7725	0.127363
747	Q9NR28|DBLOH_HUMAN Diablo homolog, mitochondrial precursor - Homo sapiens (Human)	1.26341e-05	30.1959	8.8	27113.7	Q9NR28	3 (3 0 0 0 0)	0.773333	0.305996
858	Q93009|UBP7_HUMAN Ubiquitin carboxyl-terminal hydrolase 7 - Homo sapiens (Human)	0.000375231	30.1347	2.6	128190	Q93009	3 (3 0 0 0 0)	0.775	0.304056
124	Q00610|CLH1_HUMAN Clathrin heavy chain 1 - Homo sapiens (Human)	3.59424e-11	780.247	30.1	191492	Q00610	78 (78 0 0 0 0)	0.775538	0.21121
642	Q9H444|CHM4B_HUMAN Charged multivesicular body protein 4b - Homo sapiens (Human)	2.00386e-06	30.1861	13.4	24934.6	Q9H444	3 (3 0 0 0 0)	0.776667	0.080829
225	P33993|MCM7_HUMAN DNA replication licensing factor MCM7 - Homo sapiens (Human)	8.27755e-10	250.247	26.3	81256.7	P33993	25 (25 0 0 0 0)	0.777143	0.187967
634	P67936|TPM4_HUMAN Tropomyosin alpha-4 chain - Homo sapiens (Human)	1.82801e-06	60.2047	17.3	28504.5	P67936	6 (6 0 0 0 0)	0.778	0.0729383
489	O43615|TIM44_HUMAN Import inner membrane translocase subunit TIM44, mitochondrial precursor - Homo sapiens (Human)	1.38764e-07	120.194	22.3	51323.6	O43615	12 (12 0 0 0 0)	0.779091	0.124696
229	P49419|AL7A1_HUMAN Alpha-aminoadipic semialdehyde dehydrogenase - Homo sapiens (Human)	8.58683e-10	200.216	33.5	55331.5	P49419	20 (20 0 0 0 0)	0.779444	0.325187
202	P61604|CH10_HUMAN 10 kDa heat shock protein, mitochondrial - Homo sapiens (Human)	4.97311e-10	130.277	66.7	10924.9	P61604	13 (13 0 0 0 0)	0.78	0.142255
74	Q08J23|NSUN2_HUMAN tRNA - Homo sapiens (Human)	4.84279e-12	80.1665	12.4	86415.9	Q08J23	8 (8 0 0 0 0)	0.78	0.177012
64	Q7Z6Z7|HUWE1_HUMAN E3 ubiquitin-protein ligase HUWE1 - Homo sapiens (Human)	3.14193e-12	310.245	7.2	481589	Q7Z6Z7	31 (31 0 0 0 0)	0.78	0.22937
58	P55060|XPO2_HUMAN Exportin-2 - Homo sapiens (Human)	2.03282e-12	470.29	33	110346	P55060	47 (47 0 0 0 0)	0.782174	0.241724
27	Q13642|FHL1_HUMAN Four and a half LIM domains protein 1 - Homo sapiens (Human)	9.88098e-14	40.1661	8.4	36238.7	Q13642	4 (4 0 0 0 0)	0.7825	0.0262996
39	P21333|FLNA_HUMAN Filamin-A - Homo sapiens (Human)	3.14193e-13	1100.29	36.8	280561	P21333	110 (110 0 0 0 0)	0.782991	0.315539
317	Q8N0X7|SPG20_HUMAN Spartin - Homo sapiens (Human)	8.78424e-09	100.243	16.8	72787.8	Q8N0X7	10 (10 0 0 0 0)	0.783	0.166936
644	P14324|FPPS_HUMAN Farnesyl pyrophosphate synthetase - Homo sapiens (Human)	2.08711e-06	30.1991	7.1	40506.7	P14324	3 (3 0 0 0 0)	0.783333	0.345302
724	Q15102|PA1B3_HUMAN Platelet-activating factor acetylhydrolase IB subunit gamma - Homo sapiens (Human)	8.83147e-06	40.1589	7.8	25718.2	Q15102	4 (4 0 0 0 0)	0.785	0.109697
834	P16949|STMN1_HUMAN Stathmin - Homo sapiens (Human)	0.000128654	66.1851	22.1	17292	P16949	7 (5 2 0 0 0)	0.785	0.123572
357	P05455|LA_HUMAN Lupus La protein - Homo sapiens (Human)	1.80353e-08	160.215	30.1	46808.2	P05455	16 (16 0 0 0 0)	0.785	0.207466
482	Q96HE7|ERO1A_HUMAN ERO1-like protein alpha precursor - Homo sapiens (Human)	1.20808e-07	50.1912	8.1	54358.1	Q96HE7	5 (5 0 0 0 0)	0.786	0.261687
727	P18085|ARF4_HUMAN ADP-ribosylation factor 4 - Homo sapiens (Human)	9.02245e-06	50.1569	17.2	20497.7	P18085	5 (5 0 0 0 0)	0.786	0.157099
630	P15531|NDKA_HUMAN Nucleoside diphosphate kinase A - Homo sapiens (Human)	1.71928e-06	80.1644	29.6	17137.7	P15531	8 (8 0 0 0 0)	0.78875	0.0773559
362	P68363|TBA1B_HUMAN Tubulin alpha-1B chain - Homo sapiens (Human)	2.00522e-08	60.2333	6.2	50119.6	P68363	6 (6 0 0 0 0)	0.79	0.0916515
432	P60900|PSA6_HUMAN Proteasome subunit alpha type-6 - Homo sapiens (Human)	5.74025e-08	110.205	29.7	27381.8	P60900	11 (11 0 0 0 0)	0.79	0.130809
256	P56192|SYMC_HUMAN Methionyl-tRNA synthetase, cytoplasmic - Homo sapiens (Human)	1.96965e-09	210.232	18.1	101052	P56192	21 (21 0 0 0 0)	0.793	0.215946
678	Q93008|USP9X_HUMAN Probable ubiquitin carboxyl-terminal hydrolase FAF-X - Homo sapiens (Human)	3.85937e-06	50.1225	2	289355	Q93008	5 (5 0 0 0 0)	0.793333	0.0404145
492	P62495|ERF1_HUMAN Eukaryotic peptide chain release factor subunit 1 - Homo sapiens (Human)	1.42864e-07	60.1896	12.1	49000.2	P62495	6 (6 0 0 0 0)	0.793333	0.106521
99	O75083|WDR1_HUMAN WD repeat-containing protein 1 - Homo sapiens (Human)	1.531e-11	120.29	23.1	66151.9	O75083	12 (12 0 0 0 0)	0.795	0.242056
322	P12814|ACTN1_HUMAN Alpha-actinin-1 - Homo sapiens (Human)	9.55496e-09	300.23	31.7	102993	P12814	30 (30 0 0 0 0)	0.795385	0.253476
21	P63104|1433Z_HUMAN 14-3-3 protein zeta/delta - Homo sapiens (Human)	4.21885e-14	250.299	53.1	27727.7	P63104	25 (25 0 0 0 0)	0.795652	0.169379
436	P55327|TPD52_HUMAN Tumor protein D52 - Homo sapiens (Human)	5.99458e-08	80.2629	46.7	19851.2	P55327	8 (8 0 0 0 0)	0.79625	0.301043
773	Q9UK76|HN1_HUMAN Hematological and neurological expressed 1 protein - Homo sapiens (Human)	2.03594e-05	30.1671	21.4	16004.9	Q9UK76	3 (3 0 0 0 0)	0.796667	0.181475
689	Q9BRX8|CJ058_HUMAN Uncharacterized protein C10orf58 precursor - Homo sapiens (Human)	4.84782e-06	30.1659	10	25747.4	Q9BRX8	3 (3 0 0 0 0)	0.796667	0.21362
305	P51149|RAB7A_HUMAN Ras-related protein Rab-7a - Homo sapiens (Human)	5.9143e-09	190.238	61.4	23474.8	P51149	19 (19 0 0 0 0)	0.797368	1.28506
403	Q9HB07|MYG1_HUMAN UPF0160 protein MYG1 - Homo sapiens (Human)	3.45461e-08	40.1803	12.2	42418.5	Q9HB07	4 (4 0 0 0 0)	0.7975	0.183916
721	Q14738|2A5D_HUMAN Serine/threonine-protein phosphatase 2A 56 kDa regulatory subunit delta isoform - Homo sapiens (Human)	8.38549e-06	80.204	11.6	69947.5	Q14738	8 (8 0 0 0 0)	0.7975	0.311987
194	P33176|KINH_HUMAN Kinesin-1 heavy chain - Homo sapiens (Human)	3.91007e-10	210.231	19.5	109617	P33176	21 (21 0 0 0 0)	0.799048	0.205059
815	P23588|IF4B_HUMAN Eukaryotic translation initiation factor 4B - Homo sapiens (Human)	6.34733e-05	30.1861	3.1	69183.3	P23588	3 (3 0 0 0 0)	0.8	0.034641
782	Q9C0C9|UBE2O_HUMAN Ubiquitin-conjugating enzyme E2 O - Homo sapiens (Human)	2.73868e-05	40.1613	3.3	141265	Q9C0C9	4 (4 0 0 0 0)	0.8	0.31273
809	O43765|SGTA_HUMAN Small glutamine-rich tetratricopeptide repeat-containing protein alpha - Homo sapiens (Human)	5.83658e-05	50.1666	16	34041.7	O43765	5 (5 0 0 0 0)	0.8	0.313289
57	P60174|TPIS_HUMAN Triosephosphate isomerase - Homo sapiens (Human)	1.84852e-12	320.274	73.5	26652.7	P60174	32 (32 0 0 0 0)	0.800741	0.209687
525	Q9NTJ3|SMC4_HUMAN Structural maintenance of chromosomes protein 4 - Homo sapiens (Human)	2.66855e-07	110.192	8.1	147090	Q9NTJ3	11 (11 0 0 0 0)	0.801667	0.102843
75	Q14974|IMB1_HUMAN Importin subunit beta-1 - Homo sapiens (Human)	5.03264e-12	340.305	31.2	97108.2	Q14974	34 (34 0 0 0 0)	0.802941	0.219041
427	P49721|PSB2_HUMAN Proteasome subunit beta type-2 - Homo sapiens (Human)	5.17459e-08	90.1912	34.8	22821.7	P49721	9 (9 0 0 0 0)	0.805	0.340462
600	P28482|MK01_HUMAN Mitogen-activated protein kinase 1 - Homo sapiens (Human)	9.80904e-07	90.2125	26.1	41363.3	P28482	9 (9 0 0 0 0)	0.805556	0.261826
282	Q14697|GANAB_HUMAN Neutral alpha-glucosidase AB precursor - Homo sapiens (Human)	3.24111e-09	418.255	30.5	106807	Q14697	42 (41 1 0 0 0)	0.806765	0.270059
659	Q07812|BAX_HUMAN Apoptosis regulator BAX - Homo sapiens (Human)	2.76681e-06	40.1562	13.5	21170.8	Q07812	4 (4 0 0 0 0)	0.8075	0.0262996
845	Q04760|LGUL_HUMAN Lactoylglutathione lyase - Homo sapiens (Human)	0.000188775	60.1524	22.8	20764.3	Q04760	6 (6 0 0 0 0)	0.808333	0.113387
270	O43242|PSMD3_HUMAN 26S proteasome non-ATPase regulatory subunit 3 - Homo sapiens (Human)	2.71307e-09	160.2	24	60939.6	O43242	16 (16 0 0 0 0)	0.808571	0.26605
593	P20073|ANXA7_HUMAN Annexin A7 - Homo sapiens (Human)	9.09509e-07	30.207	5.5	52705.8	P20073	3 (3 0 0 0 0)	0.81	1.05367e-08
713	Q12840|KIF5A_HUMAN Kinesin heavy chain isoform 5A - Homo sapiens (Human)	7.233e-06	38.1924	3.4	117305	Q12840	4 (3 1 0 0 0)	0.81	0.00816497
731	Q9NR31|SAR1A_HUMAN GTP-binding protein SAR1a - Homo sapiens (Human)	9.37474e-06	40.1594	16.7	22352.5	Q9NR31	4 (4 0 0 0 0)	0.81	0.0898146
351	Q14195|DPYL3_HUMAN Dihydropyrimidinase-related protein 3 - Homo sapiens (Human)	1.66982e-08	60.2138	9.6	61924.2	Q14195	6 (6 0 0 0 0)	0.811667	0.091086
151	Q9BUJ2|HNRL1_HUMAN Heterogeneous nuclear ribonucleoprotein U-like protein 1 - Homo sapiens (Human)	1.33317e-10	30.2588	3.4	95679.3	Q9BUJ2	3 (3 0 0 0 0)	0.813333	0.0981495
401	Q9UNZ2|NSF1C_HUMAN NSFL1 cofactor p47 - Homo sapiens (Human)	3.37918e-08	30.2111	12.4	40548.4	Q9UNZ2	3 (3 0 0 0 0)	0.813333	0.146401
235	Q15084|PDIA6_HUMAN Protein disulfide-isomerase A6 precursor - Homo sapiens (Human)	1.1452e-09	140.252	29.3	48091.3	Q15084	14 (14 0 0 0 0)	0.817857	0.230357
69	P09960|LKHA4_HUMAN Leukotriene A-4 hydrolase - Homo sapiens (Human)	3.73812e-12	250.267	32.9	69241.3	P09960	25 (25 0 0 0 0)	0.820435	0.31281
33	Q16881|TRXR1_HUMAN Thioredoxin reductase 1, cytoplasmic - Homo sapiens (Human)	1.42109e-13	100.253	17.4	80711.4	Q16881	10 (10 0 0 0 0)	0.821111	0.531471
559	Q96FW1|OTUB1_HUMAN Ubiquitin thioesterase OTUB1 - Homo sapiens (Human)	4.52922e-07	70.2224	24	31264.4	Q96FW1	7 (7 0 0 0 0)	0.821429	0.148035
398	Q99439|CNN2_HUMAN Calponin-2 - Homo sapiens (Human)	3.28895e-08	70.2064	17.2	33675.3	Q99439	7 (7 0 0 0 0)	0.822	0.133679
295	P28161|GSTM2_HUMAN Glutathione S-transferase Mu 2 - Homo sapiens (Human)	4.19278e-09	40.1789	18.3	25728	P28161	4 (4 0 0 0 0)	0.823333	0.592143
464	P04792|HSPB1_HUMAN Heat shock protein beta-1 - Homo sapiens (Human)	9.71947e-08	120.202	49.3	22768.5	P04792	12 (12 0 0 0 0)	0.824167	0.348515
557	P31350|RIR2_HUMAN Ribonucleoside-diphosphate reductase subunit M2 - Homo sapiens (Human)	4.46989e-07	50.1971	10.8	44848.9	P31350	5 (5 0 0 0 0)	0.826	0.509146
238	P35579|MYH9_HUMAN Myosin-9 - Homo sapiens (Human)	1.30078e-09	440.247	20.2	226391	P35579	44 (44 0 0 0 0)	0.826667	0.202031
675	P31689|DNJA1_HUMAN DnaJ homolog subfamily A member 1 - Homo sapiens (Human)	3.61996e-06	30.1834	6.5	44839.5	P31689	3 (3 0 0 0 0)	0.826667	0.704367
197	P62258|1433E_HUMAN 14-3-3 protein epsilon - Homo sapiens (Human)	4.2502e-10	250.279	49	29155.4	P62258	25 (25 0 0 0 0)	0.827391	0.225211
825	O15511|ARPC5_HUMAN Actin-related protein 2/3 complex subunit 5 - Homo sapiens (Human)	0.000100975	40.1876	16.6	16310.3	O15511	4 (4 0 0 0 0)	0.8275	0.015
325	Q99426|TBCB_HUMAN Tubulin folding cofactor B - Homo sapiens (Human)	9.8979e-09	90.2138	29.9	27308.5	Q99426	9 (9 0 0 0 0)	0.82875	0.208699
527	Q3LXA3|DHAK_HUMAN Dihydroxyacetone kinase - Homo sapiens (Human)	2.71823e-07	30.1907	5.7	58940.2	Q3LXA3	3 (3 0 0 0 0)	0.83	0
366	P32119|PRDX2_HUMAN Peroxiredoxin-2 - Homo sapiens (Human)	2.21782e-08	150.218	24.7	21878.2	P32119	15 (15 0 0 0 0)	0.833077	0.281347
169	O95373|IPO7_HUMAN Importin-7 - Homo sapiens (Human)	2.10943e-10	280.254	18.9	119440	O95373	28 (28 0 0 0 0)	0.833462	0.732764
716	O75694|NU155_HUMAN Nuclear pore complex protein Nup155 - Homo sapiens (Human)	7.52122e-06	110.19	8.1	155100	O75694	11 (11 0 0 0 0)	0.834545	0.270975
154	Q8N8S7|ENAH_HUMAN Protein enabled homolog - Homo sapiens (Human)	1.5619e-10	30.2113	5.8	66470.1	Q8N8S7	3 (3 0 0 0 0)	0.836667	0.357957
217	P25205|MCM3_HUMAN DNA replication licensing factor MCM3 - Homo sapiens (Human)	7.44235e-10	270.303	30.2	90924	P25205	27 (27 0 0 0 0)	0.8368	0.259418
481	P43246|MSH2_HUMAN DNA mismatch repair protein Msh2 - Homo sapiens (Human)	1.17841e-07	70.1936	9	104677	P43246	7 (7 0 0 0 0)	0.837143	0.186164
800	P07741|APT_HUMAN Adenine phosphoribosyltransferase - Homo sapiens (Human)	4.56055e-05	50.1637	17.2	19595.4	P07741	5 (5 0 0 0 0)	0.84	0.080829
494	O14964|HGS_HUMAN Hepatocyte growth factor-regulated tyrosine kinase substrate - Homo sapiens (Human)	1.4817e-07	30.1697	3	86137.7	O14964	3 (3 0 0 0 0)	0.84	0.26
434	O14818|PSA7_HUMAN Proteasome subunit alpha type-7 - Homo sapiens (Human)	5.92434e-08	50.2288	14.1	27869.6	O14818	5 (5 0 0 0 0)	0.842	0.338999
396	Q01469|FABP5_HUMAN Fatty acid-binding protein, epidermal - Homo sapiens (Human)	3.23185e-08	70.218	25.9	15154.5	Q01469	7 (7 0 0 0 0)	0.842857	0.0838082
135	P40925|MDHC_HUMAN Malate dehydrogenase, cytoplasmic - Homo sapiens (Human)	7.04492e-11	160.238	32.3	36403	P40925	16 (16 0 0 0 0)	0.844286	0.153609
576	O60701|UGDH_HUMAN UDP-glucose 6-dehydrogenase - Homo sapiens (Human)	5.91342e-07	30.1749	7.3	54989.3	O60701	3 (3 0 0 0 0)	0.845	0.13435
699	Q86UE4|LYRIC_HUMAN Protein LYRIC - Homo sapiens (Human)	5.97122e-06	40.2003	6.9	63798.8	Q86UE4	4 (4 0 0 0 0)	0.845	0.733417
83	P11413|G6PD_HUMAN Glucose-6-phosphate 1-dehydrogenase - Homo sapiens (Human)	7.96807e-12	50.2361	8.3	59219.1	P11413	5 (5 0 0 0 0)	0.846	0.160873
656	P19623|SPEE_HUMAN Spermidine synthase - Homo sapiens (Human)	2.52552e-06	60.2277	18.5	33802.7	P19623	6 (6 0 0 0 0)	0.846667	0.198964
732	P36507|MP2K2_HUMAN Dual specificity mitogen-activated protein kinase kinase 2 - Homo sapiens (Human)	9.78377e-06	50.203	13.5	44396.1	P36507	5 (5 0 0 0 0)	0.848	0.188069
390	P54577|SYYC_HUMAN Tyrosyl-tRNA synthetase, cytoplasmic - Homo sapiens (Human)	3.08283e-08	210.218	31.1	59106.2	P54577	21 (21 0 0 0 0)	0.848235	0.290565
377	Q9NP79|VTA1_HUMAN Vacuolar protein sorting-associated protein VTA1 homolog - Homo sapiens (Human)	2.53985e-08	30.2487	9.8	33857.9	Q9NP79	3 (3 0 0 0 0)	0.85	0.0556776
698	P29144|TPP2_HUMAN Tripeptidyl-peptidase 2 - Homo sapiens (Human)	5.83579e-06	100.173	8.8	138263	P29144	10 (10 0 0 0 0)	0.85	0.373784
186	Q9UBB4|ATX10_HUMAN Ataxin-10 - Homo sapiens (Human)	3.28282e-10	100.201	20.8	53454.9	Q9UBB4	10 (10 0 0 0 0)	0.852	0.32403
823	O15144|ARPC2_HUMAN Actin-related protein 2/3 complex subunit 2 - Homo sapiens (Human)	8.60129e-05	30.1607	10.3	34311.5	O15144	3 (3 0 0 0 0)	0.855	0.0777817
364	Q14566|MCM6_HUMAN DNA replication licensing factor MCM6 - Homo sapiens (Human)	2.17722e-08	230.227	18.8	92831.3	Q14566	23 (23 0 0 0 0)	0.856522	0.216514
734	Q9BUT1|BDH2_HUMAN 3-hydroxybutyrate dehydrogenase type 2 - Homo sapiens (Human)	1.01218e-05	30.1585	11	26706.7	Q9BUT1	3 (3 0 0 0 0)	0.856667	0.0981495
531	Q13162|PRDX4_HUMAN Peroxiredoxin-4 - Homo sapiens (Human)	2.88512e-07	60.2118	12.9	30520.8	Q13162	6 (6 0 0 0 0)	0.856667	0.0989276
697	P59998|ARPC4_HUMAN Actin-related protein 2/3 complex subunit 4 - Homo sapiens (Human)	5.7422e-06	60.1821	23.8	19654.3	P59998	6 (6 0 0 0 0)	0.858333	0.148515
851	O75223|CG024_HUMAN Uncharacterized protein C7orf24 - Homo sapiens (Human)	0.000264288	30.1562	12.2	20994.3	O75223	3 (3 0 0 0 0)	0.86	0.069282
286	P31153|METK2_HUMAN S-adenosylmethionine synthetase isoform type-2 - Homo sapiens (Human)	3.49957e-09	120.237	17.2	43633.4	P31153	12 (12 0 0 0 0)	0.860909	0.157446
472	P00492|HPRT_HUMAN Hypoxanthine-guanine phosphoribosyltransferase - Homo sapiens (Human)	1.02437e-07	60.18	28	24563.6	P00492	6 (6 0 0 0 0)	0.861667	0.127345
272	P84077|ARF1_HUMAN ADP-ribosylation factor 1 - Homo sapiens (Human)	2.71685e-09	100.241	32	20683.7	P84077	10 (10 0 0 0 0)	0.862	0.342306
551	O60749|SNX2_HUMAN Sorting nexin-2 - Homo sapiens (Human)	3.96345e-07	30.188	4.6	58434.8	O60749	3 (3 0 0 0 0)	0.863333	0.092376
878	Q969H8|CS010_HUMAN UPF0556 protein C19orf10 precursor - Homo sapiens (Human)	0.000864147	30.112	12.1	18783.3	Q969H8	3 (3 0 0 0 0)	0.863333	0.132791
752	Q99829|CPNE1_HUMAN Copine-1 - Homo sapiens (Human)	1.33171e-05	30.1611	6.3	59021.7	Q99829	3 (3 0 0 0 0)	0.863333	0.663953
541	Q16836|HCDH_HUMAN Hydroxyacyl-coenzyme A dehydrogenase, mitochondrial precursor - Homo sapiens (Human)	3.50835e-07	80.1726	19.1	34255.9	Q16836	8 (8 0 0 0 0)	0.864286	0.103095
739	Q9BQA1|MEP50_HUMAN Methylosome protein 50 - Homo sapiens (Human)	1.09241e-05	40.2005	9.1	36701.1	Q9BQA1	4 (4 0 0 0 0)	0.865	0.0704746
356	P37837|TALDO_HUMAN Transaldolase - Homo sapiens (Human)	1.79271e-08	170.21	32.9	37516.5	P37837	17 (17 0 0 0 0)	0.865	0.274445
648	P24666|PPAC_HUMAN Low molecular weight phosphotyrosine protein phosphatase - Homo sapiens (Human)	2.18422e-06	50.1568	20.3	18030.8	P24666	5 (5 0 0 0 0)	0.866	0.210784
239	Q9Y6G9|DC1L1_HUMAN Cytoplasmic dynein 1 light intermediate chain 1 - Homo sapiens (Human)	1.31758e-09	30.1707	9.2	56544.1	Q9Y6G9	3 (3 0 0 0 0)	0.87	0.0282843
493	O75874|IDHC_HUMAN Isocitrate dehydrogenase [NADP] cytoplasmic - Homo sapiens (Human)	1.47356e-07	90.2059	19.6	46629.6	O75874	9 (9 0 0 0 0)	0.871111	0.209192
861	P23786|CPT2_HUMAN Carnitine O-palmitoyltransferase 2, mitochondrial precursor - Homo sapiens (Human)	0.000404382	40.1598	4.7	73730.5	P23786	4 (4 0 0 0 0)	0.875	0.441248
448	O43488|ARK72_HUMAN Aflatoxin B1 aldehyde reductase member 2 - Homo sapiens (Human)	7.16476e-08	50.1606	12.5	39563.7	O43488	5 (5 0 0 0 0)	0.876	0.154693
183	P49736|MCM2_HUMAN DNA replication licensing factor MCM2 - Homo sapiens (Human)	2.71704e-10	310.232	31.2	101832	P49736	31 (31 0 0 0 0)	0.876452	0.188813
496	Q9Y4L1|HYOU1_HUMAN Hypoxia up-regulated protein 1 precursor - Homo sapiens (Human)	1.50584e-07	170.2	16	111266	Q9Y4L1	17 (17 0 0 0 0)	0.876471	0.24096
330	P39687|AN32A_HUMAN Acidic leucine-rich nuclear phosphoprotein 32 family member A - Homo sapiens (Human)	1.10869e-08	118.209	26.9	28568.3	P39687	12 (11 1 0 0 0)	0.880833	0.198011
548	P09429|HMGB1_HUMAN High mobility group protein B1 - Homo sapiens (Human)	3.76142e-07	70.217	12.1	24878.2	P09429	7 (7 0 0 0 0)	0.884286	0.216553
203	Q9UBT2|SAE2_HUMAN SUMO-activating enzyme subunit 2 - Homo sapiens (Human)	5.06958e-10	80.2686	9.5	71179.3	Q9UBT2	8 (8 0 0 0 0)	0.885	0.269709
193	P48735|IDHP_HUMAN Isocitrate dehydrogenase [NADP], mitochondrial precursor - Homo sapiens (Human)	3.75852e-10	180.233	24.3	50876.9	P48735	18 (18 0 0 0 0)	0.885556	0.208559
756	P15559|NQO1_HUMAN NAD(P)H dehydrogenase [quinone] 1 - Homo sapiens (Human)	1.46442e-05	80.1934	21.9	30848	P15559	8 (8 0 0 0 0)	0.88625	0.267952
736	Q53GQ0|DHB12_HUMAN Estradiol 17-beta-dehydrogenase 12 - Homo sapiens (Human)	1.02709e-05	60.1705	16.7	34302.2	Q53GQ0	6 (6 0 0 0 0)	0.888333	0.136149
372	P47756|CAPZB_HUMAN F-actin-capping protein subunit beta - Homo sapiens (Human)	2.39748e-08	90.1958	22	31330.8	P47756	9 (9 0 0 0 0)	0.888889	0.106001
785	P84085|ARF5_HUMAN ADP-ribosylation factor 5 - Homo sapiens (Human)	3.02205e-05	30.1494	13.3	20516.6	P84085	3 (3 0 0 0 0)	0.89	0.0173205
818	Q9UMS4|PRP19_HUMAN Pre-mRNA-processing factor 19 - Homo sapiens (Human)	7.43248e-05	30.1737	3.8	55146.4	Q9UMS4	3 (3 0 0 0 0)	0.89	0.069282
90	P17858|K6PL_HUMAN 6-phosphofructokinase, liver type - Homo sapiens (Human)	9.57567e-12	76.2939	6	84964.2	P17858	8 (6 2 0 0 0)	0.89125	0.287623
668	P33778|H2B1B_HUMAN Histone H2B type 1-B - Homo sapiens (Human)	3.16893e-06	48.1605	19.8	13941.6	P33778	5 (4 1 0 0 0)	0.892	0.0535724
422	O75369|FLNB_HUMAN Filamin-B - Homo sapiens (Human)	4.7652e-08	280.193	12	278018	O75369	28 (28 0 0 0 0)	0.8945	0.208313
631	P30044|PRDX5_HUMAN Peroxiredoxin-5, mitochondrial precursor - Homo sapiens (Human)	1.75775e-06	40.1781	21	22012.5	P30044	4 (4 0 0 0 0)	0.895	0.332716
259	P34897|GLYM_HUMAN Serine hydroxymethyltransferase, mitochondrial precursor - Homo sapiens (Human)	2.18394e-09	220.205	32.5	55957.8	P34897	22 (22 0 0 0 0)	0.8955	0.263828
606	Q15631|TSN_HUMAN Translin - Homo sapiens (Human)	1.04947e-06	140.19	34.6	26166.8	Q15631	14 (14 0 0 0 0)	0.896923	0.204221
435	Q9BTT0|AN32E_HUMAN Acidic leucine-rich nuclear phosphoprotein 32 family member E - Homo sapiens (Human)	5.97265e-08	100.24	23.1	30673.9	Q9BTT0	10 (10 0 0 0 0)	0.897	0.126144
863	O15355|PPM1G_HUMAN Protein phosphatase 1G - Homo sapiens (Human)	0.000415048	40.157	9.5	59234.8	O15355	4 (4 0 0 0 0)	0.8975	0.354718
760	Q9NZL4|HPBP1_HUMAN Hsp70-binding protein 1 - Homo sapiens (Human)	1.57022e-05	50.1395	11	39448.6	Q9NZL4	5 (5 0 0 0 0)	0.898	0.258205
685	Q14847|LASP1_HUMAN LIM and SH3 domain protein 1 - Homo sapiens (Human)	4.28382e-06	60.1846	12.6	29698.2	Q14847	6 (6 0 0 0 0)	0.9	0.253614
828	Q99615|DNJC7_HUMAN DnaJ homolog subfamily C member 7 - Homo sapiens (Human)	0.000111997	28.1415	4.7	56404.7	Q99615	3 (2 1 0 0 0)	0.9	0.588897
112	Q13509|TBB3_HUMAN Tubulin beta-3 chain - Homo sapiens (Human)	2.38243e-11	106.322	24.4	50400.3	Q13509	11 (10 0 1 0 0)	0.902	0.199488
873	P07384|CAN1_HUMAN Calpain-1 catalytic subunit - Homo sapiens (Human)	0.000597275	30.1476	2.9	81838.3	P07384	3 (3 0 0 0 0)	0.903333	0.184752
181	P27348|1433T_HUMAN 14-3-3 protein theta - Homo sapiens (Human)	2.68747e-10	90.2481	24.9	27746.8	P27348	9 (9 0 0 0 0)	0.903333	0.213366
473	P35580|MYH10_HUMAN Myosin-10 - Homo sapiens (Human)	1.04507e-07	220.185	10.4	228797	P35580	22 (22 0 0 0 0)	0.904286	0.243301
306	P12004|PCNA_HUMAN Proliferating cell nuclear antigen - Homo sapiens (Human)	6.11479e-09	220.266	53.6	28750.3	P12004	22 (22 0 0 0 0)	0.907895	0.241352
354	Q8TC12|RDH11_HUMAN Retinol dehydrogenase 11 - Homo sapiens (Human)	1.74117e-08	50.1531	12.3	35363.4	Q8TC12	5 (5 0 0 0 0)	0.908	0.118617
309	P14314|GLU2B_HUMAN Glucosidase 2 subunit beta precursor - Homo sapiens (Human)	6.51268e-09	150.202	19.1	59387.9	P14314	15 (15 0 0 0 0)	0.912857	0.269199
159	P07737|PROF1_HUMAN Profilin-1 - Homo sapiens (Human)	1.8297e-10	220.231	69.3	15044.6	P07737	22 (22 0 0 0 0)	0.913182	0.222205
264	P10599|THIO_HUMAN Thioredoxin - Homo sapiens (Human)	2.31353e-09	30.237	21	11729.7	P10599	3 (3 0 0 0 0)	0.913333	0.144338
633	Q16698|DECR_HUMAN 2,4-dienoyl-CoA reductase, mitochondrial precursor - Homo sapiens (Human)	1.79547e-06	50.1963	18.5	36044.8	Q16698	5 (5 0 0 0 0)	0.914	0.367192
754	Q9UI26|IPO11_HUMAN Importin-11 - Homo sapiens (Human)	1.34716e-05	50.1629	5.3	112463	Q9UI26	5 (5 0 0 0 0)	0.926	0.133529
184	P31946|1433B_HUMAN 14-3-3 protein beta/alpha - Homo sapiens (Human)	2.82605e-10	140.215	32.1	28064.8	P31946	14 (14 0 0 0 0)	0.930769	0.0965627
840	Q14008|CKAP5_HUMAN Cytoskeleton-associated protein 5 - Homo sapiens (Human)	0.000165601	80.2011	3.9	225365	Q14008	8 (8 0 0 0 0)	0.935	0.285949
535	Q9BTW9|TBCD_HUMAN Tubulin-specific chaperone D - Homo sapiens (Human)	3.00861e-07	140.213	10.4	132444	Q9BTW9	14 (14 0 0 0 0)	0.935385	0.282301
737	Q13630|FCL_HUMAN GDP-L-fucose synthetase - Homo sapiens (Human)	1.06416e-05	60.1814	17.8	35870	Q13630	6 (6 0 0 0 0)	0.936667	0.323522
375	Q9UIA9|XPO7_HUMAN Exportin-7 - Homo sapiens (Human)	2.48179e-08	110.199	11.7	123828	Q9UIA9	11 (11 0 0 0 0)	0.94	0.270432
516	P00441|SODC_HUMAN Superoxide dismutase [Cu-Zn] - Homo sapiens (Human)	2.22612e-07	40.1715	16.9	15925.9	P00441	4 (4 0 0 0 0)	0.943333	0.236714
474	Q9HC38|GLOD4_HUMAN Glyoxalase domain-containing protein 4 - Homo sapiens (Human)	1.05862e-07	50.1673	14.1	34771.3	Q9HC38	5 (5 0 0 0 0)	0.944	0.341731
155	P41252|SYIC_HUMAN Isoleucyl-tRNA synthetase, cytoplasmic - Homo sapiens (Human)	1.72399e-10	340.252	17.3	144866	P41252	34 (34 0 0 0 0)	0.946364	0.155427
853	P23193|TCEA1_HUMAN Transcription elongation factor A protein 1 - Homo sapiens (Human)	0.000291233	30.1383	6.3	33948	P23193	3 (3 0 0 0 0)	0.946667	0.0550757
811	Q8TC07|TBC15_HUMAN TBC1 domain family member 15 - Homo sapiens (Human)	5.99521e-05	40.1703	4.9	79439.7	Q8TC07	4 (4 0 0 0 0)	0.946667	0.0288675
118	O43707|ACTN4_HUMAN Alpha-actinin-4 - Homo sapiens (Human)	2.97662e-11	250.242	19.9	104788	O43707	25 (25 0 0 0 0)	0.948696	0.387888
142	P33991|MCM4_HUMAN DNA replication licensing factor MCM4 - Homo sapiens (Human)	9.7452e-11	270.21	28.7	96497.7	P33991	27 (27 0 0 0 0)	0.95	0.465278
765	P30040|ERP29_HUMAN Endoplasmic reticulum protein ERp29 precursor - Homo sapiens (Human)	1.77719e-05	40.1773	15.3	28975.2	P30040	4 (4 0 0 0 0)	0.9525	0.46992
412	Q16658|FSCN1_HUMAN Fascin - Homo sapiens (Human)	3.89838e-08	130.191	27.4	54496.1	Q16658	13 (13 0 0 0 0)	0.953846	0.377548
613	P51570|GALK1_HUMAN Galactokinase - Homo sapiens (Human)	1.23725e-06	40.1589	8.4	42245.6	P51570	4 (4 0 0 0 0)	0.956667	0.15885
346	P49321|NASP_HUMAN Nuclear autoantigenic sperm protein - Homo sapiens (Human)	1.52051e-08	200.239	21.4	85186.1	P49321	20 (20 0 0 0 0)	0.957222	0.373171
71	P62736|ACTA_HUMAN Actin, aortic smooth muscle - Homo sapiens (Human)	4.14668e-12	338.269	21.8	41981.8	P62736	34 (33 1 0 0 0)	0.957778	0.522739
848	Q9P2M7|CING_HUMAN Cingulin - Homo sapiens (Human)	0.00023049	30.1358	1.8	136304	Q9P2M7	3 (3 0 0 0 0)	0.96	0.268701
485	O00154|BACH_HUMAN Cytosolic acyl coenzyme A thioester hydrolase - Homo sapiens (Human)	1.32243e-07	120.258	25	41769.3	O00154	12 (12 0 0 0 0)	0.96	0.366715
269	P26639|SYTC_HUMAN Threonyl-tRNA synthetase, cytoplasmic - Homo sapiens (Human)	2.71029e-09	230.239	28.8	83381.9	P26639	23 (23 0 0 0 0)	0.962381	0.296865
244	P33992|MCM5_HUMAN DNA replication licensing factor MCM5 - Homo sapiens (Human)	1.50437e-09	150.19	18.3	82233.3	P33992	15 (15 0 0 0 0)	0.975	0.346871
629	Q9NPJ3|THEM2_HUMAN Thioesterase superfamily member 2 - Homo sapiens (Human)	1.6125e-06	40.1839	15.7	14950.9	Q9NPJ3	4 (4 0 0 0 0)	0.98	0.184752
695	Q01105|SET_HUMAN Protein SET - Homo sapiens (Human)	5.46476e-06	70.2064	16.6	33468.7	Q01105	7 (7 0 0 0 0)	0.992857	0.19805
459	Q14315|FLNC_HUMAN Filamin-C - Homo sapiens (Human)	9.13292e-08	236.217	8.7	290775	Q14315	24 (22 2 0 0 0)	0.994615	0.309074
240	O14980|XPO1_HUMAN Exportin-1 - Homo sapiens (Human)	1.32922e-09	250.216	21.6	123306	O14980	25 (25 0 0 0 0)	0.995714	0.205075
349	Q8NBS9|TXND5_HUMAN Thioredoxin domain-containing protein 5 precursor - Homo sapiens (Human)	1.57039e-08	58.2603	12.5	47598.7	Q8NBS9	6 (5 1 0 0 0)	0.996667	0.252956
779	Q7Z4W1|DCXR_HUMAN L-xylulose reductase - Homo sapiens (Human)	2.49213e-05	50.1705	11.1	25896.6	Q7Z4W1	5 (5 0 0 0 0)	0.998	0.144291
157	P52888|THOP1_HUMAN Thimet oligopeptidase - Homo sapiens (Human)	1.75742e-10	68.2	9.6	78789.6	P52888	7 (6 1 0 0 0)	1	0.249239
293	P30566|PUR8_HUMAN Adenylosuccinate lyase - Homo sapiens (Human)	4.06378e-09	70.1975	13.8	54854.1	P30566	7 (7 0 0 0 0)	1	0.564358
465	P68400|CSK21_HUMAN Casein kinase II subunit alpha - Homo sapiens (Human)	9.77838e-08	60.2113	13.3	45114.9	P68400	6 (6 0 0 0 0)	1.00333	0.368492
810	O00273|DFFA_HUMAN DNA fragmentation factor subunit alpha - Homo sapiens (Human)	5.95365e-05	30.1573	8.2	36499.5	O00273	3 (3 0 0 0 0)	1.00667	0.21362
681	P52701|MSH6_HUMAN DNA mismatch repair protein Msh6 - Homo sapiens (Human)	3.96423e-06	30.1597	2.9	152688	P52701	3 (3 0 0 0 0)	1.01	0.622254
831	Q9H9T3|ELP3_HUMAN Elongator complex protein 3 - Homo sapiens (Human)	0.0001149	30.1479	3.8	62219.2	Q9H9T3	3 (3 0 0 0 0)	1.01333	0.392598
425	P32322|P5CR1_HUMAN Pyrroline-5-carboxylate reductase 1, mitochondrial precursor - Homo sapiens (Human)	5.10587e-08	90.2247	21.9	33339.6	P32322	9 (9 0 0 0 0)	1.01625	0.235732
65	P14625|ENPL_HUMAN Endoplasmin precursor - Homo sapiens (Human)	3.26295e-12	720.31	44.1	92411.2	P14625	72 (72 0 0 0 0)	1.02119	0.284272
291	P49591|SYSC_HUMAN Seryl-tRNA synthetase, cytoplasmic - Homo sapiens (Human)	3.8092e-09	70.21	14.6	58740.1	P49591	7 (7 0 0 0 0)	1.02286	0.218
597	Q92747|ARC1A_HUMAN Actin-related protein 2/3 complex subunit 1A - Homo sapiens (Human)	9.52043e-07	30.1811	7.3	41542.7	Q92747	3 (3 0 0 0 0)	1.04	0.0608276
446	P37802|TAGL2_HUMAN Transgelin-2 - Homo sapiens (Human)	7.09156e-08	140.19	42.2	22377.2	P37802	14 (14 0 0 0 0)	1.04286	0.206674
177	Q9UBQ7|GRHPR_HUMAN Glyoxylate reductase/hydroxypyruvate reductase - Homo sapiens (Human)	2.47713e-10	50.2401	13.1	35645.8	Q9UBQ7	5 (5 0 0 0 0)	1.048	0.163463
738	Q92688|AN32B_HUMAN Acidic leucine-rich nuclear phosphoprotein 32 family member B - Homo sapiens (Human)	1.08295e-05	50.156	13.9	28770.3	Q92688	5 (5 0 0 0 0)	1.058	0.164225
234	P61289|PSME3_HUMAN Proteasome activator complex subunit 3 - Homo sapiens (Human)	1.10169e-09	130.241	33.5	29487.5	P61289	13 (13 0 0 0 0)	1.06	0.768581
804	P27694|RFA1_HUMAN Replication protein A 70 kDa DNA-binding subunit - Homo sapiens (Human)	4.87732e-05	40.1516	8.8	68095.4	P27694	4 (4 0 0 0 0)	1.06333	0.245425
864	P36404|ARL2_HUMAN ADP-ribosylation factor-like protein 2 - Homo sapiens (Human)	0.000416114	50.1478	22.8	20864.9	P36404	5 (5 0 0 0 0)	1.068	0.105451
405	Q9NQG5|CT077_HUMAN Uncharacterized protein C20orf77 - Homo sapiens (Human)	3.66996e-08	40.1754	11	36877.2	Q9NQG5	4 (4 0 0 0 0)	1.075	0.311288
604	Q7L576|CYFP1_HUMAN Cytoplasmic FMR1-interacting protein 1 - Homo sapiens (Human)	1.02714e-06	70.1827	4.7	145089	Q7L576	7 (7 0 0 0 0)	1.07667	0.173743
188	Q13011|ECH1_HUMAN Delta(3,5)-Delta(2,4)-dienoyl-CoA isomerase, mitochondrial precursor - Homo sapiens (Human)	3.42428e-10	70.2594	15.5	35793.4	Q13011	7 (7 0 0 0 0)	1.09286	0.150079
560	O95197|RTN3_HUMAN Reticulon-3 - Homo sapiens (Human)	4.6864e-07	40.1761	1.3	112542	O95197	4 (4 0 0 0 0)	1.1	0.04
511	O00429|DNM1L_HUMAN Dynamin-1-like protein - Homo sapiens (Human)	1.99724e-07	140.188	17.8	81826.2	O00429	14 (14 0 0 0 0)	1.10667	0.251733
795	Q9UL46|PSME2_HUMAN Proteasome activator complex subunit 2 - Homo sapiens (Human)	4.14388e-05	30.1807	10.9	27344.3	Q9UL46	3 (3 0 0 0 0)	1.11	0.319531
855	O60716|CTND1_HUMAN Catenin delta-1 - Homo sapiens (Human)	0.000298638	30.1366	3.9	108103	O60716	3 (3 0 0 0 0)	1.115	0.00707107
748	O43813|LANC1_HUMAN LanC-like protein 1 - Homo sapiens (Human)	1.30177e-05	30.1914	8.5	45253.6	O43813	3 (3 0 0 0 0)	1.11667	0.248261
746	Q06124|PTN11_HUMAN Tyrosine-protein phosphatase non-receptor type 11 - Homo sapiens (Human)	1.26056e-05	50.1514	7.9	68393.4	Q06124	5 (5 0 0 0 0)	1.124	0.153232
414	O43592|XPOT_HUMAN Exportin-T - Homo sapiens (Human)	4.20012e-08	270.223	21.5	109893	O43592	27 (27 0 0 0 0)	1.12963	0.27726
352	P50995|ANX11_HUMAN Annexin A11 - Homo sapiens (Human)	1.69161e-08	40.1929	8.7	54355.1	P50995	4 (4 0 0 0 0)	1.14	0.457748
224	Q9NYU2|UGGG1_HUMAN UDP-glucose:glycoprotein glucosyltransferase 1 precursor - Homo sapiens (Human)	8.25747e-10	80.1732	5.4	174866	Q9NYU2	8 (8 0 0 0 0)	1.2025	0.210425
870	P16930|FAAA_HUMAN Fumarylacetoacetase - Homo sapiens (Human)	0.00046908	30.173	6	46344.2	P16930	3 (3 0 0 0 0)	1.20667	1.045
51	P23381|SYWC_HUMAN Tryptophanyl-tRNA synthetase, cytoplasmic - Homo sapiens (Human)	9.28146e-13	100.246	28.2	53131.7	P23381	10 (10 0 0 0 0)	1.251	0.344527
207	P13796|PLSL_HUMAN Plastin-2 - Homo sapiens (Human)	6.23135e-10	170.225	22.2	70245	P13796	17 (17 0 0 0 0)	1.25286	0.308157
498	O76003|GLRX3_HUMAN Glutaredoxin-3 - Homo sapiens (Human)	1.53496e-07	60.1869	17.3	37408.2	O76003	6 (6 0 0 0 0)	1.26167	1.2559
774	Q6NVY1|HIBCH_HUMAN 3-hydroxyisobutyryl-CoA hydrolase, mitochondrial precursor - Homo sapiens (Human)	2.1231e-05	50.1749	8.5	43454.4	Q6NVY1	5 (5 0 0 0 0)	1.262	0.436772
312	P42126|D3D2_HUMAN 3,2-trans-enoyl-CoA isomerase, mitochondrial precursor - Homo sapiens (Human)	6.65439e-09	30.1703	9.3	32795.2	P42126	3 (3 0 0 0 0)	1.27333	0.281129
572	O60664|M6PBP_HUMAN Mannose-6-phosphate receptor-binding protein 1 - Homo sapiens (Human)	5.60031e-07	80.2008	20.7	47018	O60664	8 (8 0 0 0 0)	1.31125	1.21518
620	O15397|IPO8_HUMAN Importin-8 - Homo sapiens (Human)	1.43897e-06	30.1877	2.3	119897	O15397	3 (3 0 0 0 0)	1.35333	0.0057735	cutoff
879	O75717|WDHD1_HUMAN WD repeat and HMG-box DNA-binding protein 1 - Homo sapiens (Human)	0.000945347	30.1375	2.7	125888	O75717	3 (3 0 0 0 0)	1.355	0.431335
837	Q00765|REEP5_HUMAN Receptor expression-enhancing protein 5 - Homo sapiens (Human)	0.000153128	30.1705	6.3	21479	Q00765	3 (3 0 0 0 0)	1.36	1.22
413	P41250|SYG_HUMAN Glycyl-tRNA synthetase - Homo sapiens (Human)	4.18144e-08	300.209	31.5	83086.7	P41250	30 (30 0 0 0 0)	1.3656	0.53734
609	Q96A72|MGN2_HUMAN Protein mago nashi homolog 2 - Homo sapiens (Human)	1.1332e-06	40.1804	14.2	17264.9	Q96A72	4 (4 0 0 0 0)	1.385	0.32909	mRNA processing; mRNA splicing				RNA-binding
722	Q15435|PP1R7_HUMAN Protein phosphatase 1 regulatory subunit 7 - Homo sapiens (Human)	8.50338e-06	30.185	10.6	41538.6	Q15435	3 (3 0 0 0 0)	1.395	0.601041
232	P49589|SYCC_HUMAN Cysteinyl-tRNA synthetase, cytoplasmic - Homo sapiens (Human)	1.06279e-09	50.211	9.9	85419.2	P49589	5 (5 0 0 0 0)	1.436	0.460901
105	O43175|SERA_HUMAN D-3-phosphoglycerate dehydrogenase - Homo sapiens (Human)	1.84985e-11	388.287	46.5	56614.5	O43175	39 (38 1 0 0 0)	1.60111	0.409221
580	P05091|ALDH2_HUMAN Aldehyde dehydrogenase, mitochondrial precursor - Homo sapiens (Human)	6.48266e-07	40.1882	11	56345.7	P05091	4 (4 0 0 0 0)	1.61	0.090185
320	P04083|ANXA1_HUMAN Annexin A1 - Homo sapiens (Human)	9.31353e-09	190.287	41.9	38690	P04083	19 (19 0 0 0 0)	1.62632	0.568157
226	P50454|SERPH_HUMAN Serpin H1 precursor - Homo sapiens (Human)	8.45752e-10	230.226	45.7	46411.2	P50454	23 (23 0 0 0 0)	1.69947	0.704718	Cell proliferation-inducing gene 14 protein
638	P78330|SERB_HUMAN Phosphoserine phosphatase - Homo sapiens (Human)	1.88917e-06	30.1748	10.7	24991.9	P78330	3 (3 0 0 0 0)	1.73333	0.0208167
228	Q9Y617|SERC_HUMAN Phosphoserine aminotransferase - Homo sapiens (Human)	8.50879e-10	260.217	43	40396.8	Q9Y617	26 (26 0 0 0 0)	2.1152	0.355037
533	P55809|SCOT_HUMAN Succinyl-CoA:3-ketoacid-coenzyme A transferase 1, mitochondrial precursor - Homo sapiens (Human)	2.96758e-07	80.2052	16.5	56122	P55809	8 (8 0 0 0 0)	2.2925	2.25604
833	P15170|ERF3A_HUMAN Eukaryotic peptide chain release factor GTP-binding subunit ERF3A - Homo sapiens (Human)	0.000117229	30.1731	7.4	55720.4	P15170	3 (3 0 0 0 0)	2.56	1.51321
367	P08243|ASNS_HUMAN Asparagine synthetase [glutamine-hydrolyzing] - Homo sapiens (Human)	2.24972e-08	140.259	15.9	64328.8	P08243	14 (14 0 0 0 0)	2.90714	1.59838
772	P00352|AL1A1_HUMAN Retinal dehydrogenase 1 - Homo sapiens (Human)	2.0173e-05	40.2046	8.4	54827	P00352	4 (4 0 0 0 0)	3.1325	2.06376
854	Q96PZ0|PUS7_HUMAN Pseudouridylate synthase 7 homolog - Homo sapiens (Human)	0.000298094	30.1429	6.5	74988.2	Q96PZ0	3 (3 0 0 0 0)	3.685	4.61741

## Sheet: Sheet2
		ILF3
		BASP
		ATPO
		ODP2
		GSLG1
		RT29
		RPN2
		FA84B
		PYC
		CAPR1
		G3BP1
		IF2B1
		AT1A1
		PAPS1
		ROA2
		FBX22
		HNRPC
		IF2B2
		AT5F1
		HNRPD
		IF2B3
		ADT2
		MARCS
		PGRC1
		RPN1
		IF2P
		ATPA
		RL26
		RL27
		|SND1
		RLA1
		ABCF1
		DDX3X
		NPM
		SYFA
		RL27A
		RS20
		AT2A2
		K1C10
		NONO
		4F2
		ATPB
		RL21
		FKBP3
		AIFM1
		HNRCL
		PERQ2
		DDB1
		RL23
		DDX17
		ODO2
		PAIRB
		CDC37
		RL23A
		NARG1
		CKAP4
		ACPH
		PA2G4
		DHX9
		VATA
		RL31
		RL36
		HAP28
		RL10
		IF5
		TCTP
		HNRPQ
		ILF2
		RL13
		RL19
		RSSA
		RLA2
		RS7
		RL12
		ROA0
		HNRPK
		TFR1
		YBOX1
		RL26L
		RL17
		CTNA1
		IPO8
		WDHD1
		REEP5
		SYG
		|MGN2
		PP1R7
		SYCC
		SERA
		ALDH2
		ANXA1
		SERPH
		SERB
		SERC
		SCOT
		ERF3A
		ASNS
		AL1A1
		PUS7
