# Supplementary material for: Proteomic and microRNA data clarifying the effects of telomere shortening on cancer cells
Source: Data Brief. 2014 Dec 18;2:48–51. doi: 10.1016/j.dib.2014.12.003 (PMC4459769; doi:10.1016/j.dib.2014.12.003)
Supplement: Supplementary file 3 — Supplementary Material [file mmc3.xls]

## Sheet: DAVID_allgenes
GENBANK_ACCESSION	Gene Name	TRANSFAC_ID	KEGG_PATHWAY	GENETIC_ASSOCIATION_DB	GOTERM_CC_ALL	GOTERM_BP_ALL	BBID	GENE_SYMBOL	AFFY_ID	GENBANK_ACCESSION	GOTERM_MF_ALL	BIOCARTA	COG_KOG_ONTOLOGY
NM_203401	STATHMIN 1/ONCOPROTEIN 18		HSA04010:MAPK SIGNALING PATHWAY,		cell, cytoplasm, cytoskeleton, cytosol, intracellular, intracellular non-membrane-bound organelle, intracellular organelle, microtubule, microtubule cytoskeleton, non-membrane-bound organelle, organelle,	cell communication, cell cycle, cell organization and biogenesis, cellular macromolecule metabolism, cellular metabolism, cellular physiological process, cellular process, cellular protein metabolism, cytoskeleton organization and biogenesis, intracellular signaling cascade, macromolecule metabolism, metabolism, microtubule cytoskeleton organization and biogenesis, microtubule depolymerization, m…		STMN1,	1782_S_AT, 200783_S_AT, 217253_AT, 217257_AT, 217714_3P_X_AT, 217714_X_AT, 63705_F_AT, 63906_F_AT, 70485_AT, G13518023_3P_A_AT, HS.233617.0.A1_3P_AT, HS.233617.0.S1_3P_AT, HS.317661.0.S1_3P_X_AT, M31303_RNA1_AT, RC_D51215_F_AT, RC_D51276_F_AT, SNP_A-1801269, SNP_A-1847368, SNP_A-1950179, SNP_A-1993447, SNP_A-1993552, SNP_A-2023889, SNP_A-2074905, SNP_A-2088157, SNP_A-2201733, SNP_A-2220044, SNP_A…	,AA029445,AA029510,AA033751,AA036674,AA062858,AA063214,AA063497,AA063594,AA070073,AA070842,AA070888,AA070978,AA071133,AA071174,AA071416,AA081551,AA081763,AA082014,AA082644,AA083331,AA083372,AA083944,AA084191,AA085246,AA090139,AA092620,AA093586,AA094473,AA095859,AA099898,AA102102,AA102220,AA102221,AA102597,AA125826,AA125983,AA126484,AA126610,AA127000,AA127001,AA128650,AA128839,AA129093,AA129094,AA…	binding, cytoskeletal protein binding, protein binding, signal transducer activity, tubulin binding,	h_stathminPathway:Stathmin and breast cancer resistance to antimicrotubule agents,
NM_001002244	APC11 ANAPHASE PROMOTING COMPLEX SUBUNIT 11 HOMOLOG (YEAST)		HSA04110:CELL CYCLE, HSA04120:UBIQUITIN MEDIATED PROTEOLYSIS,		anaphase-promoting complex, cell, intracellular, intracellular membrane-bound organelle, intracellular organelle, membrane-bound organelle, nuclear ubiquitin ligase complex, nucleus, organelle, protein complex, ubiquitin ligase complex,	M phase, M phase of mitotic cell cycle, biopolymer metabolism, biopolymer modification, cell cycle, cell division, cellular macromolecule metabolism, cellular metabolism, cellular physiological process, cellular process, cellular protein metabolism, macromolecule metabolism, metabolism, mitosis, mitotic cell cycle, physiological process, primary metabolism, protein metabolism, protein modificatio…		ANAPC11,	224010_AT, 226414_S_AT, 45265_AT, AA248470_AT, G12653650_3P_A_AT, MMUGDNA.28252.1.S1_S_AT, MMUGDNA.7885.1.S1_AT, RC_AA125969_AT,	,AA029297,AA034211,AA070617,AA070996,AA091291,AA100697,AA102814,AA125841,AA125855,AA125969,AA126067,AA129809,AA248470,AA281586,AA281870,AA301770,AA303269,AA304243,AA306529,AA306591,AA315157,AA317358,AA352582,AA356010,AA364733,AA369534,AA369535,AA375603,AA383062,AA429855,AA431548,AA437187,AA442677,AA446158,AA502617,AA513631,AA513786,AA523158,AA524465,AA526476,AA527168,AA533218,AA535032,AA541685,AA…	binding, catalytic activity, cation binding, ion binding, ligase activity, ligase activity, forming carbon-nitrogen bonds, metal ion binding, protein binding, transition metal ion binding, ubiquitin-protein ligase activity, zinc ion binding,		Posttranslational modification, protein turnover, chaperones / Cell division and chromosome partitioning,
NM_006950	SYNAPSIN I			METABOLIC, NEURODEG, PARKINSON'S DISEASE, TYPE 2 DIABETES,	cell, clathrin-coated vesicle, coated vesicle, cytoplasm, cytoplasmic membrane-bound vesicle, cytoplasmic vesicle, intracellular, intracellular membrane-bound organelle, intracellular organelle, membrane-bound organelle, membrane-bound vesicle, organelle, synapse, synaptic vesicle, vesicle,	cell communication, cell-cell signaling, cellular physiological process, cellular process, establishment of localization, localization, neurophysiological process, neurotransmitter secretion, organismal physiological process, physiological process, regulated secretory pathway, regulation of neurotransmitter levels, secretion, secretory pathway, synaptic transmission, transmission of nerve impulse…		SYN1,	1553264_A_AT, 221914_AT, 32923_R_AT, 47050_AT, HS.225936.0.S2_3P_AT, HS2.225936.1.S1_3P_S_AT, M58378_CDS1_AT, MMUGDNA.5927.1.S1_AT, MMUGDNA.9807.1.S1_AT, SNP_A-1788697, SNP_A-2253940, SNP_A-4246319,	,AI124526,AI929645,AL009172,AL529573,AL537025,AW893540,AW899728,BC036711,BC048799,BE793920,BF345749,BF826174,BF948230,BF948236,BF948237,BF948239,BF948243,BF948279,BF948282,BF948363,BF948374,BF948375,BF948405,BF948410,BF948413,BF948432,BF948568,BF963837,BG471793,BG707188,BG912972,BI550498,BI754666,BI755183,BI820386,BI917029,BI963883,BI964194,BM052938,BM666243,BM681261,BM726615,BM925954,BQ021547,BQ…	actin binding, binding, cytoskeletal protein binding, protein binding, transporter activity,		Coenzyme metabolism / Translation, ribosomal structure and biogenesis,
NM_020857	VACUOLAR PROTEIN SORTING PROTEIN 18				cell, membrane,	cellular physiological process, cellular process, establishment of localization, establishment of protein localization, localization, physiological process, protein localization, protein transport, transport,		VPS18,	1552276_A_AT, 223346_AT, 44081_AT, AA476967_AT, HS2.23876.1.S1_3P_S_AT, MMUGDNA.3516.1.S1_S_AT, MMUGDNA.37152.1.S1_AT, RC_R26290_F_AT, RC_W45565_S_AT, SNP_A-2113130, SNP_A-2140192, SNP_A-2216314, SNP_A-2281389,	,AA027134,AA037759,AA039249,AA082935,AA376390,AA420503,AA420504,AA476967,AA580398,AA707703,AA779135,AA879408,AB040908,AF308802,AI073689,AI200098,AI216310,AI352173,AI354890,AI473988,AI479337,AI524823,AI559546,AI560899,AI587540,AI612819,AI636084,AI654088,AI696006,AI700688,AI744266,AI858547,AI863323,AI915111,AI924943,AI928969,AI929220,AL524857,AL524858,AL530034,AL530035,AL713725,AW167980,AW173042,AW…	binding, cation binding, ion binding, metal ion binding, transition metal ion binding, zinc ion binding,
NR_002759	RNA, U4B1 SMALL NUCLEAR							RNU4B1,		,K00472,NR_002759,
NM_133436	ASPARAGINE SYNTHETASE		HSA00252:ALANINE AND ASPARTATE METABOLISM, HSA00910:NITROGEN METABOLISM,		cell, cell fraction, soluble fraction,	amine biosynthesis, amine metabolism, amino acid and derivative metabolism, amino acid biosynthesis, amino acid metabolism, asparagine biosynthesis, asparagine metabolism, aspartate family amino acid biosynthesis, aspartate family amino acid metabolism, biosynthesis, carboxylic acid metabolism, cellular biosynthesis, cellular metabolism, cellular physiological process, cellular process, glutamine…		ASNS,	205047_S_AT, 241082_AT, 36671_AT, 69935_AT, 70493_AT, G4502258_3P_A_AT, HS.202216.0.A1_3P_AT, M27396_S_AT, MMUGDNA.358.1.S1_AT, SNP_A-1517701, SNP_A-1677897, SNP_A-1686482, SNP_A-1696105, SNP_A-1698144, SNP_A-1698290, SNP_A-1699802, SNP_A-1701366, SNP_A-1701486, SNP_A-1709731, SNP_A-1710153, SNP_A-1755579, SNP_A-1781165, SNP_A-1892282, SNP_A-1912334, SNP_A-1932466, SNP_A-1942335, SNP_A-1990697, S…	,AA024647,AA024693,AA040890,AA053213,AA053461,AA134971,AA135056,AA152328,AA152329,AA157555,AA158206,AA159366,AA160573,AA164747,AA164748,AA180011,AA181056,AA186979,AA190772,AA195483,AA205318,AA205487,AA205575,AA206750,AA207213,AA219455,AA219493,AA223574,AA223615,AA243053,AA243054,AA252561,AA300684,AA307046,AA307175,AA307366,AA307419,AA307677,AA307680,AA307925,AA308175,AA308686,AA312108,AA313490,AA…	asparagine synthase (glutamine-hydrolyzing) activity, aspartate-ammonia ligase activity, carbon-nitrogen ligase activity, with glutamine as amido-N-donor, catalytic activity, ligase activity, ligase activity, forming carbon-nitrogen bonds,
NM_018584	CALCIUM/CALMODULIN-DEPENDENT PROTEIN KINASE II INHIBITOR 1				cell, cell projection, cytoplasm, cytosol, intracellular, lamellipodium, leading edge, ruffle,	cell adhesion, cell migration, cell motility, cellular physiological process, cellular process, establishment of localization, localization, localization of cell, locomotion, physiological process,		CAMK2N1,	218309_AT, 228302_X_AT, 229163_AT, 56385_AT, 57777_AT, 77759_AT, G8924051_3P_AT, H46831_AT, HS.107767.1.A1_3P_AT, HS.107767.1.A1_3P_X_AT, HS.197922.0.A1_3P_AT, MMUGDNA.5402.1.S1_AT, MMUGDNA.8048.1.S1_AT, RC_H89957_AT, RC_H98215_AT, SNP_A-1508857, SNP_A-1508884, SNP_A-1516728, SNP_A-1745470, SNP_A-1786136, SNP_A-1797465, SNP_A-1802870, SNP_A-1830115, SNP_A-1897718, SNP_A-1940868, SNP_A-1982076, SN…	,AA046580,AA046666,AA131299,AA158135,AA158136,AA206790,AA206963,AA316883,AA425373,AA425465,AA492538,AA621706,AA683218,AA688395,AA744902,AA775294,AA846590,AA854854,AA886382,AA890420,AA907273,AA917393,AA918345,AA989250,AA991302,AF116637,AI038335,AI080414,AI097387,AI114878,AI159850,AI167686,AI198259,AI202597,AI263272,AI267364,AI357779,AI401506,AI536671,AI570417,AI571336,AI571767,AI633980,AI653395,AI…	binding, catalytic activity, kinase activity, protein binding, transferase activity, transferase activity, transferring phosphorus-containing groups,
NM_014681	DEAH (ASP-GLU-ALA-HIS) BOX POLYPEPTIDE 34					cellular metabolism, cellular physiological process, cellular process, electron transport, establishment of localization, generation of precursor metabolites and energy, localization, metabolism, physiological process, transport,		DHX34,	204815_S_AT, 204816_3P_S_AT, 204816_S_AT, 214017_S_AT, 31857_R_AT, 81217_AT, 89539_AT, AFFX-HUM_ALU_AT, D50924_AT, HS.151706.0.A1_3P_A_AT, HS.151706.1.A1_3P_A_AT, HUM_ALU_AT, MMUGDNA.22660.1.S1_AT, MMUGDNA.41464.1.S1_AT, RC_AA039439_S_AT, RC_R48810_S_AT, SNP_A-1734069, SNP_A-1734177, SNP_A-1734319, SNP_A-2055898, SNP_A-2079253, SNP_A-2087714, SNP_A-2211829, SNP_A-4276549,	,AA013100,AA013101,AA019644,AA039439,AA046471,AA046945,AA054153,AA054400,AA235445,AA326847,AA454494,AA477623,AA478078,AA568704,AA626851,AA643764,AA707455,AA714368,AA876071,AA960781,AA970329,AA970468,AA975609,AI017634,AI028329,AI038642,AI091729,AI092875,AI123175,AI139873,AI206160,AI206213,AI222264,AI339931,AI347844,AI376532,AI380215,AI401389,AI569236,AI571106,AI571600,AI571671,AI583712,AI638320,AI…	ATP binding, ATP-dependent helicase activity, ATPase activity, ATPase activity, coupled, RNA binding, adenyl nucleotide binding, binding, catalytic activity, electron transporter activity, helicase activity, hydrolase activity, hydrolase activity, acting on acid anhydrides, hydrolase activity, acting on acid anhydrides, in phosphorus-containing anhydrides, ion binding, metal ion binding, nucleic …
NR_002560	RNA, U31 SMALL NUCLEOLAR							RNU31,		,NR_002560,U40580,
NM_014344	FOUR JOINTED BOX 1 (DROSOPHILA)				extracellular region, extracellular space,			FJX1,	219522_AT, 50978_AT, G7657095_3P_AT, RC_AA424142_AT,	,AA424142,AA464429,AA804609,AI005251,AI049562,AI077715,AI079279,AI338625,AI370944,AI878962,AI984474,AJ245599,AK026069,AK098459,AW160631,AW162501,AW273370,AW293297,AW973602,AW973604,BC049171,BC071898,BE894909,BE907145,BF087748,BF218000,BF449020,BF509837,BF940453,BG028214,BG114204,BG121522,BG178767,BG498797,BG748141,BI488533,BM690498,BM709240,BM810246,BM916038,BM926738,BP255220,BP269198,BP429804,BQ…
NM_000849	GLUTATHIONE S-TRANSFERASE M3 (BRAIN)		HSA00480:GLUTATHIONE METABOLISM, HSA00980:METABOLISM OF XENOBIOTICS BY CYTOCHROME P450,	CANCER, PROSTATE CANCER,		development, metabolism, nervous system development, physiological process, system development,		GSTM3,	1120_AT, 1121_G_AT, 202554_S_AT, 235867_AT, 32798_AT, 74406_AT, AFFX-HUM_ALU_AT, HS.2006.0.S1_3P_A_AT, HS.299087.0.A1_3P_AT, HUM_ALU_AT, J05459_AT, MMUGDNA.21469.1.S1_AT, MMUGDNA.36886.1.S1_AT, RC_AA127207_AT, RC_AA417374_S_AT, SNP_A-1840135, SNP_A-4259940,	,AA127206,AA127207,AA338673,AA341663,AA360261,AA417374,AA421094,AA443977,AA444158,AA494299,AA513785,AA569755,AA576270,AA579234,AA579331,AA603531,AA620980,AA623012,AA633467,AA642077,AA642601,AA649702,AA653868,AA665218,AA665237,AA677825,AA701663,AA703780,AA812886,AA813736,AA834996,AA887001,AA887730,AA889595,AA890708,AA906451,AA916843,AA919156,AA933626,AA939126,AA972059,AA987594,AA992368,AB209816,AF…	catalytic activity, glutathione transferase activity, transferase activity, transferase activity, transferring alkyl or aryl (other than methyl) groups,
NM_006623	PHOSPHOGLYCERATE DEHYDROGENASE		HSA00260:GLYCINE, SERINE AND THREONINE METABOLISM,		extracellular region,	L-serine biosynthesis, L-serine metabolism, amine biosynthesis, amine metabolism, amino acid and derivative metabolism, amino acid biosynthesis, amino acid metabolism, biosynthesis, brain development, carboxylic acid metabolism, cellular biosynthesis, cellular metabolism, cellular physiological process, cellular process, central nervous system development, development, establishment of localizati…		PHGDH,	201397_AT, 34367_AT, 43842_R_AT, 62861_AT, 63911_AT, 73599_AT, AA093396_AT, G5729973_3P_AT, MMUGDNA.15700.1.S1_S_AT, RC_AA236365_S_AT, SNP_A-1643113, SNP_A-1656657, SNP_A-1661363, SNP_A-1664146, SNP_A-1668325, SNP_A-1668451, SNP_A-1669149, SNP_A-1675165, SNP_A-1684034, SNP_A-1685856, SNP_A-1686862, SNP_A-1687544, SNP_A-1688210, SNP_A-1708513, SNP_A-1711859, SNP_A-1712042, SNP_A-1713729, SNP_A-171…	,AA093396,AA093706,AA093721,AA101404,AA113268,AA113414,AA114165,AA114201,AA121604,AA126049,AA126209,AA129452,AA134084,AA134085,AA134790,AA137039,AA169760,AA171445,AA182643,AA205718,AA206815,AA206899,AA219567,AA223233,AA223432,AA224348,AA224410,AA226966,AA233357,AA234268,AA236365,AA310115,AA313254,AA315077,AA316052,AA316523,AA353616,AA356685,AA356783,AA357719,AA378769,AA425425,AA425595,AA564678,AA…	NAD binding, binding, catalytic activity, coenzyme binding, cofactor binding, electron transporter activity, oxidoreductase activity, oxidoreductase activity, acting on CH-OH group of donors, oxidoreductase activity, acting on the CH-OH group of donors, NAD or NADP as acceptor, phosphoglycerate dehydrogenase activity, transporter activity,
NM_033415	ARMADILLO REPEAT CONTAINING 6				cell, cytoskeleton, intracellular, intracellular non-membrane-bound organelle, intracellular organelle, non-membrane-bound organelle, organelle,			ARMC6,	221758_AT, 39235_AT, 54966_AT, HS.77876.0.S1_3P_AT, HS.77876.0.S1_3P_X_AT, MMUGDNA.30803.1.S1_AT, RC_Z39273_AT, SNP_A-1786364, SNP_A-2096392, SNP_A-2182898, SNP_A-4240411, SNP_A-4255618, SNP_A-4287343,	,AA047686,AA047737,AA070864,AA071016,AA171586,AA172256,AA280709,AA300953,AA349189,AA365317,AA493390,AA613525,AA644097,AA662080,AA662115,AA699552,AA705966,AA757373,AA864473,AA872015,AA989275,AC003038,AI014531,AI052281,AI143028,AI190935,AI220897,AI270708,AI312525,AI346289,AI521751,AI537267,AI570015,AI589549,AI675172,AI688439,AI692596,AI749586,AI815517,AI815818,AI932505,AI963628,AI971644,AL523504,AL…	binding,
AF091236	SIMILAR TO ADP,ATP CARRIER PROTEIN, LIVER ISOFORM T2 (ADP/ATP TRANSLOCASE 3) (ADENINE NUCLEOTIDE TRANSLOCATOR 3) (ANT 3)				cell, cytoplasm, envelope, integral to membrane, intracellular, intracellular membrane-bound organelle, intracellular organelle, intrinsic to membrane, membrane, membrane-bound organelle, mitochondrial envelope, mitochondrial inner membrane, mitochondrial membrane, mitochondrion, organelle, organelle envelope, organelle inner membrane, organelle membrane,	cellular physiological process, cellular process, establishment of localization, localization, physiological process, transport,		LOC138412,		,AA320235,AA335060,AF091236,BU661325,XM_498308,	binding, transporter activity,
NM_182679	G PATCH DOMAIN CONTAINING 4				cell, intracellular,			GPATC4,	220596_AT, 221733_S_AT, 224632_AT, 224633_S_AT, 224634_AT, 48592_AT, 64480_S_AT, 74538_AT, 74539_G_AT, 86107_AT, 86109_AT, AA455001_S_AT, G7661571_3P_AT, HS.6880.2.A1_3P_AT, HS.6880.2.A1_3P_S_AT, HS.6880.2.S1_3P_AT, HS.6880.2.S2_3P_AT, HS.6880.2.S3_3P_AT, MMUGDNA.25301.1.S1_AT, MMUGDNA.25714.1.S1_AT, MMUGDNA.25716.1.S1_AT, MMUGDNA.25718.1.S1_AT, MMUGDNA.30741.1.S1_AT, R60478_AT, SNP_A-1807592, SN…	,AA022937,AA062688,AA128646,AA128814,AA150011,AA152165,AA310324,AA333358,AA379449,AA455001,AA582310,AA632363,AA688305,AA783029,AA813598,AA829296,AA889206,AA902931,AA902964,AA970496,AA985596,AI054420,AI097082,AI097158,AI127107,AI140927,AI143513,AI144049,AI217615,AI247158,AI251079,AI251333,AI251995,AI252091,AI252209,AI254032,AI254074,AI254096,AI254428,AI276529,AI278239,AI301631,AI308896,AI310646,AI…	binding, nucleic acid binding,
NM_014064	CHROMOSOME 9 OPEN READING FRAME 32							C9orf32,	223368_S_AT, 223369_AT, 44694_AT, G12655090_3P_AT, MMUGDNA.9338.1.S1_AT, RC_AA233545_AT, SNP_A-1701384, SNP_A-1786960, SNP_A-1913001, SNP_A-1998019, SNP_A-2051996, SNP_A-2188191, SNP_A-2192832, SNP_A-2200763, SNP_A-2226661, SNP_A-4252412,	,AA057122,AA084866,AA094599,AA233545,AA324703,AA371850,AA446733,AA552761,AA643746,AA766884,AA836475,AA852753,AA852754,AA974686,AF110776,AI083941,AI147433,AI149096,AI217779,AI474387,AI498875,AI590638,AI597689,AI802417,AJ572109,AJ708874,AL554706,AL590369,AU279885,AV702493,AV706095,AW082218,AW088684,AW160356,AW163381,AW292365,AW806448,AW955218,AW963265,BC001396,BC033234,BE256069,BE276878,BE277201,BE…	S-adenosylmethionine-dependent methyltransferase activity, binding, catalytic activity, methyltransferase activity, protein binding, transferase activity, transferase activity, transferring one-carbon groups,
NM_001384	DPH2 HOMOLOG (S. CEREVISIAE)							DPH2,	204514_AT, 41380_AT, AA009913_AT, G4557532_3P_AT, MMUGDNA.19581.1.S1_AT, RC_AA252672_S_AT, SNP_A-1804777, SNP_A-1855453,	,AA009639,AA009913,AA026033,AA037097,AA232404,AA232596,AA252672,AA283196,AA299309,AA301241,AA302175,AA319431,AA430295,AA443797,AA468736,AA503251,AA523626,AA550978,AA580407,AA581314,AA582115,AA618010,AA848070,AF053003,AI018643,AI052290,AI191593,AI215130,AI244625,AI277054,AI343424,AI366086,AI424057,AI470860,AI471672,AI480373,AI763155,AI863702,AI874316,AI890471,AI962631,AI971926,AK091303,AL357079,AL…
NM_025207	FAD1, FLAVIN ADENINE DINUCLEOTIDE SYNTHETASE, HOMOLOG (YEAST)		HSA00740:RIBOFLAVIN METABOLISM,			Mo-molybdopterin cofactor biosynthesis, Mo-molybdopterin cofactor metabolism, aromatic compound biosynthesis, aromatic compound metabolism, biosynthesis, cellular biosynthesis, cellular metabolism, cellular physiological process, cellular process, coenzyme biosynthesis, coenzyme metabolism, cofactor biosynthesis, cofactor metabolism, metabolism, molybdopterin cofactor metabolism, physiological pr…		FLAD1,	205661_S_AT, 212541_AT, 39074_AT, AFFX-HUM_ALU_AT, G13376805_3P_AT, G13376805_3P_A_AT, G13376805_3P_X_AT, HS.118666.1.S1_3P_AT, HSPD24994_R_AT, HSPD24994_S_AT, HUM_ALU_AT, MMUGDNA.30496.1.S1_AT, MMUGDNA.36542.1.S1_AT, SNP_A-2278279, U79241_AT,	,AA074544,AA099740,AA099741,AA134075,AA134076,AA151884,AA251981,AA252087,AA296432,AA296434,AA299467,AA300476,AA301338,AA303554,AA317705,AA346757,AA352081,AA422083,AA422175,AA478526,AA478527,AA480112,AA481931,AA507064,AA527497,AA552637,AA580875,AA582898,AA608951,AA609382,AA622269,AA626336,AA640012,AA640030,AA641431,AA714121,AA716530,AA810585,AA812662,AA927209,AA928588,AA947037,AA983407,AF218022,AF…	catalytic activity, transferase activity,		General function prediction only,
NR_000021	RNA, U32 SMALL NUCLEOLAR							RNU32,		,AB028893,NR_000021,X94598,
NR_000019	RNA, U34 SMALL NUCLEOLAR							RNU34,		,AB028893,NR_000019,X94600,
AF249277	5,10-METHENYLTETRAHYDROFOLATE SYNTHETASE (5-FORMYLTETRAHYDROFOLATE CYCLO-LIGASE)		HSA00670:ONE CARBON POOL BY FOLATE,		cell, cytoplasm, cytosol, intracellular,	carboxylic acid metabolism, cellular metabolism, cellular physiological process, cellular process, formate metabolism, metabolism, one-carbon compound metabolism, organic acid metabolism, physiological process,		MTHFS,	203433_AT, 210242_X_AT, 33737_F_AT, 33738_R_AT, 39064_AT, 86453_AT, G10442005_3P_S_AT, G5453745_3P_AT, L38928_AT, MMUGDNA.20126.1.S1_AT, MMUGDNA.4028.1.S1_AT, MMUGDNA.4028.1.S1_S_AT, RC_W20487_S_AT, SNP_A-1509050, SNP_A-1510081, SNP_A-1512295, SNP_A-1512524, SNP_A-1516930, SNP_A-1518368, SNP_A-1518424, SNP_A-1518590, SNP_A-1646181, SNP_A-1651072, SNP_A-1651754, SNP_A-1651840, SNP_A-1658517, SNP_A…	,AA009795,AA292272,AA356104,AA373246,AA419517,AA430480,AA433957,AA502259,AA563880,AA569822,AA604692,AA649259,AA679031,AA700046,AA725142,AA742615,AA765734,AA777551,AA807026,AA836176,AA844609,AA988249,AA988967,AA992442,AA999721,AF249277,AI022372,AI034015,AI160812,AI188428,AI189352,AI200119,AI202708,AI248476,AI263249,AI299039,AI299275,AI299641,AI312708,AI347162,AI348369,AI359096,AI365282,AI373513,AI…	5-formyltetrahydrofolate cyclo-ligase activity, binding, catalytic activity, folic acid binding, ion binding, ligase activity, ligase activity, forming carbon-nitrogen bonds, magnesium ion binding, metal ion binding, vitamin binding,
NR_002919	ACA5A/B/C SMALL NUCLEOLAR RNA WITHIN KIAA0948 HOST GENE							ACA5A/B/C,		,AJ609453,NR_002919,
NM_025029	HYPOTHETICAL PROTEIN FLJ14346							FLJ14346,	212995_X_AT, 213166_X_AT, 220720_3P_X_AT, 220720_X_AT, AFFX-HUM_ALU_AT, G13376551_3P_AT, G13376551_3P_X_AT, HS.3343.2.S1_3P_X_AT, HS.3343.4.A1_3P_A_AT, HUM_ALU_AT, MMUGDNA.34459.1.S1_X_AT, RC_AA435683_AT, RC_AA455869_AT, RC_T23516_F_AT, SNP_A-1844730, SNP_A-1905788, SNP_A-2222499, SNP_A-4252276, SNP_A-4277955, SNP_A-4293848,	,AA010288,AA010289,AA046094,AA146617,AA158735,AA159852,AA333249,AA338270,AA341053,AA341187,AA343568,AA344146,AA348696,AA393389,AA435683,AA455866,AA455869,AA470374,AA470773,AA534622,AA535998,AA573914,AA577070,AA625736,AA633486,AA644568,AA649844,AA661885,AA708098,AA723368,AA725793,AA757663,AA837290,AA847876,AA884655,AA887142,AA906869,AA912554,AA913035,AA928594,AA934652,AA938567,AA975139,AA993899,AC…
NM_138300	PYGOPUS HOMOLOG 2 (DROSOPHILA)				cell, intracellular, intracellular membrane-bound organelle, intracellular organelle, membrane-bound organelle, nucleus, organelle,	Wnt receptor signaling pathway, cell communication, cell surface receptor linked signal transduction, cellular metabolism, cellular physiological process, cellular process, metabolism, nucleobase, nucleoside, nucleotide and nucleic acid metabolism, physiological process, primary metabolism, regulation of biological process, regulation of cellular metabolism, regulation of cellular physiological p…		PYGO2,	225370_AT, 239666_AT, 54781_AT, HS.172084.0.A1_3P_AT, HSPD16991_AT, MMUGDNA.29183.1.S1_AT, RC_N63646_AT, W31287_AT,	,AA081539,AA278599,AA278618,AA281918,AA340298,AA490733,AA576793,AA617871,AA652435,AA688365,AA836053,AA931545,AA934403,AA987476,AF289598,AF457208,AI003382,AI139126,AI184186,AI187035,AI215461,AI221774,AI298970,AI312034,AI377415,AI439436,AI453049,AI590008,AI609334,AI651604,AI765134,AI804004,AI886100,AI952740,AK090545,AK092389,AK095425,AL451085,AL555728,AL578165,AW007665,AW025913,AW085080,AW088114,AW…	binding, cation binding, ion binding, metal ion binding, protein binding, transition metal ion binding, zinc ion binding,
NM_005175	ATP SYNTHASE, H+ TRANSPORTING, MITOCHONDRIAL F0 COMPLEX, SUBUNIT C1 (SUBUNIT 9)		HSA00190:OXIDATIVE PHOSPHORYLATION, HSA00193:ATP SYNTHESIS,		cell, cell fraction, cytoplasm, envelope, integral to membrane, intracellular, intracellular membrane-bound organelle, intracellular organelle, intrinsic to membrane, membrane, membrane fraction, membrane-bound organelle, mitochondrial envelope, mitochondrial inner membrane, mitochondrial membrane, mitochondrion, organelle, organelle envelope, organelle inner membrane, organelle membrane, protein…	ATP biosynthesis, ATP metabolism, ATP synthesis coupled proton transport, biosynthesis, cation transport, cellular biosynthesis, cellular metabolism, cellular physiological process, cellular process, coenzyme biosynthesis, coenzyme metabolism, cofactor biosynthesis, cofactor metabolism, establishment of localization, generation of precursor metabolites and energy, hydrogen transport, ion transpor…		ATP5G1,	208972_S_AT, 38076_AT, 88330_AT, D13118_AT, G5262506_3P_A_AT, HSPD3111_AT, HSPD3111_G_AT, MMUGDNA.38309.1.S1_S_AT, RC_AA083351_AT, SNP_A-1659505, SNP_A-2005181, SNP_A-2280710, SNP_A-4250094,	,AA010086,AA024767,AA024768,AA041272,AA046489,AA046701,AA075559,AA075564,AA079015,AA079016,AA083351,AA083447,AA083549,AA090925,AA094767,AA216270,AA229525,AA296237,AA299086,AA302180,AA311757,AA314391,AA327843,AA339134,AA339947,AA352775,AA362565,AA454512,AA483013,AA483751,AA525015,AA551568,AA604454,AA604516,AA622052,AA629102,AA641985,AA643367,AA659764,AA688403,AA701068,AA709422,AA722950,AA722963,AA…	ATPase activity, ATPase activity, coupled, ATPase activity, coupled to movement of substances, ATPase activity, coupled to transmembrane movement of ions, ATPase activity, coupled to transmembrane movement of substances, P-P-bond-hydrolysis-driven transporter activity, binding, carrier activity, catalytic activity, cation transporter activity, cation-transporting ATPase activity, hydrogen ion tra…
NM_032928	HYPOTHETICAL PROTEIN MGC14141							MGC14141,	225568_AT, 54446_AT, 65605_S_AT, HS.172182.1.S1_3P_S_AT, HSPD13240_I_AT, HSPD13240_S_AT, MMUGDNA.21769.1.S1_AT, RC_C21238_AT, RC_N71072_AT, SNP_A-2184063, SNP_A-4300814,	,AA052982,AA053475,AA095378,AA358952,AA468220,AA468294,AA468381,AA468421,AA578670,AA579074,AA612975,AA612976,AA612979,AA618558,AA706997,AA774165,AA782754,AA860298,AA860739,AA864684,AA922471,AA937189,AA988007,AI027553,AI027557,AI033866,AI034209,AI034362,AI142741,AI159814,AI168829,AI186935,AI307591,AI350544,AI365637,AI422596,AI673154,AI743223,AI743733,AI804911,AI905956,AI950616,AI972035,AL355987,AV…
NM_013402	FATTY ACID DESATURASE 1		HSA00591:LINOLEIC ACID METABOLISM,		cell, cell fraction, integral to membrane, intrinsic to membrane, membrane, membrane fraction, microsome, vesicular fraction,	biosynthesis, carboxylic acid biosynthesis, carboxylic acid metabolism, cell communication, cell differentiation, cell-cell signaling, cellular biosynthesis, cellular lipid metabolism, cellular metabolism, cellular physiological process, cellular process, cellular response to nutrient levels, cellular response to starvation, cellular response to stimulus, development, fatty acid biosynthesis, fat…		FADS1,	208962_S_AT, 208963_X_AT, 208964_S_AT, 39372_AT, 39373_AT, 41717_AT, 41718_G_AT, 41719_I_AT, 41720_R_AT, 78926_AT, G12224983_3P_A_AT, HS.132898.0.S2_3P_A_AT, HS.132898.0.S3_3P_A_AT, HS2.380041.1.S1_3P_S_AT, MMUGDNA.23574.1.S1_AT, MMUGDNA.23576.1.S1_AT, MMUGDNA.23719.1.S1_AT, RC_AA431773_AT, RC_AA489510_S_AT, RC_T51930_AT, SNP_A-1791027, SNP_A-1906817, SNP_A-1917283, W81053_AT,	,AA010227,AA011652,AA029030,AA029069,AA057613,AA057653,AA057699,AA057752,AA069023,AA069088,AA083606,AA083858,AA083946,AA083953,AA084193,AA112061,AA126080,AA126186,AA148694,AA148695,AA160602,AA173042,AA236623,AA236999,AA302659,AA306714,AA307348,AA310580,AA314276,AA319191,AA356763,AA365686,AA369496,AA374100,AA428359,AA430733,AA431773,AA432026,AA468663,AA488410,AA488546,AA489509,AA489510,AA533748,AA…	C-5 sterol desaturase activity, binding, catalytic activity, cation binding, heme binding, ion binding, iron ion binding, metal ion binding, oxidoreductase activity, oxidoreductase activity, acting on the CH-CH group of donors, tetrapyrrole binding, transition metal ion binding,
NM_006556	PHOSPHOMEVALONATE KINASE		HSA00100:BIOSYNTHESIS OF STEROIDS,		cell, cytoplasm, intracellular, intracellular membrane-bound organelle, intracellular organelle, membrane-bound organelle, microbody, organelle, peroxisome,	alcohol metabolism, biopolymer metabolism, biopolymer modification, biosynthesis, cellular lipid metabolism, cellular macromolecule metabolism, cellular metabolism, cellular physiological process, cellular process, cellular protein metabolism, cholesterol biosynthesis, cholesterol metabolism, lipid biosynthesis, lipid metabolism, macromolecule metabolism, metabolism, phosphate metabolism, phospho…		PMVK,	203515_S_AT, 35621_AT, G5729979_3P_S_AT, HSPD6798_AT, HSPD6798_G_AT, L77213_AT, MMUGDNA.15706.1.S1_AT, SNP_A-1671491, SNP_A-1861634, SNP_A-1907094, SNP_A-2000366, SNP_A-2040531, SNP_A-2047976, SNP_A-2056512, SNP_A-2224927, SNP_A-4192828, SNP_A-4257306, SNP_A-4258116, SNP_A-4280979, SNP_A-4291557,	,AA159471,AA160702,AA352323,AA603694,AA831037,AA852207,AA903512,AA903513,AA903515,AA991610,AF026069,AI005670,AI033400,AI198780,AI201928,AI204530,AI306529,AI349442,AI361140,AI361689,AI364278,AI365058,AI568076,AI587341,AI633085,AI798768,AI921283,AI969878,AJ710307,AK130234,AL451085,AL526413,AL526453,AL527742,AL527743,AL527916,AL527917,AL528215,AL554310,AL577056,AV738356,AW627346,AW630371,AW955073,BC…	catalytic activity, kinase activity, phosphomevalonate kinase activity, phosphotransferase activity, phosphate group as acceptor, transferase activity, transferase activity, transferring phosphorus-containing groups,
NM_001014443	UBIQUITIN SPECIFIC PEPTIDASE 21				cellular component unknown,	biopolymer catabolism, biopolymer metabolism, biopolymer modification, catabolism, cellular catabolism, cellular macromolecule catabolism, cellular macromolecule metabolism, cellular metabolism, cellular physiological process, cellular process, cellular protein catabolism, cellular protein metabolism, macromolecule catabolism, macromolecule metabolism, metabolism, modification-dependent protein c…		USP21,	218367_3P_X_AT, 218367_X_AT, 232219_X_AT, 234735_S_AT, 46292_AT, G6912741_3P_A_AT, G6912741_3P_S_AT, MMUGDNA.11755.1.S1_S_AT, MMUGDNA.17546.1.S1_AT, RC_Z39310_S_AT,	,AA243131,AA243148,AA279039,AA336574,AA339968,AA350270,AA449270,AA449406,AA528171,AA535601,AA659714,AA689335,AA700233,AA810355,AB208899,AF177758,AF217979,AF233442,AI038040,AI075889,AI076933,AI139301,AI142259,AI147972,AI151170,AI198286,AI242217,AI249927,AI288899,AI365611,AI372458,AI372459,AI401590,AI540170,AI685474,AI689866,AI718291,AI741349,AI863198,AI954954,AI985867,AL157417,AL520138,AL561855,AL…	binding, catalytic activity, cysteine-type endopeptidase activity, cysteine-type peptidase activity, endopeptidase activity, hydrolase activity, hydrolase activity, acting on ester bonds, peptidase activity, protein binding, thiolester hydrolase activity, ubiquitin thiolesterase activity, ubiquitin-specific protease activity,
NM_021018	HISTONE 1, H3A				cell, chromatin, chromosome, intracellular, intracellular membrane-bound organelle, intracellular non-membrane-bound organelle, intracellular organelle, membrane-bound organelle, non-membrane-bound organelle, nucleosome, nucleus, obsolete cellular component, organelle, protein complex,	DNA metabolism, DNA packaging, biopolymer metabolism, cell organization and biogenesis, cellular metabolism, cellular physiological process, cellular process, chromatin assembly, chromatin assembly or disassembly, chromosome organization and biogenesis, chromosome organization and biogenesis (sensu Eukaryota), establishment and/or maintenance of chromatin architecture, macromolecule metabolism, m…		HIST1H3A, HIST1H3B, HIST1H3C, HIST1H3D, HIST1H3E, HIST1H3F, HIST1H3G, HIST1H3H, HIST1H3I, HIST1H3J,	206110_AT, 208496_X_AT, 208506_AT, 208575_AT, 208576_S_AT, 208577_AT, 214472_AT, 214509_AT, 214522_X_AT, 214616_AT, 214646_AT, 236278_AT, 239669_AT, 31693_F_AT, 33018_AT, 34964_AT, 35598_AT, 36757_AT, 47803_AT, 70742_AT, G10440559_3P_AT, G4504280_3P_AT, G4504280_3P_X_AT, G4504284_3P_AT, G4504290_3P_AT, G4504290_3P_X_AT, G4504294_3P_AT, G4504296_3P_S_AT, HS.132854.0.S1_3P_AT, HS.143042.0.S1_3P_AT,…	,AA126508,AA309059,AA400914,AA513788,AA563657,AA626536,AA635711,AA779995,AA811733,AA876011,AA904505,AF531274,AF531275,AF531276,AF531277,AF531278,AF531279,AF531280,AF531281,AF531282,AF531283,AI201724,AI351370,AI399887,AI656903,AI800007,AI942456,AI970475,AI992096,AL009179,AL031777,AL522144,AL522145,AU185802,AW006409,AW063831,AW135863,AW883937,AW886452,AW949947,AW950238,AW962341,AW972497,AW995171,AW…	DNA binding, binding, nucleic acid binding, protein binding,
NM_012140	SOLUTE CARRIER FAMILY 25 (MITOCHONDRIAL CARRIER; DICARBOXYLATE TRANSPORTER), MEMBER 10				cell, cytoplasm, integral to membrane, intracellular, intracellular membrane-bound organelle, intracellular organelle, intrinsic to membrane, membrane, membrane-bound organelle, mitochondrion, organelle,	alcohol biosynthesis, alcohol metabolism, biosynthesis, carbohydrate biosynthesis, carbohydrate metabolism, carboxylic acid metabolism, carboxylic acid transport, cell organization and biogenesis, cellular biosynthesis, cellular carbohydrate metabolism, cellular localization, cellular metabolism, cellular physiological process, cellular process, dicarboxylic acid transport, establishment of cellu…		SLC25A10,	218275_AT, 64446_AT, 74242_AT, 74244_R_AT, G6912333_3P_AT, MMUGDNA.14459.1.S1_AT, RC_AA285019_AT, SNP_A-1896215, SNP_A-2093288, SNP_A-2227876, SNP_A-2302031,	,AA013278,AA285019,AA290840,AA405413,AA854749,AI081980,AI123089,AI139703,AI183699,AI206415,AI268186,AI270131,AI336989,AI344338,AI358269,AI373475,AI383281,AI392737,AI469842,AI480203,AI582333,AI655134,AI660449,AI669894,AI718905,AI830337,AI859512,AI916166,AI926040,AI972040,AI978690,AJ131612,AJ131613,AK075249,AL524563,AL528989,AL530101,AL530102,AL534133,AL561008,AL561029,AL565392,AL582314,AL582334,AW…	binding, carboxylic acid transporter activity, dicarboxylic acid transporter activity, organic acid transporter activity, transporter activity,
NM_015292	FAMILY WITH SEQUENCE SIMILARITY 62 (C2 DOMAIN CONTAINING), MEMBER A							FAM62A,	208858_S_AT, 239338_X_AT, 244234_AT, 38424_AT, 62441_AT, 64517_AT, 68197_AT, G13436457_3P_A_AT, HS.148463.0.A1_3P_AT, HS.190160.0.A1_3P_AT, MMUGDNA.41217.1.S1_AT, RC_AA482010_AT, RC_H52105_AT, SNP_A-4225672,	,AA054314,AA074167,AA074691,AA152472,AA152473,AA188950,AA192122,AA192695,AA263159,AA278366,AA281330,AA303540,AA312185,AA317111,AA317619,AA320225,AA339724,AA339818,AA340114,AA352124,AA353057,AA357004,AA367029,AA378749,AA379457,AA379854,AA379855,AA381367,AA454699,AA456348,AA468930,AA469004,AA471275,AA480258,AA482010,AA493192,AA542938,AA554491,AA565215,AA579406,AA600081,AA676256,AA703126,AA704577,AA…
NM_001425	EPITHELIAL MEMBRANE PROTEIN 3				cell, cell fraction, integral to membrane, intrinsic to membrane, membrane, membrane fraction,	cell death, cell growth, cell organization and biogenesis, cell proliferation, cellular morphogenesis, cellular physiological process, cellular process, death, development, growth, morphogenesis, negative regulation of biological process, negative regulation of cell proliferation, negative regulation of cellular physiological process, negative regulation of cellular process, negative regulation o…		EMP3,	203729_AT, 39182_AT, 74710_S_AT, G4503562_3P_AT, MMUGDNA.38506.1.S1_AT, U52101_AT,	,AA037053,AA112439,AA113118,AA128671,AA156309,AA156344,AA292229,AA356683,AA381936,AA400305,AA401560,AA505340,AA622604,AA627873,AA630126,AA631311,AA773256,AA774494,AA774532,AA779672,AA927513,AA970734,AI052504,AI081090,AI086690,AI097149,AI126173,AI150309,AI193937,AI243770,AI274870,AI276781,AI280871,AI301006,AI310306,AI348132,AI364717,AI369206,AI380396,AI417426,AI424069,AI492619,AI493935,AI650859,AI…
NM_020676	ABHYDROLASE DOMAIN CONTAINING 6					aromatic compound metabolism, cellular metabolism, cellular physiological process, cellular process, metabolism, physiological process,		ABHD6,	221552_3P_AT, 221552_AT, 221678_AT, 221679_S_AT, 44460_R_AT, 45288_AT, AA209239_AT, G12804562_3P_AT, G12804562_3P_S_AT, G9963838_3P_AT, MMUGDNA.20401.1.S1_AT, MMUGDNA.2622.1.S1_AT, RC_AA210850_AT, RC_H65410_AT, SNP_A-1645669, SNP_A-1806826, SNP_A-1839536, SNP_A-1932868, SNP_A-2008721, SNP_A-2055084, SNP_A-2056830, SNP_A-2068046, SNP_A-2132155, SNP_A-2161900, SNP_A-2172742, SNP_A-2174825, SNP_A-21…	,AA062719,AA173791,AA173843,AA209239,AA210850,AA314780,AA488893,AA554932,AA669791,AA704681,AA716190,AA725072,AA730805,AA778387,AA789007,AA826493,AA836620,AA889734,AA905784,AA917998,AA992261,AA993799,AF225418,AI016045,AI022755,AI038303,AI056772,AI077708,AI079503,AI086248,AI086303,AI086937,AI086941,AI096581,AI138621,AI190844,AI239655,AI341909,AI365029,AI368377,AI375410,AI383479,AI419628,AI436138,AI…	catalytic activity, hydrolase activity,
NR_002579	RNA, U74 SMALL NUCLEOLAR							U74,		,AF141346,AJ224026,NR_002579,
NM_001188	BCL2-ANTAGONIST/KILLER 1				cell, integral to membrane, intrinsic to membrane, membrane,	apoptosis, apoptotic mitochondrial changes, apoptotic program, cell death, cellular physiological process, cellular process, death, induction of apoptosis, induction of programmed cell death, physiological process, positive regulation of apoptosis, positive regulation of biological process, positive regulation of cellular physiological process, positive regulation of cellular process, positive re…		BAK1,	1687_S_AT, 203728_AT, 846_S_AT, G4502362_3P_AT, MMUGDNA.12091.1.S1_AT, RC_H52673_S_AT, SNP_A-1650889, SNP_A-1651117, SNP_A-1694220, SNP_A-1694476, SNP_A-1719877, SNP_A-1753875, SNP_A-1783972, SNP_A-1787504, SNP_A-1985662, SNP_A-2011698, SNP_A-2039436, SNP_A-2053723, SNP_A-2090297, SNP_A-2131091, SNP_A-2139840, SNP_A-2170406, SNP_A-2171569, SNP_A-2216064, SNP_A-2306140, SNP_A-4265594, SNP_A-426559…	,AA421826,AA568791,AA582473,AA631616,AA761121,AA872946,AA887561,AA923639,AA935768,AF034190,AF038236,AF038245,AF038246,AF520590,AI122994,AI185937,AI197795,AI283996,AI472027,AI720946,AI741331,AI889206,AI889809,AI916653,AI953058,AK091807,AL110363,AL522402,AL522403,AL522633,AL524102,AL524103,AL529308,AL529309,AL536162,AL552553,AL559269,AL562115,AL575813,AL580920,AU076473,AU099337,AU124698,AU125109,AU…	binding, identical protein binding, protein binding, protein dimerization activity, protein heterodimerization activity,	h_mitochondriaPathway:Role of Mitochondria in Apoptotic Signaling,
NM_000972	RIBOSOMAL PROTEIN L7A		HSA03010:RIBOSOME,		cell, cytoplasm, intracellular, intracellular non-membrane-bound organelle, intracellular organelle, non-membrane-bound organelle, organelle, protein complex, ribonucleoprotein complex, ribosome,	biosynthesis, cell organization and biogenesis, cellular biosynthesis, cellular macromolecule metabolism, cellular metabolism, cellular physiological process, cellular process, cellular protein metabolism, cytoplasm organization and biogenesis, macromolecule biosynthesis, macromolecule metabolism, metabolism, organelle organization and biogenesis, physiological process, primary metabolism, protei…		RPL7A,	217740_X_AT, 224930_X_AT, 234873_3P_X_AT, 234873_X_AT, 234875_AT, G4506660_3P_X_AT, HS.248079.0.S1_3P_AT, HS.248079.0.S1_3P_X_AT, HS.248080.0.S1_3P_AT, HSPD155_AT, M36072_AT, RC_AA082973_AT, SNP_A-2014559, SNP_A-2201226, SNP_A-2236143, SNP_A-2294421, SNP_A-2300435, SNP_A-4197859, SNP_A-4259365, SNP_A-4287084,	,AA025973,AA046675,AA046751,AA056566,AA056716,AA069548,AA069695,AA069937,AA070586,AA070711,AA071053,AA071435,AA074048,AA074056,AA074870,AA074973,AA075037,AA075038,AA075681,AA078027,AA078108,AA079785,AA081111,AA081270,AA081271,AA081922,AA082618,AA083119,AA083218,AA084650,AA085349,AA089532,AA089677,AA089919,AA093601,AA095110,AA095652,AA099997,AA101124,AA102516,AA128856,AA129690,AA134653,AA136105,AA…
45284,BM845347,BM846168,BM846273,BM846543,BM846706,BM848104,BM849854,BM849877,BM850129,BM850130,BM850886,BM854544,BM855153,BM856294,BM856764,BM887724,BM887779,BM888025,BM888129,BM894212,BM894484,BM903990,BM904369,BM907174,BM907829,BM908242,BM908381,BM908640,BM908729,BM908813,BM908830,BM908856,BM908860,BM908901,BM908952,BM909226,BM909833,BM909902,BM909930,BM910034,BM910746,BM910863,BM910864,BM9109…	structural constituent of ribosome, structural molecule activity,
NR_002576	ACA21 SMALL NUCLEOLAR RNA							ACA21,		,AJ609436,NR_002576,
NM_000700	ANNEXIN A1			METABOLIC, TYPE 2 DIABETES,	cell, cytoplasm, intracellular,	anti-apoptosis, apoptosis, cell communication, cell death, cell motility, cell surface receptor linked signal transduction, cellular physiological process, cellular process, death, defense response, establishment of localization, immune response, inflammatory response, lipid metabolism, localization, localization of cell, locomotion, metabolism, negative regulation of apoptosis, negative regulati…		ANXA1,	201012_AT, 233011_AT, 37403_AT, G4502100_3P_S_AT, HS.287558.0.S1_3P_AT, MMUGDNA.10526.1.S1_AT, MMUGDNA.16798.1.S1_AT, RC_R79111_AT, SNP_A-1510088, SNP_A-1510800, SNP_A-1516047, SNP_A-1517517, SNP_A-1518943, SNP_A-1642010, SNP_A-1642719, SNP_A-1645996, SNP_A-1656389, SNP_A-1671044, SNP_A-1672129, SNP_A-1672161, SNP_A-1673643, SNP_A-1674278, SNP_A-1674392, SNP_A-1675793, SNP_A-1681357, SNP_A-168153…	,AA010674,AA011261,AA026981,AA031662,AA039737,AA039810,AA040523,AA040524,AA046308,AA046396,AA095650,AA095823,AA099365,AA101915,AA129310,AA129354,AA131864,AA131951,AA159054,AA186409,AA302654,AA319694,AA327460,AA344036,AA346298,AA357057,AA360576,AA363572,AA367410,AA367800,AA449864,AA492500,AA493473,AA508784,AA554877,AA581405,AA583722,AA610679,AA618175,AA627152,AA632518,AA648228,AA715167,AA730960,AA…	binding, calcium ion binding, calcium-dependent phospholipid binding, cation binding, enzyme inhibitor activity, enzyme regulator activity, ion binding, lipid binding, metal ion binding, phospholipase A2 inhibitor activity, phospholipase inhibitor activity, phospholipid binding, protein binding, receptor binding, signal transducer activity,	h_gcrPathway:Corticosteroids and cardioprotection,
NM_025205	MEDIATOR OF RNA POLYMERASE II TRANSCRIPTION, SUBUNIT 28 HOMOLOG (YEAST)				cell, cytoskeleton, intracellular, intracellular membrane-bound organelle, intracellular non-membrane-bound organelle, intracellular organelle, membrane, membrane-bound organelle, non-membrane-bound organelle, nucleus, organelle,	cellular metabolism, cellular physiological process, cellular process, metabolism, nucleobase, nucleoside, nucleotide and nucleic acid metabolism, physiological process, primary metabolism, regulation of biological process, regulation of cellular metabolism, regulation of cellular physiological process, regulation of cellular process, regulation of metabolism, regulation of nucleobase, nucleoside…		MED28,	214831_AT, 218438_S_AT, 222635_S_AT, 222636_AT, 224416_S_AT, 225159_S_AT, 228992_AT, 238761_AT, 243668_AT, 44687_AT, 53056_AT, 54953_AT, 63233_AT, 82947_AT, 90007_AT, G13376801_3P_S_AT, G13605459_3P_S_AT, HS.109370.0.A1_3P_AT, HS.146261.0.A1_3P_AT, HS.287657.0.S1_3P_AT, HS.33032.0.S2_3P_A_AT, HS.33032.1.A1_3P_A_AT, HS.33032.2.S1_3P_AT, MMUGDNA.1095.1.S1_AT, MMUGDNA.1223.1.S1_AT, MMUGDNA.13429.1.S…	,AA026798,AA026996,AA039643,AA039644,AA081921,AA084649,AA085575,AA098925,AA115813,AA115814,AA243189,AA243249,AA253074,AA279904,AA280698,AA300018,AA300019,AA300066,AA300067,AA304380,AA311739,AA312153,AA317097,AA319083,AA353372,AA361016,AA431715,AA479367,AA483331,AA513815,AA579216,AA579596,AA631795,AA652213,AA669097,AA676526,AA678592,AA699447,AA704269,AA704429,AA722378,AA731022,AA731029,AA736592,AA…	actin binding, binding, cytoskeletal protein binding, protein binding,
NR_002761	RNA, U2B SMALL NUCLEAR							RNU2B,		,K02847,NR_002761,
NM_013400	ZINC FINGER PROTEIN				cell, chromosome, intracellular, intracellular membrane-bound organelle, intracellular non-membrane-bound organelle, intracellular organelle, membrane-bound organelle, non-membrane-bound organelle, nuclear chromosome, nuclear origin of replication recognition complex, nucleus, organelle, origin recognition complex, protein complex,	DNA metabolism, DNA replication, biopolymer metabolism, cellular metabolism, cellular physiological process, cellular process, macromolecule metabolism, metabolism, nucleobase, nucleoside, nucleotide and nucleic acid metabolism, physiological process, primary metabolism,		REPIN1,	219041_S_AT, 222501_S_AT, 228815_3P_S_AT, 228815_S_AT, 58669_S_AT, 64132_AT, 65089_AT, 66004_S_AT, 71022_AT, 83854_AT, G7656889_3P_S_AT, HS.279944.0.A1_3P_S_AT, HS.90693.1.A1_3P_AT, HS.90693.1.A1_3P_S_AT, HS.90693.1.A1_3P_X_AT, MMUGDNA.15547.1.S1_AT, MMUGDNA.27281.1.S1_AT, MMUGDNA.40506.1.S1_AT, RC_AA279844_AT, RC_AA293589_S_AT, SNP_A-2124195, SNP_A-2133860, SNP_A-2218191, SNP_A-4247039, SNP_A-42…	,AA002141,AA012935,AA013021,AA017306,AA017592,AA019573,AA019713,AA026745,AA039654,AA039655,AA040559,AA040587,AA053336,AA053337,AA059321,AA059375,AA077571,AA078291,AA121027,AA126427,AA129215,AA129342,AA149896,AA216289,AA251406,AA255706,AA262035,AA279844,AA280069,AA282942,AA282943,AA283785,AA290891,AA291840,AA293589,AA302698,AA302699,AA335898,AA364773,AA451648,AA460471,AA465352,AA465421,AA477916,AA…	DNA binding, binding, cation binding, ion binding, metal ion binding, nucleic acid binding, transition metal ion binding, zinc ion binding,		General function prediction only,
NM_004772	CHROMOSOME 5 OPEN READING FRAME 13							C5orf13,	201309_X_AT, 201310_S_AT, 222344_AT, 230424_AT, 238410_X_AT, 238411_X_AT, 39710_AT, 50842_AT, 61068_AT, 85219_AT, G1244509_3P_A_AT, G4758865_3P_A_AT, HS.120969.0.S1_3P_AT, HS.196887.0.A1_3P_AT, HS.196887.0.S1_3P_AT, HS.293299.0.A1_3P_AT, HSPD4665_AT, MMUGDNA.14518.1.S1_AT, MMUGDNA.20097.1.S1_AT, MMUGDNA.22801.1.S1_AT, MMUGDNA.30566.1.S1_AT, RC_AA284280_AT, RC_W92001_AT, SNP_A-1511181, SNP_A-15117…	,AA011101,AA011102,AA016223,AA025128,AA026045,AA026616,AA026728,AA047647,AA047661,AA062972,AA084571,AA090939,AA091157,AA091184,AA093345,AA094003,AA094438,AA095073,AA133866,AA173102,AA199837,AA199838,AA213466,AA247303,AA249245,AA249297,AA284280,AA306771,AA322315,AA323261,AA325650,AA329235,AA331604,AA331627,AA331666,AA331678,AA332487,AA333378,AA333437,AA333583,AA333949,AA334427,AA338415,AA341787,AA…
NM_003254	TIMP METALLOPEPTIDASE INHIBITOR 1			CANCER, CARDIOVASCULAR, INTRACRANIAL ANEURYSMS, RECTAL CANCER,	extracellular matrix, extracellular matrix (sensu Metazoa), extracellular region,	cell development, cell differentiation, cell maturation, cell organization and biogenesis, cell proliferation, cellular macromolecule metabolism, cellular metabolism, cellular morphogenesis, cellular morphogenesis during differentiation, cellular physiological process, cellular process, cellular protein metabolism, development, erythrocyte differentiation, erythrocyte maturation, hemopoiesis, hem…		TIMP1,	1693_S_AT, 201666_AT, D11139_AT, G4507508_3P_S_AT, MMUGDNA.5715.1.S1_AT, RC_H48153_AT,	,A10416,AA001324,AA001911,AA025781,AA025942,AA028981,AA029019,AA029100,AA031918,AA032054,AA047177,AA057048,AA059307,AA082355,AA083791,AA085772,AA102515,AA112050,AA126500,AA135887,AA135888,AA155983,AA156264,AA157137,AA157225,AA186788,AA187733,AA187734,AA187736,AA188017,AA256493,AA256917,AA284534,AA284673,AA287220,AA291209,AA291737,AA292460,AA292578,AA292681,AA295013,AA295054,AA295067,AA295170,AA29…	cell cycle regulator, endopeptidase inhibitor activity, enzyme inhibitor activity, enzyme regulator activity, metalloendopeptidase inhibitor activity, obsolete molecular function, protease inhibitor activity,
NM_015528	RING FINGER PROTEIN 167				cell, intracellular, protein complex, ubiquitin ligase complex,	biopolymer metabolism, biopolymer modification, cellular macromolecule metabolism, cellular metabolism, cellular physiological process, cellular process, cellular protein metabolism, macromolecule metabolism, metabolism, physiological process, primary metabolism, protein metabolism, protein modification, protein ubiquitination, proteolysis, ubiquitin cycle,		RNF167,	212047_S_AT, 35840_AT, 74756_AT, 74758_AT, HS.7158.0.S1_3P_A_AT, RC_AA074090_AT, RC_N51398_AT,	,AA001132,AA074090,AA075982,AA173203,AA173280,AA188558,AA188656,AA207209,AA213790,AA213875,AA223253,AA223353,AA224182,AA224282,AA255640,AA257998,AA258866,AA259008,AA262569,AA284487,AA286918,AA300083,AA300092,AA309639,AA312624,AA324535,AA325863,AA353090,AA378194,AA380570,AA401201,AA405546,AA405603,AA410555,AA410556,AA434226,AA434312,AA449960,AA470839,AA471094,AA480605,AA502465,AA516267,AA557294,AA…	binding, catalytic activity, cation binding, hydrolase activity, ion binding, ligase activity, ligase activity, forming carbon-nitrogen bonds, metal ion binding, peptidase activity, protein binding, transition metal ion binding, ubiquitin-protein ligase activity, zinc ion binding,
NM_005782	THO COMPLEX 4				cell, intracellular, intracellular membrane-bound organelle, intracellular organelle, membrane-bound organelle, nucleus, organelle, protein complex, ribonucleoprotein complex, spliceosome complex,	RNA export from nucleus, RNA localization, RNA metabolism, RNA processing, RNA splicing, RNA splicing, via transesterification reactions, RNA splicing, via transesterification reactions with bulged adenosine as nucleophile, RNA transport, biopolymer metabolism, cell organization and biogenesis, cellular localization, cellular macromolecule metabolism, cellular metabolism, cellular physiological p…		THOC4,	226319_S_AT, 226320_AT, AA236611_AT, HS.241520.0.S1_3P_AT,	,AA092994,AA236611,AA237028,AA331881,AA456854,AA470723,AA612797,AA631199,AA687997,AA749159,AA765517,AA765721,AA769454,AA805599,AA806059,AA811316,AA833873,AA838411,AA848012,AA884353,AA971365,AF047002,AF086513,AI085289,AI088790,AI097611,AI138616,AI190215,AI206071,AI222175,AI243940,AI272944,AI283498,AI285920,AI292206,AI299722,AI339174,AI343405,AI354679,AI357591,AI378380,AI394054,AI419554,AI423863,AI…	RNA binding, binding, nucleic acid binding, nucleotide binding, protein binding, unfolded protein binding,
NM_005698	SECRETORY CARRIER MEMBRANE PROTEIN 3				cell, cell fraction, integral to membrane, intrinsic to membrane, membrane, membrane fraction,	Golgi vesicle transport, cell organization and biogenesis, cellular localization, cellular physiological process, cellular process, establishment of cellular localization, establishment of localization, establishment of protein localization, intracellular transport, localization, physiological process, post-Golgi vesicle-mediated transport, protein localization, protein transport, secretion, secr…		SCAMP3,	201771_AT, 32799_AT, AF005039_AT, G5032076_3P_AT, HSPD34012_F_AT, HSPD34012_R_AT, RC_R46337_S_AT,	,AA004403,AA053671,AA164257,AA164368,AA299885,AA303441,AA307752,AA310454,AA332261,AA367330,AA370926,AA410439,AA418323,AA418347,AA432170,AA448422,AA448423,AA491789,AA492076,AA508886,AA515079,AA515099,AA515281,AA527856,AA552746,AA558277,AA570129,AA584424,AA595251,AA628066,AA631899,AA651734,AA765291,AA774669,AA776878,AA806255,AA813815,AA831739,AA872732,AA915899,AA918914,AA919168,AA955033,AA974339,AF…
NM_004870	MANNOSE-P-DOLICHOL UTILIZATION DEFECT 1				cell, integral to membrane, intrinsic to membrane, membrane,			MPDU1,	1557569_AT, 209208_AT, 35791_AT, G12001955_3P_AT, HS2.427456.1.A1_3P_AT, MMUGDNA.33209.1.S1_AT, MMUGDNA.38599.1.S1_AT, RC_AA281796_AT, RC_AA346854_AT, RC_T28489_AT,	,AA025171,AA025910,AA063219,AA099337,AA099872,AA130070,AA130071,AA135773,AA150733,AA150822,AA155662,AA281796,AA295713,AA308653,AA312086,AA358561,AA443909,AA446856,AA463499,AA483498,AA484086,AA526477,AA548127,AA569800,AA577148,AA602865,AA618493,AA622975,AA635929,AA670222,AA688248,AA741173,AA744575,AA748639,AA788831,AA812258,AA814671,AA829466,AA862382,AA973415,AF038961,AF059752,AF258568,AI028042,AI…
NR_002591	C/D BOX SNORNA U95							U95,		,AY349594,NR_002591,
AF249277	SIMILAR TO CERVICAL CANCER SUPPRESSOR-1							LOC400410,	217104_AT, 33739_AT, G10442005_3P_S_AT, MMUGDNA.641.1.S1_AT, RC_W20487_S_AT, SNP_A-2116341, SNP_A-2299141, SNP_A-4233464,	,AA213499,AA282293,AA282294,AA406120,AA425290,AA425495,AA668859,AA748164,AA915937,AF249277,AI025300,AI090295,AI129743,AI147188,AI337838,AI339936,AI343553,AI655539,AI674967,AI702982,AI868367,AI871359,AI889611,AI934894,AI948686,AL109714,AL603595,AL699638,AW275357,BE011487,BE041667,BE464144,BE552361,BE816436,BE816440,BF114940,BF448264,BF770122,BF840669,BG184392,BG184892,BG188041,BG198327,BG201956,BG…
NM_016360	COILED-COIL DOMAIN CONTAINING 44							CCDC44,	221069_S_AT, 229680_AT, 43487_AT, 60456_AT, AA282327_AT, G7705952_3P_A_AT, HS.174134.2.A1_3P_AT, MMUGDNA.38959.1.S1_AT, RC_AA434454_AT, SNP_A-1910897, SNP_A-2209783,	,AA055643,AA055679,AA282226,AA282327,AA374089,AA434222,AA434454,AA442996,AA447156,AA447355,AA453031,AA455153,AA464337,AA490837,AA496414,AA676407,AA676600,AA767320,AA831349,AA836511,AA975198,AI192196,AI216439,AI263522,AI263872,AI339245,AI394060,AI554755,AI565520,AI581669,AI582331,AI611314,AI651472,AI652362,AI658557,AI672215,AI672768,AI696029,AI699483,AI699690,AI744186,AI816712,AI830666,AI862653,AI…
AF115510	LEUCINE RICH REPEAT (IN FLII) INTERACTING PROTEIN 1				cell, cellular component unknown, cytoplasm, cytoskeleton, intracellular, intracellular membrane-bound organelle, intracellular non-membrane-bound organelle, intracellular organelle, membrane-bound organelle, non-membrane-bound organelle, nucleus, organelle,	biological process unknown, cellular metabolism, cellular physiological process, cellular process, metabolism, negative regulation of biological process, negative regulation of cellular metabolism, negative regulation of cellular physiological process, negative regulation of cellular process, negative regulation of metabolism, negative regulation of nucleobase, nucleoside, nucleotide and nucleic …		LRRFIP1,	201861_S_AT, 201862_3P_S_AT, 201862_S_AT, 211452_X_AT, 215375_3P_X_AT, 215375_X_AT, 223492_S_AT, 227391_X_AT, 227513_S_AT, 237944_AT, 238534_AT, 238840_AT, 239379_AT, 41320_S_AT, 50174_AT, 50309_AT, 62333_AT, 62334_S_AT, 68743_AT, 87959_AT, 90066_R_AT, G11493414_RC_3P_A_AT, G13436343_3P_S_AT, G4758689_3P_A_AT, HS.17167.0.A1_3P_AT, HS.192832.0.S1_3P_AT, HS.287604.0.S1_3P_X_AT, HS.293327.0.A1_3P_AT…	,AA054653,AA056407,AA057120,AA057859,AA070755,AA070756,AA085975,AA086243,AA088286,AA088404,AA093288,AA112193,AA128416,AA129808,AA159146,AA159243,AA195534,AA225424,AA234120,AA234506,AA249511,AA256756,AA262583,AA292105,AA292106,AA295783,AA298172,AA305371,AA313203,AA352998,AA353145,AA363051,AA373121,AA410515,AA418279,AA418318,AA421721,AA425025,AA429302,AA449313,AA449569,AA449948,AA476737,AA479162,AA…	RNA binding, RNA polymerase II transcription factor activity, binding, double-stranded RNA binding, molecular function unknown, nucleic acid binding, transcription regulator activity,
NR_002588	ACA4 SMALL NUCLEOLAR RNA							ACA4,		,AJ609452,NR_002588,
NM_001711	BIGLYCAN				extracellular matrix, extracellular matrix (sensu Metazoa), extracellular region,	biological process unknown,		BGN,	201261_X_AT, 201262_S_AT, 213905_X_AT, 233116_AT, 38126_AT, 74989_AT, 89603_AT, G12803216_3P_A_AT, G4502402_3P_A_AT, G4502402_3P_X_AT, HS.306158.0.S1_3P_AT, HS.821.1.A1_3P_A_AT, J04599_AT, MMUGDNA.12714.1.S1_AT, MMUGDNA.19803.1.S1_S_AT, RC_H72948_S_AT,	,AA091725,AA295263,AA295406,AA317049,AA336870,AA348703,AA348704,AA359111,AA366715,AA367940,AA367970,AA368460,AA368484,AA368648,AA377705,AA397774,AA401265,AA404245,AA411420,AA420768,AA420827,AA421735,AA451864,AA452061,AA454592,AA458510,AA460373,AA460811,AA478095,AA516428,AA545776,AA554050,AA557227,AA558582,AA564730,AA568452,AA573430,AA593749,AA595136,AA599789,AA600079,AA617647,AA640072,AA664449,AA…	chondroitin sulfate proteoglycan, extracellular matrix structural constituent, obsolete molecular function, structural molecule activity,	h_slrpPathway:Small Leucine-rich Proteoglycan (SLRP) molecules,
NM_004541	NADH DEHYDROGENASE (UBIQUINONE) 1 ALPHA SUBCOMPLEX, 1, 7.5KDA		HSA00190:OXIDATIVE PHOSPHORYLATION,		cell, cell fraction, cytoplasm, intracellular, intracellular membrane-bound organelle, intracellular organelle, membrane fraction, membrane-bound organelle, mitochondrion, organelle,	cellular metabolism, cellular physiological process, cellular process, generation of precursor metabolites and energy, metabolism, physiological process,		NDUFA1,	202298_AT, 36169_AT, G13699820_3P_AT, MMUGDNA.13559.1.S1_AT, SNP_A-1803002, SNP_A-1807774, SNP_A-1999223, SNP_A-2222520, X81900_RNA1_AT,	,AA009413,AA009694,AA024816,AA024922,AA040714,AA040715,AA062809,AA064810,AA064887,AA082412,AA083784,AA111999,AA178895,AA203643,AA236847,AA306141,AA317907,AA364286,AA375391,AA375748,AA480758,AA574292,AA574362,AA574427,AA592921,AA601996,AA631050,AA632539,AA662238,AA701508,AA722832,AA737741,AA772312,AA813106,AA837728,AA847120,AA854729,AA858084,AA885586,AA888808,AA903301,AA903904,AA937837,AA946882,AA…	NADH dehydrogenase (quinone) activity, NADH dehydrogenase (ubiquinone) activity, NADH dehydrogenase activity, carrier activity, catalytic activity, cation transporter activity, electron carrier activity, electron transporter activity, hydrogen ion transporter activity, ion transporter activity, metal ion transporter activity, monovalent inorganic cation transporter activity, oxidoreductase activi…
NM_004528	MICROSOMAL GLUTATHIONE S-TRANSFERASE 3		HSA00480:GLUTATHIONE METABOLISM, HSA00980:METABOLISM OF XENOBIOTICS BY CYTOCHROME P450,	METABOLIC, TYPE 2 DIABETES,	cell, cell fraction, cytoplasm, endoplasmic reticulum, integral to membrane, intracellular, intracellular membrane-bound organelle, intracellular organelle, intrinsic to membrane, membrane, membrane fraction, membrane-bound organelle, microsome, organelle, vesicular fraction,	antimicrobial humoral response, antimicrobial humoral response (sensu Vertebrata), cell communication, cellular process, defense response, humoral defense mechanism (sensu Vertebrata), humoral immune response, immune response, lipid metabolism, metabolism, organismal physiological process, physiological process, primary metabolism, response to biotic stimulus, response to other organism, response…		MGST3,	201403_S_AT, 233307_3P_X_AT, 233307_X_AT, 244122_AT, 39018_AT, 43598_AT, 54235_R_AT, G4758713_3P_S_AT, HS.193344.0.A1_3P_AT, HS.306377.0.S1_3P_AT, HSPD3399_AT, HSPD3399_G_AT, MMUGDNA.10099.1.S1_AT, MMUGDNA.29723.1.S1_AT, MMUGDNA.43516.1.S1_AT, RC_AA044055_AT, RC_AA129724_AT, RC_D60547_S_AT, RC_R00304_AT, SNP_A-1516892, SNP_A-1654698, SNP_A-1696620, SNP_A-1714570, SNP_A-1714680, SNP_A-1746805, SNP…	,AA019109,AA019110,AA026411,AA026488,AA027186,AA033561,AA033728,AA033729,AA034464,AA036734,AA037490,AA037570,AA037710,AA040137,AA043636,AA043779,AA044055,AA044109,AA054332,AA069349,AA069384,AA069482,AA069709,AA075418,AA075539,AA084438,AA092630,AA095562,AA095824,AA129724,AA133264,AA146876,AA146877,AA150025,AA150116,AA225087,AA225218,AA244121,AA244314,AA248136,AA299213,AA302877,AA302896,AA302897,AA…	antioxidant activity, catalytic activity, glutathione transferase activity, oxidoreductase activity, oxidoreductase activity, acting on peroxide as acceptor, peroxidase activity, transferase activity, transferase activity, transferring alkyl or aryl (other than methyl) groups,
NM_203411	TRANSMEMBRANE PROTEIN 88							TMEM88,	229452_AT, 47544_AT, HS.92955.0.A1_3P_AT, HSPD20343_S_AT, MMUGDNA.34955.1.S1_AT, RC_D60755_S_AT,	,AA422070,AA521282,AA557130,AA741324,AA962558,AA991279,AI160611,AI167304,AI204649,AI378481,AI680718,AI954619,AK000032,AL544546,AL544576,AW501747,AW502102,AW605930,BC057812,BE327050,BE464464,BE467057,BE467342,BE503406,BE812251,BE858583,BF512632,BF514463,BG222892,BM678948,BM681803,BM701483,BM710569,BM716880,BM720920,BM722420,BM724732,BM727583,BM849688,BM851571,BM968430,BQ012286,BQ012561,BQ013215,BQ…
NM_021154	PHOSPHOSERINE AMINOTRANSFERASE 1		HSA00260:GLYCINE, SERINE AND THREONINE METABOLISM, HSA00750:VITAMIN B6 METABOLISM,			L-serine biosynthesis, L-serine metabolism, amine biosynthesis, amine metabolism, amino acid and derivative metabolism, amino acid biosynthesis, amino acid metabolism, biosynthesis, carboxylic acid metabolism, cellular biosynthesis, cellular metabolism, cellular physiological process, cellular process, metabolism, nitrogen compound biosynthesis, nitrogen compound metabolism, organic acid metaboli…		PSAT1,	220892_S_AT, 223062_S_AT, 51016_S_AT, 78762_AT, G10863954_3P_A_AT, G13436073_3P_A_AT, MMUGDNA.18602.1.S1_S_AT, MMUGDNA.38346.1.S1_AT, RC_AA460449_AT, SNP_A-1512080, SNP_A-1514431, SNP_A-1515573, SNP_A-1518068, SNP_A-1518118, SNP_A-1645847, SNP_A-1654662, SNP_A-1658799, SNP_A-1658983, SNP_A-1660060, SNP_A-1662669, SNP_A-1666260, SNP_A-1672089, SNP_A-1674155, SNP_A-1685354, SNP_A-1698069, SNP_A-169…	,AA025800,AA025924,AA057399,AA075615,AA121415,AA134792,AA135421,AA137152,AA173819,AA173918,AA176173,AA181616,AA181649,AA192412,AA192483,AA195482,AA196211,AA224438,AA224501,AA252560,AA307911,AA315484,AA316522,AA329958,AA353485,AA375022,AA460449,AA463391,AA486285,AA489306,AA489379,AA489439,AA535348,AA573153,AA587912,AA599941,AA599969,AA604912,AA612847,AA630687,AA706143,AA770565,AA776948,AA847692,AA…	catalytic activity, phosphoserine transaminase activity, transaminase activity, transferase activity, transferase activity, transferring nitrogenous groups,		Amino acid transport and metabolism,
NM_002949	MITOCHONDRIAL RIBOSOMAL PROTEIN L12				cell, cytoplasm, intracellular, intracellular membrane-bound organelle, intracellular non-membrane-bound organelle, intracellular organelle, large ribosomal subunit, membrane-bound organelle, membrane-enclosed lumen, mitochondrial large ribosomal subunit, mitochondrial lumen, mitochondrial matrix, mitochondrial ribosome, mitochondrion, non-membrane-bound organelle, organellar large ribosomal subu…	biosynthesis, cellular biosynthesis, cellular macromolecule metabolism, cellular metabolism, cellular physiological process, cellular process, cellular protein metabolism, macromolecule biosynthesis, macromolecule metabolism, metabolism, physiological process, primary metabolism, protein biosynthesis, protein metabolism,		MRPL12,	203931_S_AT, 229165_AT, 39812_AT, G4506672_3P_AT, HS.109059.1.A1_3P_AT, HSPD10276_I_AT, HSPD10276_R_AT, HSPD10276_S_AT, MMUGDNA.25924.1.S1_S_AT, RC_AA243278_F_AT, RC_AA243278_I_AT, RC_H99462_S_AT, SNP_A-2227876, SNP_A-2302031, U25041_AT, X79865_AT,	,AA084894,AA084977,AA112545,AA112564,AA131677,AA131734,AA131765,AA131803,AA243278,AA291814,AA301115,AA315226,AA364031,AA433990,AA464277,AA464387,AA514222,AA536075,AA576062,AA586784,AA601163,AA602393,AA609121,AA614268,AA661649,AA689226,AA775553,AA852058,AA873386,AA873390,AA894923,AA913555,AA954052,AA972823,AA975234,AA994379,AB051337,AF059736,AF105278,AI015536,AI018714,AI092786,AI127960,AI160327,AI…	RNA binding, binding, nucleic acid binding, structural constituent of ribosome, structural molecule activity,		Translation, ribosomal structure and biogenesis,
NM_014762	24-DEHYDROCHOLESTEROL REDUCTASE		HSA00351:1,1,1-TRICHLORO-2,2-BIS(4-CHLOROPHENYL)ETHANE (DDT) DEGRADATION, HSA00380:TRYPTOPHAN METABOLISM, HSA00640:PROPANOATE METABOLISM,		Golgi apparatus, Golgi stack, cell, cytoplasm, endoplasmic reticulum, integral to membrane, intracellular, intracellular membrane-bound organelle, intracellular organelle, intrinsic to membrane, membrane, membrane-bound organelle, organelle,	alcohol metabolism, biosynthesis, cellular lipid metabolism, cellular metabolism, cellular physiological process, cellular process, cholesterol biosynthesis, cholesterol metabolism, electron transport, establishment of localization, generation of precursor metabolites and energy, lipid biosynthesis, lipid metabolism, localization, metabolism, physiological process, primary metabolism, steroid bio…		DHCR24,	200862_AT, 237789_AT, 36658_AT, 60296_AT, 74557_S_AT, 76380_AT, 89226_AT, D13643_AT, G13375617_3P_AT, MMUGDNA.10222.1.S1_AT, SNP_A-1508214, SNP_A-1508368, SNP_A-1513983, SNP_A-1651894, SNP_A-1698365, SNP_A-1735398, SNP_A-1735604, SNP_A-1756504, SNP_A-1780762, SNP_A-1780944, SNP_A-1788944, SNP_A-1794346, SNP_A-1818209, SNP_A-1834461, SNP_A-1853535, SNP_A-1875475, SNP_A-1881052, SNP_A-1894765, SNP_…	,AA085443,AA102612,AA113908,AA150551,AA151987,AA155872,AA173117,AA173221,AA226841,AA243118,AA283188,AA284527,AA287070,AA299603,AA304169,AA305374,AA305667,AA327943,AA331312,AA333707,AA341543,AA341914,AA341915,AA349028,AA349104,AA349227,AA349234,AA349277,AA362089,AA370066,AA372013,AA380215,AA405722,AA405908,AA428665,AA428819,AA429268,AA429344,AA434105,AA437333,AA460472,AA469260,AA479601,AA480508,AA…	catalytic activity, oxidoreductase activity,
NM_032477	MITOCHONDRIAL RIBOSOMAL PROTEIN L41							MRPL41,	221936_3P_X_AT, 221936_X_AT, 225423_X_AT, 225425_S_AT, 227186_S_AT, 230034_X_AT, 58579_S_AT, 63971_S_AT, 73265_I_AT, 73267_R_AT, 78754_F_AT, 92096_S_AT, HS.44017.2.A1_3P_A_AT, HS.44017.2.A1_3P_X_AT, HS.44017.3.A1_3P_A_AT, HS.44017.3.A1_3P_X_AT, HS.44017.3.S1_3P_A_AT, HS.44017.4.A1_3P_A_AT, MMUGDNA.22636.1.S1_S_AT, RC_AA431468_S_AT, SNP_A-1813146, SNP_A-1887485, SNP_A-2110756, SNP_A-2152888, SNP_A…	,AA029638,AA058317,AA058495,AA179870,AA232827,AA233881,AA235809,AA283734,AA290950,AA346341,AA364875,AA371880,AA431468,AA431605,AA492465,AA501824,AA514374,AA514836,AA557326,AA563609,AA608814,AA609589,AA693508,AA746080,AA766864,AA783014,AA807937,AA831221,AA875870,AA883426,AA897345,AA905959,AA911851,AA911899,AA911912,AA913228,AA916414,AA917749,AA935688,AA936448,AA948402,AA954622,AA969171,AA970128,AA…	structural constituent of ribosome, structural molecule activity,
NM_003521	HISTONE 1, H2BM				cell, chromatin, chromosome, intracellular, intracellular membrane-bound organelle, intracellular non-membrane-bound organelle, intracellular organelle, membrane-bound organelle, non-membrane-bound organelle, nucleosome, nucleus, organelle, protein complex,	DNA metabolism, DNA packaging, biopolymer metabolism, cell organization and biogenesis, cellular metabolism, cellular physiological process, cellular process, chromatin assembly, chromatin assembly or disassembly, chromosome organization and biogenesis, chromosome organization and biogenesis (sensu Eukaryota), establishment and/or maintenance of chromatin architecture, macromolecule metabolism, m…		HIST1H2BM,	208515_AT, 31528_F_AT, G4504262_3P_AT,	,AF531296,AL049822,BC066244,BC067485,BC067486,BC067487,BC067488,BC067489,BF745261,BM752802,CF272054,CF272055,CF272056,CF272057,CF272058,CF272059,CF272060,CF272061,CF272062,CF272063,CF272064,CF272065,CF272066,CF272067,CF272068,CF272069,CF272070,CF272071,CF272072,NM_003521,Z83738,	DNA binding, binding, nucleic acid binding,
NM_013272	SOLUTE CARRIER ORGANIC ANION TRANSPORTER FAMILY, MEMBER 3A1				cell, integral to membrane, intrinsic to membrane, membrane,	cellular physiological process, cellular process, establishment of localization, ion transport, localization, physiological process, transport,		SLCO3A1,	1562927_AT, 210542_S_AT, 219229_AT, 227367_AT, 229776_AT, 37451_AT, 58242_AT, 59040_AT, 71956_AT, 76362_AT, G12653614_3P_S_AT, G7706713_3P_AT, HS.124799.0.A1_3P_AT, HS.184067.0.S1_3P_AT, HS2.434181.1.S1_3P_AT, MMUGDNA.25456.1.S1_AT, MMUGDNA.7783.1.S1_AT, MMUGDNA.9678.1.S1_AT, RC_AA281462_AT, RC_AA281465_AT, RC_Z41576_AT, SNP_A-1509098, SNP_A-1512674, SNP_A-1512782, SNP_A-1513698, SNP_A-1515663, S…	,AA015820,AA053855,AA069358,AA075158,AA075159,AA082154,AA177112,AA232256,AA232754,AA280220,AA280224,AA281462,AA281465,AA367376,AA399615,AA404997,AA417621,AA417622,AA478784,AA478903,AA481538,AA481603,AA492380,AA516247,AA522796,AA525411,AA580582,AA700311,AA703951,AA707527,AA729157,AA729522,AA729909,AA743205,AA758802,AA775372,AA781856,AA806497,AA826044,AA826045,AA832280,AA843188,AA856836,AA905829,AA…	transporter activity,
NM_012394	PREFOLDIN SUBUNIT 2				cell, cytoplasm, cytosol, intracellular, prefoldin complex, protein complex,	cellular macromolecule metabolism, cellular metabolism, cellular physiological process, cellular process, cellular protein metabolism, macromolecule metabolism, metabolism, physiological process, primary metabolism, protein folding, protein metabolism,		PFDN2,	218336_AT, 48923_AT, 57039_S_AT, G12408674_3P_S_AT, MMUGDNA.2621.1.S1_AT, RC_AA448347_AT, SNP_A-1861708, SNP_A-1923711, SNP_A-1942268, SNP_A-2296963,	,AA027294,AA027313,AA040786,AA041221,AA062763,AA062965,AA082268,AA082423,AA358795,AA427856,AA427963,AA448347,AA503211,AA551783,AA551998,AA587413,AA588516,AA627903,AA705948,AA747869,AA758610,AA775725,AA782440,AA788659,AA788762,AA805938,AA813532,AA829640,AA847934,AA865713,AA887814,AA903704,AA909317,AA911812,AA918048,AA922568,AA922596,AA953565,AA988628,AA989725,AA991405,AA991731,AA994805,AA999806,AF…	binding, protein binding, unfolded protein binding,
NR_002576	RIBOSOMAL PROTEIN L23		HSA03010:RIBOSOME, MMU03010:RIBOSOME,		cell, cytoplasm, intracellular, intracellular non-membrane-bound organelle, intracellular organelle, non-membrane-bound organelle, organelle, protein complex, ribonucleoprotein complex, ribosome,	biosynthesis, cell organization and biogenesis, cellular biosynthesis, cellular localization, cellular macromolecule metabolism, cellular metabolism, cellular physiological process, cellular process, cellular protein metabolism, establishment of cellular localization, establishment of localization, establishment of protein localization, intracellular protein transport, intracellular transport, lo…		RPL23,	200888_S_AT, 214744_S_AT, 215224_AT, 32394_S_AT, 32395_R_AT, 44288_AT, 58947_S_AT, 73318_AT, G4506604_3P_S_AT, HS.322680.0.S1_3P_AT, HSPD3467_AT, HSPD3467_G_AT, MMUGDNA.20208.1.S1_AT, MMUGDNA.25765.1.S1_AT, MMUGDNA.40377.1.S1_AT, RC_AA463199_AT, RC_C14071_F_AT, SNP_A-2301488, X55954_AT,	,AA025385,AA026029,AA026804,AA035105,AA035503,AA047559,AA047577,AA057682,AA063093,AA069976,AA070170,AA070678,AA070694,AA081661,AA082064,AA082337,AA082372,AA082391,AA083902,AA084006,AA085454,AA085527,AA091024,AA091058,AA091183,AA091241,AA091930,AA092114,AA092263,AA094232,AA094251,AA094398,AA095525,AA096387,AA102621,AA104033,AA104036,AA112146,AA112481,AA121844,AA129239,AA129275,AA131211,AA131295,AA…	structural constituent of ribosome, structural molecule activity,
NR_000028	RNA, U83B SMALL NUCLEOLAR							RNU83B,		,AJ238852,NR_000028,
NM_000895	LEUKOTRIENE A4 HYDROLASE		HSA00590:ARACHIDONIC ACID METABOLISM,			alkene biosynthesis, alkene metabolism, biosynthesis, carboxylic acid biosynthesis, carboxylic acid metabolism, cellular biosynthesis, cellular lipid metabolism, cellular macromolecule metabolism, cellular metabolism, cellular physiological process, cellular process, cellular protein metabolism, defense response, fatty acid biosynthesis, fatty acid metabolism, icosanoid biosynthesis, icosanoid me…		LTA4H,	208771_S_AT, 38081_AT, G187174_3P_A_AT, J03459_AT, MMUGDNA.19725.1.S1_AT, RC_N81144_AT, SNP_A-1513203, SNP_A-1516949, SNP_A-1517083, SNP_A-1517125, SNP_A-1517184, SNP_A-1642000, SNP_A-1643330, SNP_A-1666876, SNP_A-1692625, SNP_A-1692930, SNP_A-1694129, SNP_A-1695839, SNP_A-1698931, SNP_A-1704465, SNP_A-1706328, SNP_A-1716421, SNP_A-1722334, SNP_A-1737041, SNP_A-1801118, SNP_A-1834854, SNP_A-18516…	,AA010417,AA011245,AA100471,AA101453,AA135125,AA135238,AA204704,AA227873,AA227874,AA296166,AA303424,AA305423,AA314593,AA333760,AA346986,AA347345,AA361649,AA375164,AA376869,AA381240,AA381256,AA465366,AA465441,AA513348,AA533595,AA534720,AA565266,AA626145,AA628131,AA658381,AA677046,AA743405,AA749145,AA830693,AA847890,AA857983,AA857997,AA860804,AA868493,AA903138,AA919105,AA987920,AA991238,AA992816,AA…	alanine aminopeptidase activity, aminopeptidase activity, binding, catalytic activity, cation binding, epoxide hydrolase activity, ether hydrolase activity, exopeptidase activity, hydrolase activity, hydrolase activity, acting on ether bonds, ion binding, leukotriene-A4 hydrolase activity, membrane alanyl aminopeptidase activity, metal ion binding, metalloexopeptidase activity, peptidase activity…
NR_002569	JOSEPHIN DOMAIN CONTAINING 3							JOSD3,	218750_AT, 221580_S_AT, 222728_S_AT, 44933_R_AT, 49279_S_AT, 49280_S_AT, 49281_R_AT, 65836_AT, 65837_AT, AA223074_AT, G10834764_3P_A_AT, G12805036_3P_S_AT, G13129135_3P_AT, MMUGDNA.20615.1.S1_AT, MMUGDNA.23934.1.S1_AT, MMUGDNA.42369.1.S1_S_AT, RC_AA449756_AT, SNP_A-1650446, SNP_A-1663586, SNP_A-1673186, SNP_A-1708264, SNP_A-1728240, SNP_A-1737503, SNP_A-1820800, SNP_A-1868617, SNP_A-1888336, SNP_…	,AA025493,AA025809,AA026190,AA026262,AA043880,AA043999,AA047716,AA057765,AA084522,AA148517,AA156646,AA215725,AA223074,AA251254,AA262971,AA279492,AA279591,AA279902,AA301505,AA303216,AA356992,AA367799,AA405060,AA412688,AA424835,AA425635,AA442907,AA449040,AA449756,AA453287,AA453385,AA469084,AA568549,AA570237,AA593582,AA593602,AA648423,AA688061,AA703348,AA705497,AA705608,AA733011,AA748153,AA764930,AA…
BC017996	SIMILAR TO CG32736-PA							LOC440957,	229826_AT, 238207_AT, 46578_AT, 90346_AT, 91289_AT, HS.122144.0.A1_3P_AT, HS.63243.0.S1_3P_S_AT, MMUGDNA.23124.1.S1_AT, MMUGDNA.37034.1.S1_AT, RC_AA056019_AT, SNP_A-1930175, SNP_A-2289177, SNP_A-4222000,	,AA056019,AA314869,AA569376,AA780136,AA872817,AA926752,AI123912,AI218376,AI220401,AI245887,AI376841,AI568833,AI654826,AI659454,AI742540,AI811458,AI820070,AI867707,AI936086,AV684255,AV711031,AW003138,AW183261,AW205601,AW957930,BC017996,BE164824,BE220694,BE738943,BE739724,BF002771,BF062091,BF511045,BF511311,BF573638,BF735943,BF822752,BG031013,BI827779,BM023268,BM023563,BM674004,BM715543,BP432767,BQ…
NM_014389	PROLINE, GLUTAMIC ACID AND LEUCINE RICH PROTEIN 1				cell, intracellular, intracellular membrane-bound organelle, intracellular organelle, membrane-bound organelle, nucleus, organelle,			PELP1,	215354_3P_S_AT, 215354_S_AT, 242754_AT, 32455_S_AT, HS.274149.1.A1_3P_A_AT, HS.274149.1.A1_3P_X_AT, MMUGDNA.11281.1.S1_AT, RC_N62385_AT, SNP_A-1802773, SNP_A-1837446, SNP_A-1850669, SNP_A-1906776, SNP_A-1932979, SNP_A-2026388, SNP_A-2086405, SNP_A-2138190, SNP_A-2281046, SNP_A-4257059, SNP_A-4258217, SNP_A-4276858,	,AA121331,AA121494,AA176687,AA176898,AA196265,AA298626,AA309005,AA532783,AA534332,AA835031,AA836622,AA837870,AA845914,AA936772,AA996092,AF547989,AI023383,AI218501,AI359525,AI380911,AI446440,AI446734,AI569240,AI628778,AI635967,AI637865,AI655767,AI671996,AI672561,AI685706,AI689848,AI872757,AI927300,AI970850,AL039398,AU117564,AU123514,AU130061,AU130643,AU133189,AU144363,AU152096,AU152557,AU154567,AW…	binding,	h_carm-erPathway:CARM1 and Regulation of the Estrogen Receptor, h_pelp1Pathway:Pelp1 Modulation of Estrogen Receptor Activity,
NR_000025	RNA, U15B SMALL NUCLEOLAR							RNU15B,		,AA044995,AA045165,AA046630,AA046713,AF281313,AI040590,AI191437,AI191439,AI972954,L15557,NR_000025,
NM_001327	CANCER/TESTIS ANTIGEN 1B				cellular component unknown,	biological process unknown,		CTAG1A, CTAG1B,	210546_X_AT, 211674_X_AT, 217339_X_AT, 33636_AT, 33637_G_AT, G10337608_3P_S_AT, MMUGDNA.14677.1.S1_AT, MMUGDNA.30765.1.S1_AT, MMUGDNA.7699.1.S1_S_AT, U87459_AT,	,AF038567,AF277315,AJ003149,AJ275977,AJ275978,NM_001327,NM_139250,U87459,	molecular function unknown,
NM_139250	CANCER/TESTIS ANTIGEN 1B				cellular component unknown,	biological process unknown,		CTAG1A, CTAG1B,	210546_X_AT, 211674_X_AT, 217339_X_AT, 33636_AT, 33637_G_AT, G10337608_3P_S_AT, MMUGDNA.14677.1.S1_AT, MMUGDNA.30765.1.S1_AT, MMUGDNA.7699.1.S1_S_AT, U87459_AT,	,AF038567,AF277315,AJ003149,AJ275977,AJ275978,NM_001327,NM_139250,U87459,	molecular function unknown,
NM_025196	GRPE-LIKE 1, MITOCHONDRIAL (E. COLI)				cell, cytoplasm, intracellular, intracellular membrane-bound organelle, intracellular organelle, membrane-bound organelle, membrane-enclosed lumen, mitochondrial lumen, mitochondrial matrix, mitochondrion, organelle, organelle lumen,	cell organization and biogenesis, cellular localization, cellular macromolecule metabolism, cellular metabolism, cellular physiological process, cellular process, cellular protein metabolism, establishment of cellular localization, establishment of localization, establishment of protein localization, intracellular protein transport, intracellular transport, localization, macromolecule metabolism,…		GRPEL1,	212432_AT, 212434_AT, 39786_AT, 67163_AT, HS.151903.0.S1_3P_AT, HS.151903.0.S2_3P_AT, MMUGDNA.11992.1.S1_AT, MMUGDNA.11993.1.S1_AT, RC_AA235561_AT, RC_AA357270_AT, RC_AA449720_S_AT, RC_C21567_AT, RC_T51856_AT, SNP_A-1656456, SNP_A-1663366, SNP_A-1671484, SNP_A-1732379, SNP_A-1787840, SNP_A-1806754, SNP_A-1830055, SNP_A-1902200, SNP_A-1905305, SNP_A-1975894, SNP_A-2047420, SNP_A-2067093, SNP_A-214…	,AA037118,AA082102,AA235561,AA252446,AA339599,AA345183,AA357266,AA357267,AA357270,AA357271,AA410658,AA448573,AA449720,AA515107,AA536008,AA536009,AA812528,AA865393,AA872216,AA887226,AA894526,AA926786,AA937158,AA989480,AF070525,AF087896,AF298592,AI056479,AI096604,AI096903,AI122641,AI140924,AI203151,AI284063,AI307646,AI308091,AI318370,AI340183,AI373712,AI375045,AI399729,AI492768,AI564070,AI620166,AI…	adenyl nucleotide binding, adenyl-nucleotide exchange factor activity, binding, chaperone binding, identical protein binding, nucleotide binding, protein binding, protein dimerization activity, protein homodimerization activity, purine nucleotide binding, unfolded protein binding,
NM_018845	RECOMBINATION ACTIVATING GENE 1 ACTIVATING PROTEIN 1				cell, intracellular, intracellular membrane-bound organelle, intracellular organelle, membrane, membrane-bound organelle, nucleus, organelle,	development, positive regulation of biological process, positive regulation of gene expression, epigenetic, regulation of biological process, regulation of gene expression, epigenetic,		RAG1AP1,	219125_3P_S_AT, 219125_S_AT, 78359_AT, AFFX-HUM_ALU_AT, G10047123_3P_S_AT, HUM_ALU_AT, MMUGDNA.28998.1.S1_AT, RC_AA449804_AT,	,AA186733,AA236039,AA311766,AA327923,AA448786,AA477230,AA579044,AA587630,AF126023,AF126024,AL691442,AV703538,AV763358,AV764128,AW392393,AW405966,AW579884,AW673871,AW674083,AW794624,AW798114,AW955111,AW972521,BC005943,BC009621,BC010869,BC012378,BC069245,BE156569,BE271782,BE568321,BE621432,BE621946,BE729985,BE785222,BE871642,BE878646,BE906856,BE958344,BF034330,BF035689,BF036429,BF512422,BF526942,BF…	molecular function unknown,
NM_194272	RNA BINDING PROTEIN WITH MULTIPLE SPLICING 2							RBPMS2,	228802_AT, 64751_AT, 83594_AT, HS.78293.0.A1_3P_AT, MMUGDNA.15267.1.S1_AT, RC_AA303081_AT, SNP_A-1841809, SNP_A-1932258, SNP_A-2174057, SNP_A-2184945, SNP_A-2221783, SNP_A-2270495, SNP_A-2274413, SNP_A-2278458, SNP_A-4242662, SNP_A-4254853, SNP_A-4272832, SNP_A-4296024,	,AA206044,AA216168,AA303080,AA303081,AA317906,AA622730,AI139750,AI274305,AI309137,AI373117,AI653324,AI653365,AI654442,AI745402,AI767274,AI879896,AI949228,AJ707438,AK124123,AK127873,AW271941,AW293233,AW816317,AY369207,BE348466,BE671403,BE968842,BF767869,BF855340,BF856084,BF946128,BM677360,BM721780,BM930510,BQ218558,BQ447479,BQ772600,BQ773376,BU173634,BU508435,BU743183,BX104994,BY798185,CD360030,CN…	binding, nucleic acid binding, nucleotide binding,
NM_001009924	CHROMOSOME 20 OPEN READING FRAME 30							C20orf30,	216553_X_AT, 220477_S_AT, 224584_AT, 45765_AT, 50519_R_AT, G7661833_3P_AT, G7661833_3P_X_AT, HS.302106.0.S1_3P_AT, HS.3576.0.S1_3P_AT, MMUGDNA.28848.1.S1_AT, MMUGDNA.33134.1.S1_AT, MMUGDNA.33134.1.S1_S_AT, RC_AA234383_AT, RC_AA609317_AT, RC_H93552_AT, RC_W42928_AT, SNP_A-1641862, SNP_A-1642160, SNP_A-1813882, SNP_A-2021033, SNP_A-2027783, SNP_A-2079684, SNP_A-2086053, SNP_A-2090911, SNP_A-2167278…	,AA001460,AA016061,AA027264,AA027265,AA046050,AA046176,AA047587,AA047594,AA083482,AA083574,AA121254,AA121255,AA129782,AA129783,AA130194,AA130285,AA156535,AA156569,AA157320,AA157333,AA157419,AA157429,AA157676,AA157741,AA158593,AA158987,AA164678,AA165075,AA193350,AA193351,AA203251,AA232691,AA234383,AA236246,AA236339,AA256330,AA256331,AA279151,AA280753,AA281434,AA295396,AA295596,AA301017,AA301024,AA…
NM_023937	MITOCHONDRIAL RIBOSOMAL PROTEIN L34				cell, cytoplasm, intracellular, intracellular membrane-bound organelle, intracellular non-membrane-bound organelle, intracellular organelle, membrane-bound organelle, mitochondrion, non-membrane-bound organelle, organelle, protein complex, ribonucleoprotein complex, ribosome,	biosynthesis, cellular biosynthesis, cellular macromolecule metabolism, cellular metabolism, cellular physiological process, cellular process, cellular protein metabolism, macromolecule biosynthesis, macromolecule metabolism, metabolism, physiological process, primary metabolism, protein biosynthesis, protein metabolism,		MRPL34,	221692_S_AT, 53057_AT, 83658_AT, G13559395_3P_S_AT, RC_AA456665_AT,	,AA383287,AA456665,AA525841,AA649155,AA665056,AA745830,AA769250,AA769751,AA833819,AA884500,AA885011,AA961542,AA968430,AA975981,AA988598,AB049652,AI000855,AI005195,AI017501,AI076797,AI079812,AI092942,AI096465,AI192342,AI219146,AI274718,AI276080,AI298589,AI299711,AI302399,AI305216,AI309206,AI309279,AI350260,AI362083,AI375750,AI417665,AI479793,AI630943,AI668953,AI670703,AI742103,AI744086,AI802432,AI…	structural constituent of ribosome, structural molecule activity,
NM_015229	KIAA0664					biosynthesis, cellular biosynthesis, cellular macromolecule metabolism, cellular metabolism, cellular physiological process, cellular process, cellular protein metabolism, macromolecule biosynthesis, macromolecule metabolism, metabolism, physiological process, primary metabolism, protein biosynthesis, protein metabolism,		KIAA0664,	212456_AT, 243258_AT, 34259_AT, HS.22616.0.S1_3P_AT, HS.250085.0.A1_3P_AT, HSPD5588_AT, MMUGDNA.19875.1.S1_AT, RC_AA477252_AT, SNP_A-1848050, SNP_A-1870977, SNP_A-2132194, SNP_A-2148333, SNP_A-2220762, SNP_A-2236528, SNP_A-2259682, SNP_A-4291478, SNP_A-4293605,	,AA290588,AA290645,AA477251,AA477252,AA503100,AA514851,AA628976,AA642244,AA765709,AA777196,AA824508,AA828326,AA846156,AA854836,AA889767,AB014564,AI355242,AI363909,AI401791,AI438993,AI459132,AI553870,AI636890,AI650935,AI653928,AI658739,AI694845,AI873837,AI902839,AI902840,AI925292,AI925995,AJ714429,AK023003,AK074252,AK093541,AK125717,AL135140,AL526881,AL549832,AL561379,AL562763,AL573874,AL582696,AL…	binding, nucleic acid binding, translation factor activity, nucleic acid binding, translation initiation factor activity, translation regulator activity,
NM_080820	HISTIDYL-TRNA SYNTHETASE 2				cell, cytoplasm, intracellular,	D-amino acid catabolism, D-amino acid metabolism, amine catabolism, amine metabolism, amino acid and derivative metabolism, amino acid catabolism, amino acid metabolism, carboxylic acid metabolism, catabolism, cellular catabolism, cellular metabolism, cellular physiological process, cellular process, metabolism, nitrogen compound catabolism, nitrogen compound metabolism, organic acid metabolism, …		HARS2,	1552718_AT, 1561459_AT, 1566999_AT, 1567000_AT, 234107_S_AT, 244207_AT, 84747_AT, 90571_AT, HS.165696.0.A1_3P_AT, HS.306024.2.A1_3P_A_AT, HS2.352419.1.S1_3P_AT, HS2.384930.1.A1_3P_AT, HS2.384930.1.S1_3P_AT, HS2.437178.1.S1_3P_AT, MMUGDNA.19067.1.S1_AT, MMUGDNA.30836.1.S1_AT, MMUGDNA.34822.1.S1_AT, MMUGDNA.42042.1.S1_AT, RC_AA476629_I_AT, RC_AA476629_S_AT, SNP_A-1645708, SNP_A-1649084, SNP_A-16506…	,AA076232,AA076233,AA280809,AA280861,AA362819,AA449158,AA476629,AA522682,AA583868,AA602981,AA679795,AA757347,AA805491,AA928507,AA971718,AF332356,AI189980,AI203033,AI214277,AI224558,AI370488,AI381975,AI382901,AI438955,AI538546,AI611693,AI621091,AI682531,AI685799,AI694596,AI695872,AI720383,AI733338,AI745650,AI763315,AI803074,AI825161,AI866527,AI879343,AI879723,AI887795,AI902393,AI927308,AI936543,AI…	aminoacyl-tRNA ligase activity, catalytic activity, hydrolase activity, hydrolase activity, acting on ester bonds, ligase activity, ligase activity, forming carbon-oxygen bonds,
NM_005337	NCK-ASSOCIATED PROTEIN 1-LIKE		HSA04810:REGULATION OF ACTIN CYTOSKELETON,		cell, cell fraction, integral to membrane, integral to plasma membrane, intrinsic to membrane, intrinsic to plasma membrane, membrane, membrane fraction, plasma membrane,			NCKAP1L,	209734_AT, 217549_AT, 238668_AT, 37845_AT, 43291_AT, 74113_AT, 80157_AT, G12804404_3P_AT, M58285_AT, MMUGDNA.1828.1.S1_AT, RC_N67006_AT, SNP_A-1793402, SNP_A-1823848, SNP_A-1826288, SNP_A-1852620, SNP_A-2002747, SNP_A-2002748, SNP_A-2031129, SNP_A-2061265, SNP_A-2061304, SNP_A-2180863, SNP_A-2298732, SNP_A-4242943, SNP_A-4289561, SNP_A-4293130,	,AA310785,AA668726,AA701276,AA832119,AA916002,AA989437,AI033170,AI206247,AI357311,AI439326,AI621220,AI624813,AI631491,AI651745,AI655955,AI678974,AI696806,AI924363,AI970143,AL119153,AL579188,AL579189,AU100069,AU135803,AU156295,AV744678,AW007296,AW026821,AW027737,AW028243,AW028324,AW083932,AW272343,AW385007,AW407255,AW445205,AW452490,AW499741,AW499997,AW501288,AW501289,AW501649,AW510548,AW575485,AW…
NM_021939	FK506 BINDING PROTEIN 10, 65 KDA				cell, cytoplasm, endoplasmic reticulum, intracellular, intracellular membrane-bound organelle, intracellular organelle, membrane-bound organelle, organelle,	cellular macromolecule metabolism, cellular metabolism, cellular physiological process, cellular process, cellular protein metabolism, macromolecule metabolism, metabolism, physiological process, primary metabolism, protein folding, protein metabolism,		FKBP10,	219249_S_AT, 65870_AT, G11345475_3P_S_AT, RC_W80763_AT, SNP_A-1793712,	,AA024450,AA024802,AA090719,AA102215,AA115298,AA115338,AA150031,AA150123,AA187662,AA296658,AA308536,AA328156,AA358275,AA359865,AA363023,AA367475,AA378409,AA411955,AA411956,AA452504,AA461442,AA461615,AA463418,AA477651,AA478489,AA479551,AA496836,AA496878,AA553678,AA563582,AA569395,AA577352,AA582573,AA595303,AA595996,AA601217,AA601238,AA617661,AA687480,AA779677,AA807844,AA834079,AA888165,AA926794,AA…	FK506-sensitive peptidyl-prolyl cis-trans isomerase, binding, calcium ion binding, catalytic activity, cation binding, cis-trans isomerase activity, cyclophilin, cyclophilin-type peptidyl-prolyl cis-trans isomerase activity, ion binding, isomerase activity, metal ion binding, obsolete molecular function, peptidyl-prolyl cis-trans isomerase activity,
NM_032356	LSM DOMAIN CONTAINING 1				cell, intracellular, intracellular membrane-bound organelle, intracellular non-membrane-bound organelle, intracellular organelle, membrane-bound organelle, membrane-enclosed lumen, non-membrane-bound organelle, nuclear lumen, nucleolus, nucleus, organelle, organelle lumen, protein complex, ribonucleoprotein complex, small nucleolar ribonucleoprotein complex,	RNA metabolism, RNA processing, biopolymer metabolism, cellular metabolism, cellular physiological process, cellular process, mRNA metabolism, mRNA processing, macromolecule metabolism, metabolism, nucleobase, nucleoside, nucleotide and nucleic acid metabolism, physiological process, primary metabolism,		LSMD1,	224512_S_AT, 225441_3P_X_AT, 225441_X_AT, 43406_S_AT, 52081_AT, 63622_AT, G13623584_3P_S_AT, HS.159471.1.A1_3P_A_AT, HS.159471.1.A1_3P_S_AT, HSPD13549_S_AT, HSPD4938_R_AT, HSPD4938_S_AT, MMUGDNA.10608.1.S1_S_AT, MMUGDNA.34722.1.S1_AT, RC_AA489194_AT,	,AA074748,AA074804,AA112406,AA113162,AA159941,AA160911,AA195864,AA248812,AA281319,AA306316,AA353121,AA375470,AA489194,AA493412,AA502588,AA508075,AA515837,AA524403,AA552285,AA568175,AA582636,AA587753,AA594610,AA633724,AA648466,AA669591,AA720918,AA721319,AA732091,AA737354,AA804929,AA807784,AA808962,AA809924,AA828224,AA843384,AA877288,AA885335,AA890650,AA911541,AA918036,AA918960,AA954067,AF530060,AI…
NR_002716	RNA, U2 SMALL NUCLEAR							RNU2,		,K02227,K03022,K03023,L37793,NR_002716,U57614,X01408,X02665,X59360,
NM_017882	CEROID-LIPOFUSCINOSIS, NEURONAL 6, LATE INFANTILE, VARIANT			VARIANT LATE INFANTILE NEURONAL CEROID LIPOFUSCINOSIS.,	cell, cytoplasm, endoplasmic reticulum, integral to membrane, intracellular, intracellular membrane-bound organelle, intracellular organelle, intrinsic to membrane, membrane, membrane-bound organelle, organelle,			CLN6,	1566149_AT, 1566150_AT, 1567076_AT, 1567078_X_AT, 1567079_AT, 1567080_S_AT, 1567081_X_AT, 216142_3P_AT, 216142_AT, 216143_AT, 218161_S_AT, 222539_AT, 242278_AT, 50101_F_AT, 55478_AT, 92094_F_AT, AA463666_AT, G8923531_3P_AT, HS.250861.0.A1_3P_AT, HS.306457.0.A1_3P_AT, HS.306457.0.S1_3P_X_AT, HS.43654.0.A1_3P_AT, HS2.403812.1.A1_3P_AT, HS2.403812.1.A1_3P_X_AT, HS2.403812.1.S1_3P_AT, HS2.403812.1.S1…	,AA354468,AA354641,AA447765,AA453696,AA478741,AA479445,AA523930,AA581983,AA644504,AA683479,AA700945,AA722179,AA768011,AA807068,AA808583,AA831066,AA832342,AA837486,AA904349,AA933685,AA961857,AA970075,AI053873,AI075177,AI188201,AI189804,AI221793,AI251205,AI252603,AI254448,AI255071,AI270150,AI270857,AI271072,AI283509,AI305380,AI305729,AI308329,AI311364,AI312138,AI340503,AI344867,AI345746,AI345759,AI…
NM_138493	CHROMOSOME 6 OPEN READING FRAME 129							C6orf129,	225723_AT, 42914_AT, 64427_AT, HS.284207.0.S1_3P_AT, HSPD22057_AT, MMUGDNA.27139.1.S1_AT, RC_AA027951_AT, RC_R44998_AT,	,AA027916,AA027951,AA282983,AA283151,AA483549,AA493509,AA531042,AA534724,AA557225,AA740415,AA775611,AA876784,AA877498,AF161383,AI001023,AI051794,AI079384,AI083864,AI129043,AI140946,AI193281,AI193925,AI198068,AI199608,AI217991,AI352234,AI359244,AI377555,AI418493,AI422896,AI438953,AI494241,AI510707,AI611249,AI697063,AI741076,AI743635,AI745221,AI863060,AI885863,AI889226,AI911504,AI937798,AJ707717,AL…
NM_006993	NUCLEOPHOSMIN/NUCLEOPLASMIN, 3				cell, intracellular, intracellular membrane-bound organelle, intracellular organelle, membrane-bound organelle, nucleus, organelle,	cellular macromolecule metabolism, cellular metabolism, cellular physiological process, cellular process, cellular protein metabolism, macromolecule metabolism, metabolism, physiological process, primary metabolism, protein folding, protein metabolism,		NPM3,	205129_AT, 40756_AT, G6857817_3P_AT, RC_AA447561_AT, T62771_S_AT,	,AA316241,AA447561,AA448544,AA448944,AA449671,AA582612,AA737807,AA985427,AF079325,AF081280,AI015740,AI338467,AI341643,AI341859,AI367080,AI611320,AI631542,AI653215,AI694694,AI796355,AI950236,AI950417,AL561075,AL582480,AU098408,AW076055,AW083848,AW296355,AW452665,AW772825,AW891296,AY049737,BC041067,BC054868,BE396727,BE514003,BE560533,BE778641,BE856560,BE901238,BE902214,BF212227,BF224446,BF310368,BF…	binding, nucleic acid binding, protein binding, unfolded protein binding,
NM_001569	INTERLEUKIN-1 RECEPTOR-ASSOCIATED KINASE 1		HSA04210:APOPTOSIS, HSA04620:TOLL-LIKE RECEPTOR SIGNALING PATHWAY,		cell, integral to membrane, integral to plasma membrane, interleukin-1 receptor complex, intrinsic to membrane, intrinsic to plasma membrane, membrane, plasma membrane, protein complex, receptor complex,	I-kappaB kinase/NF-kappaB cascade, activation of NF-kappaB-inducing kinase, biopolymer metabolism, biopolymer modification, cell communication, cell surface receptor linked signal transduction, cellular macromolecule metabolism, cellular metabolism, cellular physiological process, cellular process, cellular protein metabolism, defense response, enzyme linked receptor protein signaling pathway, in…	17.Activators-CAM, 92.Ancient_Host_Defense_Pathways, 99.NF-kB_activation,	IRAK1,	1100_AT, 1555784_S_AT, 201587_S_AT, AFFX-HUM_ALU_AT, G4755143_3P_S_AT, HS2.182018.3.S1_3P_S_AT, HUM_ALU_AT, L76191_AT, MMUGDNA.29193.1.S1_AT, MMUGDNA.38816.1.S1_AT, SNP_A-2286309,	,AA020809,AA020810,AA027303,AA055629,AA057728,AA090305,AA099701,AA100789,AA102363,AA121428,AA122373,AA132505,AA132817,AA151934,AA152051,AA194104,AA204744,AA207128,AA232608,AA236184,AA301962,AA306635,AA343988,AA366983,AA454825,AA454897,AA454900,AA477523,AA479041,AA514679,AA527500,AA535093,AA535895,AA547982,AA547995,AA554124,AA554238,AA576493,AA593463,AA614607,AA683550,AA693385,AA806141,AA826816,AA…	ATP binding, adenyl nucleotide binding, binding, catalytic activity, enzyme binding, identical protein binding, ion binding, kinase activity, kinase binding, magnesium ion binding, metal ion binding, nucleotide binding, phosphotransferase activity, alcohol group as acceptor, protein binding, protein dimerization activity, protein homodimerization activity, protein kinase activity, protein kinase …	h_gsk3Pathway:Inactivation of Gsk3 by AKT causes accumulation of b-catenin in Alveolar Macrophages, h_nfkbPathway:NF-kB Signaling Pathway, h_tollPathway:Toll-Like Receptor Pathway,
NM_006455	SYNAPTONEMAL COMPLEX PROTEIN SC65				cell, chromosome, condensed chromosome, condensed nuclear chromosome, intracellular, intracellular membrane-bound organelle, intracellular non-membrane-bound organelle, intracellular organelle, membrane-bound organelle, membrane-enclosed lumen, non-membrane-bound organelle, nuclear chromosome, nuclear lumen, nucleolus, nucleus, organelle, organelle lumen, synaptonemal complex,	M phase, M phase of meiotic cell cycle, cell cycle, cellular physiological process, cellular process, meiosis, meiosis I, meiotic cell cycle, physiological process, synapsis, synaptonemal complex formation,		SC65,	204078_AT, 41270_AT, AFFX-HUM_ALU_AT, G5454037_3P_AT, HUM_ALU_AT, R72318_AT, SNP_A-4240621, SNP_A-4284694, SNP_A-4304584, U47621_AT,	,AA019936,AA102184,AA112148,AA228788,AA302202,AA308328,AA496536,AA551389,AA587232,AA600869,AA609890,AA618425,AA630637,AA631012,AA650040,AA760977,AI038678,AI092150,AI094315,AI127209,AI185440,AI193407,AI199452,AI222393,AI268334,AI268336,AI374819,AI391454,AI418755,AI475246,AI476231,AI522117,AI637827,AI678479,AI804796,AI824991,AI825894,AJ250583,AK056016,AK056085,AK222945,AU099246,AU116916,AU117455,AU…	binding,
NM_003131	SERUM RESPONSE FACTOR (C-FOS SERUM RESPONSE ELEMENT-BINDING TRANSCRIPTION FACTOR)	T00764,	HSA04010:MAPK SIGNALING PATHWAY,		cell, intracellular, intracellular membrane-bound organelle, intracellular organelle, membrane-bound organelle, nucleus, organelle,	cell communication, cellular metabolism, cellular physiological process, cellular process, metabolism, nucleobase, nucleoside, nucleotide and nucleic acid metabolism, physiological process, primary metabolism, regulation of biological process, regulation of cellular metabolism, regulation of cellular physiological process, regulation of cellular process, regulation of metabolism, regulation of nu…		SRF,	1409_AT, 202400_S_AT, 202401_S_AT, 40109_AT, G4507204_3P_A_AT, HS.155321.0.A1_3P_A_AT, HSPD2617_R_AT, J03161_AT, MMUGDNA.3406.1.S1_AT, SNP_A-1781737, SNP_A-2108168,	,AA025327,AA033917,AA033918,AA039915,AA041538,AA128915,AA134601,AA195329,AA223196,AA223408,AA282363,AA366483,AA456604,AA487823,AA488314,AA603716,AA627285,AA635140,AA649994,AA731635,AA747795,AA767484,AA770000,AA903487,AA910501,AA927032,AA962525,AA962564,AA987390,AA994950,AB209128,AI000110,AI003779,AI041359,AI080234,AI085561,AI093269,AI129608,AI138576,AI188766,AI188786,AI188933,AI192369,AI214432,AI…	DNA binding, RNA polymerase II transcription factor activity, binding, nucleic acid binding, protein binding, sequence-specific DNA binding, transcription factor activity, transcription regulator activity,	h_egfPathway:EGF Signaling Pathway, h_ghPathway:Growth Hormone Signaling Pathway, h_hopPathway:Hop Pathway in Cardiac Development, h_igf1Pathway:IGF-1 Signaling Pathway, h_il6Pathway:IL 6 signaling pathway, h_insulinPathway:Insulin Signaling Pathway, h_malPathway:Role of MAL in Rho-Mediated Activation of SRF, h_pdgfPathway:PDGF Signaling Pathway,
NM_003731	SJOGREN'S SYNDROME NUCLEAR AUTOANTIGEN 1				cell, intracellular, intracellular membrane-bound organelle, intracellular organelle, membrane-bound organelle, nucleus, organelle,			SSNA1,	210378_3P_S_AT, 210378_S_AT, 32201_AT, G13278674_3P_A_AT, HSPD3008_AT, RC_AA426521_AT,	,AA094140,AA232683,AA262361,AA325218,AA357516,AA357714,AA357798,AA359193,AA360529,AA373724,AA377901,AA383464,AA385695,AA412597,AA426358,AA426521,AA489649,AA489757,AA559102,AA622991,AA631108,AA639044,AA648070,AA649981,AA676823,AA678330,AA700598,AA758452,AA769383,AA827478,AA852445,AA953294,AI038253,AI085660,AI086381,AI086406,AI138537,AI185088,AI201546,AI288565,AI298942,AI333049,AI351407,AI351414,AI…
NR_002588	EUKARYOTIC TRANSLATION INITIATION FACTOR 4A, ISOFORM 2				cell, cytoplasm, eukaryotic translation initiation factor 4F complex, intracellular, protein complex,	biosynthesis, cellular biosynthesis, cellular macromolecule metabolism, cellular metabolism, cellular physiological process, cellular process, cellular protein metabolism, macromolecule biosynthesis, macromolecule metabolism, metabolism, physiological process, primary metabolism, protein biosynthesis, protein metabolism, regulation of biological process, regulation of biosynthesis, regulation of …		EIF4A2,	1420_S_AT, 1555996_S_AT, 1556350_A_AT, 200912_S_AT, 49037_AT, AA496083_AT, D30655_AT, G9945313_3P_A_AT, HS2.410186.1.A1_3P_S_AT, HS2.98006.1.S1_3P_S_AT, HSPD2632_AT, MMUGDNA.11493.1.S1_AT, MMUGDNA.2094.1.S1_S_AT, MMUGDNA.7754.1.S1_AT, RC_AA406081_AT, RC_N95165_AT, SNP_A-1712874, SNP_A-1718418, SNP_A-1846541, SNP_A-1906700, SNP_A-1910782, SNP_A-1943750, SNP_A-1952303, SNP_A-1952426, SNP_A-2051344,…	,AA024689,AA035112,AA035113,AA037363,AA037519,AA043461,AA043462,AA064594,AA071388,AA075947,AA081933,AA083848,AA084146,AA086462,AA090394,AA090395,AA090739,AA091781,AA092926,AA093160,AA093308,AA095703,AA102445,AA112033,AA112262,AA113092,AA133442,AA133443,AA135309,AA135920,AA136282,AA136367,AA136389,AA159654,AA159655,AA160114,AA160115,AA161261,AA161262,AA164682,AA165097,AA172025,AA172223,AA173647,AA…
48416,DA448604,DA449415,DA450206,DA454079,DA456135,DA456144,DA456415,DA457253,DA457645,DA457660,DA458991,DA459483,DA459968,DA461152,DA461717,DA462520,DA464235,DA466246,DA467780,DA467847,DA468472,DA468867,DA469386,DA471829,DA477656,DA478341,DA479408,DA480823,DA481327,DA482211,DA482490,DA483312,DA483666,DA483866,DA484028,DA484064,DA484793,DA485802,DA486017,DA486126,DA486547,DA486923,DA487234,DA4875…	ATP binding, ATP-dependent helicase activity, ATPase activity, ATPase activity, coupled, DNA binding, RNA binding, adenyl nucleotide binding, binding, catalytic activity, helicase activity, hydrolase activity, hydrolase activity, acting on acid anhydrides, hydrolase activity, acting on acid anhydrides, in phosphorus-containing anhydrides, nucleic acid binding, nucleoside-triphosphatase activity, …		nucleotide phosphate-binding region:ATP, splice variant,
NM_031209	QUEUINE TRNA-RIBOSYLTRANSFERASE 1 (TRNA-GUANINE TRANSGLYCOSYLASE)				cell, cytoplasm, intracellular, intracellular non-membrane-bound organelle, intracellular organelle, non-membrane-bound organelle, organelle, protein complex, ribonucleoprotein complex, ribosome,	7-methylguanosine biosynthesis, 7-methylguanosine metabolism, RNA metabolism, RNA modification, RNA processing, biopolymer metabolism, biopolymer modification, biosynthesis, cellular biosynthesis, cellular metabolism, cellular physiological process, cellular process, guanosine biosynthesis, guanosine metabolism, macromolecule metabolism, metabolism, nucleobase, nucleoside, nucleotide and nucleic …		QTRT1,	221270_S_AT, 78349_AT, AFFX-HUM_ALU_AT, G13654275_3P_S_AT, HSPD3188_I_AT, HSPD3188_S_AT, HUM_ALU_AT, MMUGDNA.32374.1.S1_AT, SNP_A-1815335, SNP_A-2034840,	,AA173367,AA378418,AA514559,AA649522,AA661963,AA719015,AA804562,AA827574,AF302783,AF302784,AF302785,AF370379,AI015010,AI168694,AI366116,AI433680,AI492206,AI571124,AI669791,AI685059,AI719457,AI741744,AI805604,AI865968,AI865978,AI984707,AK055216,AK057877,AL138461,AL138462,AL536012,AL545834,AL565110,AL571399,AU309713,AU309775,AW083373,AW088583,AW089643,AW167529,AW246830,AW272368,AW304700,AW338726,AW…	binding, catalytic activity, cation binding, ion binding, metal ion binding, queuine tRNA-ribosyltransferase activity, transferase activity, transferase activity, transferring glycosyl groups, transferase activity, transferring pentosyl groups, transition metal ion binding, zinc ion binding,
NM_198336	INSULIN INDUCED GENE 1				cell, integral to membrane, intrinsic to membrane, membrane,	cell proliferation, cellular physiological process, cellular process, metabolism, physiological process,		INSIG1,	201625_S_AT, 201626_AT, 201627_S_AT, 35303_AT, G5031800_3P_A_AT, HS.56205.0.S1_3P_A_AT, HS.56205.0.S3_3P_AT, MMUGDNA.1062.1.S1_AT, MMUGDNA.1068.1.S1_AT, MMUGDNA.32189.1.S1_AT, R77628_AT, RC_AA021623_S_AT, RC_W72044_AT, SNP_A-1519665, SNP_A-1732455, SNP_A-1737346, SNP_A-1754689, SNP_A-1781608, SNP_A-1782333, SNP_A-1782852, SNP_A-1783237, SNP_A-1792140, SNP_A-1801744, SNP_A-1806230, SNP_A-1807902, …	,AA007568,AA007569,AA021217,AA021623,AA035589,AA046604,AA046719,AA053881,AA059114,AA059172,AA062948,AA127195,AA127212,AA135430,AA135624,AA158353,AA176606,AA176879,AA224437,AA224500,AA284426,AA298159,AA304953,AA330124,AA356803,AA356983,AA357128,AA360368,AA362179,AA420580,AA455936,AA484361,AA504783,AA514610,AA534734,AA565248,AA614726,AA629854,AA644275,AA648766,AA677331,AA713584,AA723426,AA761137,AA…
NM_017510	TRANSMEMBRANE EMP24 PROTEIN TRANSPORT DOMAIN CONTAINING 9				ER-Golgi intermediate compartment, cell, cytoplasm, endoplasmic reticulum, integral to membrane, intracellular, intracellular membrane-bound organelle, intracellular organelle, intrinsic to membrane, membrane, membrane-bound organelle, organelle,	cellular physiological process, cellular process, establishment of localization, localization, physiological process, transport,		TMED9,	205812_S_AT, 208757_AT, 239627_AT, 36950_AT, 87077_AT, 88063_S_AT, G12654574_3P_AT, G12654574_3P_S_AT, HS.211296.0.A1_3P_AT, HS.211296.0.A1_3P_X_AT, MMUGDNA.1347.1.S1_AT, MMUGDNA.32101.1.S1_S_AT, MMUGDNA.34116.1.S1_X_AT, SNP_A-1697056, X90872_AT,	,AA113827,AA113949,AA115443,AA115536,AA133628,AA133674,AA248480,AA291988,AA293212,AA301847,AA304040,AA305526,AA305844,AA344875,AA355947,AA365035,AA376528,AA449414,AA450380,AA481609,AA489314,AA491832,AA504435,AA522456,AA573834,AA576720,AA586327,AA601121,AA603852,AA635949,AA641747,AA651800,AA687559,AA772824,AA776388,AA778253,AA815119,AA826980,AA876697,AA876752,AA876993,AA876995,AA886051,AA888313,AA…
NM_015670	SUMO1/SENTRIN/SMT3 SPECIFIC PEPTIDASE 3				cell, intracellular, intracellular membrane-bound organelle, intracellular organelle, membrane-bound organelle, nucleus, organelle,	biopolymer metabolism, biopolymer modification, cellular macromolecule metabolism, cellular metabolism, cellular physiological process, cellular process, cellular protein metabolism, macromolecule metabolism, metabolism, physiological process, primary metabolism, protein metabolism, protein modification, proteolysis, ubiquitin cycle,		SENP3,	203871_AT, 215113_S_AT, 215114_AT, 41633_AT, G7661681_3P_AT, HS.118926.1.S1_3P_AT, HS.118926.1.S1_3P_A_AT, MMUGDNA.31619.1.S1_AT, MMUGDNA.31619.1.S1_S_AT, MMUGDNA.5777.1.S1_AT, RC_AA193676_AT, SNP_A-2005038, SNP_A-2181888, SNP_A-2269357, SNP_A-4254268,	,AA041199,AA041436,AA086016,AA086106,AA190566,AA193676,AA227453,AA252523,AA252555,AA297161,AA297204,AA312028,AA339807,AA424510,AA426509,AA427655,AA432239,AA564852,AA742330,AA845724,AA890717,AF199459,AI016747,AI024659,AI051057,AI148063,AI149199,AI149643,AI261572,AI261573,AI261629,AI279364,AI299757,AI300980,AI351937,AI361910,AI364355,AI370265,AI379019,AI421309,AI431499,AI494214,AI565510,AI610249,AI…	catalytic activity, cysteine-type peptidase activity, hydrolase activity, peptidase activity,
NM_005896	ISOCITRATE DEHYDROGENASE 1 (NADP+), SOLUBLE		HSA00020:CITRATE CYCLE (TCA CYCLE), HSA00480:GLUTATHIONE METABOLISM, HSA00720:REDUCTIVE CARBOXYLATE CYCLE (CO2 FIXATION),		cell, cytoplasm, cytosol, intracellular, intracellular membrane-bound organelle, intracellular organelle, membrane-bound organelle, microbody, organelle, peroxisome,	acetyl-CoA catabolism, acetyl-CoA metabolism, aerobic respiration, aldehyde metabolism, carbohydrate metabolism, carboxylic acid metabolism, catabolism, cellular carbohydrate metabolism, cellular catabolism, cellular metabolism, cellular physiological process, cellular process, cellular respiration, coenzyme catabolism, coenzyme metabolism, cofactor catabolism, cofactor metabolism, generation of …		IDH1,	1555037_A_AT, 201193_AT, 242001_AT, 242956_AT, 39023_AT, 59342_AT, 64372_R_AT, 68936_AT, 84040_AT, 87086_AT, AA285284_AT, G5174470_3P_AT, G5174470_3P_X_AT, HS.163237.0.A1_3P_AT, HS.270622.0.S1_3P_AT, HS.270622.0.S1_3P_X_AT, HS2.11223.2.S1_3P_S_AT, HSPD3582_AT, MMUGDNA.2069.1.S1_AT, RC_AA280583_AT, RC_AA293327_AT, SNP_A-1899967, SNP_A-1925552, SNP_A-1966662, SNP_A-2135367, SNP_A-2146450, SNP_A-216…	,AA002085,AA002131,AA010861,AA010895,AA032150,AA039874,AA041518,AA046207,AA046213,AA075922,AA076245,AA076246,AA082698,AA100665,AA100666,AA101322,AA102690,AA115198,AA115199,AA125791,AA127068,AA130142,AA130164,AA160133,AA160152,AA181132,AA204730,AA206338,AA206730,AA218606,AA223399,AA223717,AA223794,AA225617,AA225618,AA225893,AA226087,AA278818,AA278940,AA280583,AA281188,AA281982,AA285284,AA291591,AA…	catalytic activity, isocitrate dehydrogenase (NADP+) activity, isocitrate dehydrogenase activity, oxidoreductase activity, oxidoreductase activity, acting on CH-OH group of donors, oxidoreductase activity, acting on the CH-OH group of donors, NAD or NADP as acceptor,
NM_001008390	CGG TRIPLET REPEAT BINDING PROTEIN 1				cell, intracellular, intracellular membrane-bound organelle, intracellular organelle, membrane-bound organelle, nucleus, organelle,			CGGBP1,	206861_S_AT, 214050_AT, 224599_AT, 224600_AT, 38696_AT, 39562_AT, 57717_AT, 83666_AT, AA135452_AT, G4502790_3P_A_AT, HS.86041.2.S2_3P_AT, HS.86041.2.S3_3P_AT, L44439_AT, MMUGDNA.15161.1.S1_AT, MMUGDNA.802.1.S1_AT, MMUGDNA.803.1.S1_AT, RC_AA234966_AT, RC_AA286891_AT, RC_N70955_AT, SNP_A-1507751, SNP_A-1518791, SNP_A-1647240, SNP_A-1647381, SNP_A-1649584, SNP_A-1652153, SNP_A-1652261, SNP_A-1655702…	,AA081445,AA084495,AA133555,AA133556,AA135452,AA156744,AA173709,AA190229,AA195807,AA196008,AA223872,AA223963,AA225329,AA234147,AA234966,AA286890,AA286891,AA287426,AA300859,AA321072,AA322763,AA327693,AA357653,AA368062,AA370613,AA376674,AA406540,AA411734,AA418031,AA418091,AA448680,AA448776,AA449128,AA460689,AA460864,AA476600,AA481248,AA490512,AA490513,AA495767,AA528733,AA541800,AA547991,AA603640,AA…	DNA binding, binding, double-stranded DNA binding, nucleic acid binding, structure-specific DNA binding,
NM_001007792	NEUROTROPHIC TYROSINE KINASE, RECEPTOR, TYPE 1		HSA04010:MAPK SIGNALING PATHWAY, HSA04210:APOPTOSIS,		cell, cellular component unknown, cytoplasm, integral to membrane, integral to plasma membrane, intracellular, intrinsic to membrane, intrinsic to plasma membrane, membrane, plasma membrane,	biological process unknown, biopolymer metabolism, biopolymer modification, cell communication, cell differentiation, cell surface receptor linked signal transduction, cellular macromolecule metabolism, cellular metabolism, cellular physiological process, cellular process, cellular protein metabolism, development, enzyme linked receptor protein signaling pathway, macromolecule metabolism, metabol…		NTRK1,	208605_S_AT, 238065_AT, 36805_S_AT, 43197_AT, G4585711_3P_A_AT, HG1437-HT1437_S_AT, MMUGDNA.14382.1.S1_AT, RC_AA075674_AT, RC_AA206591_AT, SNP_A-1780685, SNP_A-1886171, SNP_A-2084006, SNP_A-2155198, SNP_A-2184032, SNP_A-2279557, SNP_A-4304440,	,AA629118,AB019488,AK126428,AL158169,AL530281,AL557329,AL563691,AU144696,AY321513,BC062580,BF855847,BG110843,BG120028,BI045722,BI758018,BM685020,BM727488,BM931980,BQ716999,BQ717315,BX340144,BX340145,BX350284,BX389843,CD673237,CD692573,CN418518,CR625585,CR936794,CR980375,DA013446,DA311327,DA482617,DA482636,DA569409,DA607648,DA610389,DA611034,DA613984,DA751346,DB044219,DB068864,DB259868,DB265639,DB…	ATP binding, adenyl nucleotide binding, binding, catalytic activity, growth factor binding, kinase activity, molecular function unknown, neurotrophin binding, nucleotide binding, phosphotransferase activity, alcohol group as acceptor, protein binding, protein kinase activity, protein-tyrosine kinase activity, purine nucleotide binding, receptor activity, signal transducer activity, transferase ac…	h_actinYPathway:Y branching of actin filaments, h_erk5Pathway:Role of Erk5 in Neuronal Survival, h_trkaPathway:Trka Receptor Signaling Pathway,
NM_006844	ILVB (BACTERIAL ACETOLACTATE SYNTHASE)-LIKE		HSA00290:VALINE, LEUCINE AND ISOLEUCINE BIOSYNTHESIS, HSA00650:BUTANOATE METABOLISM, HSA00660:C5-BRANCHED DIBASIC ACID METABOLISM, HSA00770:PANTOTHENATE AND COA BIOSYNTHESIS,		cellular component unknown,	biological process unknown,		ILVBL,	202993_AT, 210624_S_AT, 216270_AT, 37690_AT, 72790_AT, G5803041_3P_A_AT, HS.9291.1.A1_3P_AT, MMUGDNA.23977.1.S1_AT, SNP_A-1785090, SNP_A-1808256, SNP_A-1814811, SNP_A-1858884, SNP_A-1859124, SNP_A-1887543, SNP_A-1946637, SNP_A-1958211, SNP_A-2047028, SNP_A-2199414, SNP_A-2202093, SNP_A-2222715, SNP_A-2228614, SNP_A-2246062, SNP_A-4224728, SNP_A-4233178, SNP_A-4258613, SNP_A-4280418, U61263_AT,	,AA079483,AA079583,AA179810,AA243323,AA243324,AA283611,AA283612,AA316416,AA351950,AA365810,AA399215,AA424288,AA451741,AA524636,AA533891,AA534153,AA535315,AA688388,AA733053,AA778935,AA830521,AA853086,AA853087,AA887424,AA919134,AA962187,AB209065,AC003956,AI027531,AI073453,AI081301,AI084533,AI150763,AI188869,AI190130,AI224365,AI284396,AI361353,AI376716,AI421801,AI471014,AI471264,AI559510,AI566186,AI…	binding, catalytic activity, coenzyme binding, cofactor binding, molecular function unknown, thiamin pyrophosphate binding, vitamin binding,
NM_001355	D-DOPACHROME TAUTOMERASE					amine metabolism, amino acid and derivative metabolism, amino acid metabolism, aromatic amino acid family metabolism, aromatic compound metabolism, biosynthesis, carboxylic acid metabolism, cellular biosynthesis, cellular metabolism, cellular physiological process, cellular process, melanin biosynthesis, melanin biosynthesis from tyrosine, melanin metabolism, metabolism, nitrogen compound metabol…		DDT,	202929_3P_S_AT, 202929_S_AT, 33689_S_AT, 374_F_AT, 41180_I_AT, 41181_R_AT, G5453630_3P_S_AT, MMUGDNA.19271.1.S1_S_AT, SNP_A-2150336, U49785_AT,	,AA029470,AA031856,AA031857,AA042840,AA044388,AA135692,AA135724,AA147539,AA228918,AA229626,AA314623,AA315056,AA397824,AA470895,AA505428,AA523248,AA548143,AA554895,AA596001,AA618497,AA641740,AA641797,AA702434,AA703615,AA723513,AA741247,AA766589,AA778106,AA865014,AA876330,AA897591,AA897622,AA903486,AA904633,AA913449,AA916226,AA926749,AA938649,AA946564,AA953956,AA973960,AA995535,AF012432,AF012433,AF…	catalytic activity, dopachrome isomerase activity, intramolecular oxidoreductase activity, isomerase activity, lyase activity,
NR_002569	MGU2-19/30 SCARNA							LOC619383,		,BK005567,NR_002569,
NM_006513	SERYL-TRNA SYNTHETASE		HSA00260:GLYCINE, SERINE AND THREONINE METABOLISM, HSA00970:AMINOACYL-TRNA SYNTHETASES,		cell, cell fraction, cytoplasm, intracellular, soluble fraction,	RNA metabolism, RNA processing, amine metabolism, amino acid activation, amino acid and derivative metabolism, amino acid metabolism, biopolymer metabolism, biosynthesis, carboxylic acid metabolism, cellular biosynthesis, cellular macromolecule metabolism, cellular metabolism, cellular physiological process, cellular process, cellular protein metabolism, macromolecule biosynthesis, macromolecule …		SARS,	200802_AT, 231894_AT, 237689_AT, 34849_AT, 51666_I_AT, 51667_F_AT, 56678_AT, 75529_AT, G5730028_3P_AT, HS.144063.0.A1_3P_AT, HS.18498.0.S1_3P_AT, HSPD3500_F_AT, HSPD3500_I_AT, HSPD3500_R_AT, MMUGDNA.30624.1.S1_AT, MMUGDNA.33979.1.S1_AT, MMUGDNA.37510.1.S1_AT, RC_AA406640_S_AT, RC_R19166_AT, SNP_A-1794710, SNP_A-1795268, SNP_A-1796234, SNP_A-1854292, SNP_A-1932538, SNP_A-1957739, SNP_A-1957751, SN…	,AA010945,AA055569,AA055570,AA131018,AA132253,AA148256,AA148257,AA169168,AA169714,AA182023,AA186540,AA187875,AA187876,AA190869,AA190962,AA204835,AA204836,AA209362,AA209457,AA297649,AA307498,AA307718,AA313975,AA315672,AA316503,AA326590,AA343683,AA357420,AA357908,AA374328,AA378483,AA381334,AA411730,AA464943,AA464944,AA486155,AA486987,AA486988,AA515504,AA541371,AA557475,AA595139,AA600031,AA602315,AA…	ATP binding, RNA binding, adenyl nucleotide binding, aminoacyl-tRNA ligase activity, binding, catalytic activity, ligase activity, ligase activity, forming carbon-oxygen bonds, nucleic acid binding, nucleotide binding, purine nucleotide binding, serine-tRNA ligase activity,		Translation, ribosomal structure and biogenesis,
NM_002386	MELANOCORTIN 1 RECEPTOR (ALPHA MELANOCYTE STIMULATING HORMONE RECEPTOR)		HSA04080:NEUROACTIVE LIGAND-RECEPTOR INTERACTION, HSA04540:GAP JUNCTION,	CANCER, CUTANEOUS MELANOMA WHICH IS LARGELY INDEPENDENT OF SKIN TYPE AND HAIR COLOR, MELANOMA, OCULAR MELANOMA, OCULOCUTANEOUS ALBINISM TYPE 2,	cell, cytoplasm, cytoskeleton, integral to membrane, integral to plasma membrane, intracellular, intracellular non-membrane-bound organelle, intracellular organelle, intrinsic to membrane, intrinsic to plasma membrane, membrane, microtubule, microtubule cytoskeleton, non-membrane-bound organelle, organelle, plasma membrane, protein complex,	G-protein coupled receptor protein signaling pathway, G-protein signaling, coupled to cyclic nucleotide second messenger, cell communication, cell organization and biogenesis, cell surface receptor linked signal transduction, cellular localization, cellular macromolecule metabolism, cellular metabolism, cellular physiological process, cellular process, cellular protein metabolism, cyclic-nucleoti…		MC1R, TUBB3,	202154_X_AT, 205458_AT, 213476_3P_X_AT, 213476_X_AT, 34557_AT, 471_F_AT, 54532_AT, 57034_AT, G5174736_3P_A_AT, HS.159154.1.A1_3P_X_AT, HS.301240.0.S2_3P_AT, HS.301240.0.S2_3P_X_AT, MMUGDNA.20747.1.S1_AT, MMUGDNA.20747.1.S1_X_AT, MMUGDNA.24001.1.S1_AT, MMUGDNA.38692.1.S1_AT, RC_AA432389_AT, RC_C14057_F_AT, RC_D51133_F_AT, RC_T33380_F_AT, U47634_AT, X67594_AT,	,AA081706,AA083813,AA083982,AA102141,AA129418,AA129541,AA133818,AA166663,AA189070,AA191173,AA312844,AA324304,AA350300,AA351051,AA351641,AA374270,AA386223,AA400531,AA431397,AA432389,AA458669,AA586479,AA632944,AA634081,AA729257,AA729994,AA749061,AA778295,AA852204,AA992317,AB026663,AF153431,AF153432,AF153433,AF153434,AF153435,AF153436,AF153437,AF263461,AF326275,AF427491,AF514787,AF529884,AI123000,AI…	G-protein coupled receptor activity, GTP binding, GTPase activity, binding, catalytic activity, guanyl nucleotide binding, hormone binding, hydrolase activity, hydrolase activity, acting on acid anhydrides, hydrolase activity, acting on acid anhydrides, in phosphorus-containing anhydrides, melanocortin receptor activity, melanocyte stimulating hormone receptor activity, nucleoside-triphosphatase …
NM_007097	CLATHRIN, LIGHT POLYPEPTIDE (LCB)		HSA05040:HUNTINGTON'S DISEASE,		cell, clathrin coat, clathrin coated vesicle membrane, clathrin vesicle coat, clathrin-coated vesicle, coated membrane, coated pit, coated vesicle, coated vesicle membrane, cytoplasm, cytoplasmic membrane-bound vesicle, cytoplasmic vesicle, cytoplasmic vesicle membrane, endomembrane system, intracellular, intracellular membrane-bound organelle, intracellular organelle, membrane, membrane coat, me…	cell organization and biogenesis, cellular localization, cellular physiological process, cellular process, establishment of cellular localization, establishment of localization, establishment of protein localization, intracellular protein transport, intracellular transport, localization, physiological process, protein localization, protein transport, transport,		CLTB,	205172_X_AT, 206284_X_AT, 211043_S_AT, 221996_S_AT, 32522_F_AT, 32523_AT, 39307_S_AT, 39308_R_AT, G4502900_3P_S_AT, HG2797-HT2905_AT, HG2797-HT2905_S_AT, HG2797-HT2906_S_AT, HS.73919.2.A1_3P_A_AT, HSPD1389_R_AT, HSPD1389_S_AT, MMUGDNA.3820.1.S1_AT, MMUGDNA.9780.1.S1_S_AT, SNP_A-2038646,	,AA025087,AA025177,AA047382,AA085781,AA085782,AA088493,AA088494,AA243468,AA243528,AA428901,AA429100,AA514338,AA564200,AA600907,AA708513,AA814716,AA890027,AA890204,AA922718,AA993554,AA995831,AI005675,AI033686,AI088421,AI128183,AI186474,AI261475,AI340137,AI355725,AI560473,AI623690,AI682827,AI937650,AI971440,AJ346213,AL037818,AL712929,AU155637,AV721090,AV729376,AW007918,AW009410,AW054695,AW090590,AW…	binding, calcium ion binding, cation binding, ion binding, metal ion binding, molecular function unknown,
NM_152359	CARNITINE PALMITOYLTRANSFERASE 1C		HSA00071:FATTY ACID METABOLISM, HSA04920:ADIPOCYTOKINE SIGNALING PATHWAY,		cell, cytoplasm, integral to membrane, intracellular, intracellular membrane-bound organelle, intracellular organelle, intrinsic to membrane, membrane, membrane-bound organelle, mitochondrion, organelle, outer membrane,	carboxylic acid metabolism, cellular lipid metabolism, cellular metabolism, cellular physiological process, cellular process, fatty acid metabolism, lipid metabolism, metabolism, organic acid metabolism, physiological process, primary metabolism,		CPT1C,	227468_AT, 59333_AT, AA151569_S_AT, HS.112195.0.A1_3P_S_AT, MMUGDNA.2021.1.S1_AT, SNP_A-1517243, SNP_A-1645260, SNP_A-1816506, SNP_A-1840995, SNP_A-1924799, SNP_A-1929047, SNP_A-2213109,	,AA149526,AA151569,AA297499,AA298393,AA349751,AA541718,AA542982,AA603610,AA614273,AA662256,AA716009,AA722818,AB208884,AF331918,AF357970,AI079938,AI083848,AI150935,AI299133,AI360422,AI751611,AI751612,AK074389,AK096516,AL535025,AL542370,AL565745,AL831876,AV718366,AW954004,AW955734,AW967014,BC029104,BE255833,BE260448,BE313835,BE313898,BE780927,BF056101,BF446114,BF944631,BF967449,BF983189,BF984790,BG…	O-acyltransferase activity, O-palmitoyltransferase activity, acyltransferase activity, carnitine O-acyltransferase activity, carnitine O-palmitoyltransferase activity, catalytic activity, palmitoyltransferase activity, transferase activity, transferase activity, transferring acyl groups, transferase activity, transferring groups other than amino-acyl groups,
NM_033546	MYOSIN REGULATORY LIGHT CHAIN MRCL3				actin cytoskeleton, cell, contractile fiber, cytoplasm, cytoskeleton, intracellular, intracellular non-membrane-bound organelle, intracellular organelle, muscle myosin, myosin, myosin II, non-membrane-bound organelle, organelle, protein complex,	muscle contraction, organismal physiological process, physiological process, regulation of biological process, regulation of muscle contraction, regulation of organismal physiological process, regulation of physiological process, regulation of smooth muscle contraction, smooth muscle contraction,		MRCL3, MRLC2,	201318_S_AT, 201319_AT, 221474_AT, 230604_AT, 230733_AT, 33447_AT, 41187_AT, 63104_AT, 63986_AT, 74803_AT, G5453739_3P_AT, G829622_3P_AT, G829622_3P_X_AT, HS.190086.0.A1_3P_AT, HSPD1768_F_AT, HSPD1768_R_AT, MMUGDNA.19107.1.S1_AT, MMUGDNA.19537.1.S1_AT, MMUGDNA.20111.1.S1_AT, RC_AA291553_AT, RC_W92462_AT, SNP_A-1514322, SNP_A-1644658, SNP_A-1644662, SNP_A-1644700, SNP_A-1649012, SNP_A-1651244, SNP…	,AA001007,AA001570,AA016031,AA016121,AA017436,AA017437,AA019327,AA019477,AA021197,AA021484,AA021581,AA021653,AA039624,AA053821,AA056113,AA071084,AA071085,AA078994,AA079628,AA079802,AA082142,AA082309,AA082393,AA086157,AA088195,AA088368,AA090755,AA092316,AA094809,AA099444,AA099499,AA101091,AA101206,AA102501,AA122263,AA128667,AA128792,AA129003,AA129004,AA131569,AA134121,AA134122,AA136930,AA147280,AA…	binding, calcium ion binding, cation binding, ion binding, metal ion binding, motor activity,
NM_014142	NUDIX (NUCLEOSIDE DIPHOSPHATE LINKED MOIETY X)-TYPE MOTIF 5		HSA00230:PURINE METABOLISM, HSA00500:STARCH AND SUCROSE METABOLISM, HSA00790:FOLATE BIOSYNTHESIS,		cell, intracellular,	D-ribose catabolism, D-ribose metabolism, alcohol catabolism, alcohol metabolism, carbohydrate catabolism, carbohydrate metabolism, catabolism, cellular carbohydrate catabolism, cellular carbohydrate metabolism, cellular catabolism, cellular macromolecule catabolism, cellular metabolism, cellular physiological process, cellular process, macromolecule catabolism, macromolecule metabolism, metaboli…		NUDT5,	223100_S_AT, 56520_AT, 78163_AT, G12652566_3P_A_AT, MMUGDNA.26382.1.S1_AT, RC_AA158132_AT, SNP_A-1686929, SNP_A-1786966, SNP_A-1809341, SNP_A-1830033, SNP_A-1868265, SNP_A-1869609, SNP_A-1951745, SNP_A-2053372, SNP_A-2083541, SNP_A-2125471, SNP_A-2129907, SNP_A-2150994, SNP_A-2162076, SNP_A-2236792, SNP_A-2255733, SNP_A-2263444, SNP_A-2289530, SNP_A-4218814, SNP_A-4249598, SNP_A-4284575, SNP_A-42…	,AA045648,AA045649,AA055505,AA055506,AA158131,AA158132,AA195332,AA195333,AA215596,AA234971,AA296986,AA297290,AA297615,AA298336,AA298505,AA298824,AA306176,AA306565,AA309098,AA316309,AA355299,AA379058,AA399655,AA468864,AA479345,AA479454,AA490236,AA490510,AA490844,AA491013,AA524110,AA621236,AA633537,AA641777,AA644274,AA662297,AA741267,AA741322,AA767298,AA775802,AA815300,AA843371,AA844298,AA876478,AA…	ADP reductase activity, ADP-sugar diphosphatase activity, binding, catalytic activity, hydrolase activity, hydrolase activity, acting on acid anhydrides, hydrolase activity, acting on acid anhydrides, in phosphorus-containing anhydrides, ion binding, magnesium ion binding, metal ion binding, oxidoreductase activity, oxidoreductase activity, acting on CH2 groups, oxidoreductase activity, acting on…
NM_012152	ENDOTHELIAL DIFFERENTIATION, LYSOPHOSPHATIDIC ACID G-PROTEIN-COUPLED RECEPTOR, 7		HSA04080:NEUROACTIVE LIGAND-RECEPTOR INTERACTION,		cell, integral to membrane, integral to plasma membrane, intrinsic to membrane, intrinsic to plasma membrane, membrane, plasma membrane,	G-protein coupled receptor protein signaling pathway, G-protein signaling, coupled to cyclic nucleotide second messenger, calcium ion homeostasis, cation homeostasis, cell communication, cell homeostasis, cell ion homeostasis, cell surface receptor linked signal transduction, cell-cell signaling, cellular physiological process, cellular process, cyclic-nucleotide-mediated signaling, cytosolic cal…		EDG7,	220816_AT, 231192_AT, 49819_AT, G6912347_3P_AT, HS.99083.0.A1_3P_AT, MMUGDNA.27982.1.S1_AT, RC_AA446859_AT, SNP_A-1510881, SNP_A-1646634, SNP_A-1659041, SNP_A-1665757, SNP_A-1672959, SNP_A-1673077, SNP_A-1674523, SNP_A-1687392, SNP_A-1709301, SNP_A-1747331, SNP_A-1749183, SNP_A-1780840, SNP_A-1785557, SNP_A-1802535, SNP_A-1802784, SNP_A-1811141, SNP_A-1812085, SNP_A-1822884, SNP_A-1823732, SNP_A-…	,AA404620,AA446859,AA446973,AF127138,AF186380,AF236117,AI223077,AI288165,AI432375,AI567144,AK091731,AW172356,AW274018,AY322547,BE043478,BE081983,BF359477,BF439156,BF675391,BG187387,BG196358,BG207736,BG209342,BG215668,BG498430,BG994367,BM999782,BQ775090,BU633960,BU680101,BU932493,BX283404,CB140352,CB147705,CD103667,CD300640,CD557613,CF121369,CF141307,CO959988,CO959995,DA561353,DA727631,DB058538,DB…	G-protein coupled receptor activity, binding, lipid binding, lysosphingolipid and lysophosphatidic acid receptor activity, receptor activity, rhodopsin-like receptor activity, signal transducer activity, transmembrane receptor activity,
NM_016542	MST3 AND SOK1-RELATED KINASE				Golgi apparatus, Golgi stack, cell, cytoplasm, intracellular, intracellular membrane-bound organelle, intracellular organelle, membrane-bound organelle, organelle,	apoptosis, biopolymer metabolism, biopolymer modification, cell death, cellular macromolecule metabolism, cellular metabolism, cellular physiological process, cellular process, cellular protein metabolism, death, macromolecule metabolism, metabolism, phosphate metabolism, phosphorus metabolism, phosphorylation, physiological process, primary metabolism, programmed cell death, protein amino acid p…		RP6-213H19.1,	218499_AT, 224407_S_AT, 43456_AT, 54316_AT, 68070_AT, G13549066_3P_S_AT, G7706568_3P_AT, MMUGDNA.16902.1.S1_AT, MMUGDNA.2006.1.S1_AT, RC_AA191319_AT, RC_R79392_AT, SNP_A-1512202, SNP_A-1656825, SNP_A-1670804, SNP_A-1687458, SNP_A-1691936, SNP_A-1696879, SNP_A-1699577, SNP_A-1702560, SNP_A-1708211, SNP_A-1713444, SNP_A-1719649, SNP_A-1742074, SNP_A-1745731, SNP_A-1748322, SNP_A-1748486, SNP_A-1750…	,AA191319,AA259107,AA309584,AA313812,AA328562,AA361425,AA371522,AA649166,AA809779,AA814816,AA876831,AA953567,AA988560,AA992652,AB040057,AF231012,AF344882,AF344883,AI041436,AI299952,AI377099,AI480355,AI660072,AI699023,AI803430,AI822088,AK000556,AK027589,AK074837,AK075107,AK075150,AL109749,AL514122,AL547372,AL547396,AL559148,AL709059,AU279851,AV717835,AV757560,AW020325,AW206548,AW236333,AW276405,AW…	ATP binding, adenyl nucleotide binding, binding, catalytic activity, identical protein binding, ion binding, kinase activity, magnesium ion binding, metal ion binding, nucleotide binding, phosphotransferase activity, alcohol group as acceptor, protein binding, protein kinase activity, protein serine/threonine kinase activity, protein-tyrosine kinase activity, purine nucleotide binding, transferas…
NM_012212	LEUKOTRIENE B4 12-HYDROXYDEHYDROGENASE				cell, cytoplasm, intracellular,	alkene metabolism, carboxylic acid metabolism, cellular lipid metabolism, cellular metabolism, cellular physiological process, cellular process, fatty acid metabolism, icosanoid metabolism, leukotriene metabolism, lipid metabolism, metabolism, organic acid metabolism, physiological process, primary metabolism,		LTB4DH,	228824_S_AT, 228825_AT, 231897_AT, 242775_AT, 72700_AT, 81042_R_AT, 88434_AT, 89805_AT, AFFX-HUM_ALU_AT, D49387_AT, HS.114670.0.A1_3P_AT, HS.114670.0.A1_3P_S_AT, HS.114959.0.A1_3P_AT, HS.297143.0.S1_3P_AT, HUM_ALU_AT, MMUGDNA.24936.1.S1_AT, MMUGDNA.41228.1.S1_AT, SNP_A-1691485, SNP_A-1781743, SNP_A-1839666, SNP_A-1923603, SNP_A-2014478, SNP_A-2093507, SNP_A-2094086, SNP_A-2115537, SNP_A-2254351, …	,AA130861,AA130917,AA195298,AA243971,AA348070,AA420455,AA420881,AA484395,AA484569,AA595480,AA659177,AA703053,AA733194,AA858088,AA876375,AA938888,AI000804,AI017654,AI017689,AI051326,AI159898,AI244206,AI342740,AI342906,AI379927,AI382896,AI424409,AI458191,AI539521,AI568633,AI589108,AI640249,AI697850,AI697874,AI743746,AI821663,AK091948,AL036235,AL036491,AL135787,AU100177,AV648774,AV650294,AV656020,AV…	15-oxoprostaglandin 13-oxidase activity, alcohol dehydrogenase activity, binding, catalytic activity, cation binding, ion binding, metal ion binding, oxidoreductase activity, oxidoreductase activity, acting on CH-OH group of donors, oxidoreductase activity, acting on the CH-CH group of donors, oxidoreductase activity, acting on the CH-CH group of donors, NAD or NADP as acceptor, oxidoreductase ac…		General function prediction only,
NM_005620	S100 CALCIUM BINDING PROTEIN A11 (CALGIZZARIN)				cell, cytoplasm, intracellular, intracellular membrane-bound organelle, intracellular organelle, membrane-bound organelle, nucleus, organelle,	DNA metabolism, DNA replication, DNA-dependent DNA replication, biopolymer metabolism, cell communication, cell proliferation, cellular metabolism, cellular physiological process, cellular process, macromolecule metabolism, metabolism, negative regulation of DNA metabolism, negative regulation of DNA replication, negative regulation of biological process, negative regulation of cell proliferation…		S100A11,	200660_AT, 208540_X_AT, 38138_AT, 71526_F_AT, D38583_AT, G10567825_3P_AT, G10567825_3P_X_AT, G5032056_3P_AT, G5032056_3P_X_AT, HSPD22230_AT, HSPD22230_G_AT, SNP_A-1809867, SNP_A-1860781, SNP_A-1931508, SNP_A-1966741, SNP_A-2000357, SNP_A-2000358, SNP_A-2034915, SNP_A-2073475, SNP_A-2222118, SNP_A-2234473,	,AA022922,AA022942,AA031362,AA031606,AA034165,AA037298,AA040615,AA040749,AA053417,AA053457,AA055065,AA055092,AA075728,AA075780,AA078999,AA131124,AA131191,AA159608,AA159619,AA187035,AA216335,AA291971,AA292009,AA292141,AA293289,AA296586,AA302103,AA302207,AA303012,AA303413,AA303485,AA303844,AA307258,AA307968,AA308832,AA314235,AA316623,AA337588,AA337603,AA345829,AA352325,AA353555,AA358310,AA363879,AA…	binding, calcium ion binding, cation binding, ion binding, metal ion binding,
NM_001014764	TRANSMEMBRANE PROTEIN 93							TMEM93,	221255_S_AT, 63999_S_AT, 65849_AT, G13775219_3P_S_AT, MMUGDNA.19627.1.S1_AT, RC_N21678_AT,	,AA022495,AA023021,AA160240,AA160827,AA161105,AA215903,AA262162,AA262229,AA356871,AA357098,AA379566,AA393904,AA401079,AA403143,AA416559,AA417295,AA435587,AA460961,AA461270,AA503727,AA516264,AA577174,AA587486,AA618498,AA628544,AA629243,AA725024,AA757360,AA759038,AA759377,AA769656,AA770473,AA804907,AA806381,AA813115,AA814296,AA824270,AA826741,AA860208,AA872272,AA873216,AA877503,AA885445,AA887257,AA…
NM_032348	MATRIX-REMODELLING ASSOCIATED 8							MXRA8,	213422_S_AT, 222677_X_AT, 228576_S_AT, 35219_AT, 64471_AT, 65940_I_AT, 65941_F_AT, 82921_AT, 88397_AT, HS.59384.1.A1_3P_S_AT, HS.59384.2.A1_3P_AT, HSPD3252_AT, MMUGDNA.4215.1.S1_AT, RC_AA421770_AT, RC_W73038_AT,	,AA037484,AA037563,AA039499,AA039500,AA115144,AA115367,AA129903,AA129904,AA421770,AA477213,AA477264,AA530998,AA568530,AA644176,AA733145,AA736395,AA769804,AA774463,AA775270,AA775566,AA775860,AA776612,AA776836,AA804859,AA852389,AA852390,AA853860,AA908436,AA929049,AA992235,AB052096,AI016097,AI039841,AI039850,AI039881,AI040006,AI042113,AI042566,AI081463,AI081861,AI082861,AI089662,AI090213,AI092399,AI…
NM_004704	RNA, U3 SMALL NUCLEOLAR INTERACTING PROTEIN 2				cell, intracellular, intracellular membrane-bound organelle, intracellular non-membrane-bound organelle, intracellular organelle, membrane-bound organelle, membrane-enclosed lumen, non-membrane-bound organelle, nuclear lumen, nucleolus, nucleus, organelle, organelle lumen, protein complex, ribonucleoprotein complex, small nuclear ribonucleoprotein complex, small nucleolar ribonucleoprotein comple…	RNA metabolism, RNA processing, biopolymer metabolism, cell organization and biogenesis, cellular metabolism, cellular physiological process, cellular process, cytoplasm organization and biogenesis, macromolecule metabolism, metabolism, nucleobase, nucleoside, nucleotide and nucleic acid metabolism, organelle organization and biogenesis, physiological process, primary metabolism, rRNA metabolism,…		RNU3IP2,	204133_AT, 31882_AT, G4759275_3P_AT, MMUGDNA.7023.1.S1_AT, RC_AA465355_AT, SNP_A-2302640,	,AA304826,AA340366,AA378635,AA465355,AA465426,AA485435,AA485600,AA494416,AA514791,AA527453,AA599726,AA741166,AA766812,AA774174,AA907752,AI038895,AI081038,AI085341,AI365651,AI571096,AI687927,AI695604,AI703439,AI718049,AI916572,AJ001340,AL525986,AL526038,AL556707,AL578907,AV744930,AW007535,AW131616,AW134863,AW197346,AW297793,AW406648,AW779925,AW796754,AW797436,AW964163,AW966844,AW970737,BC001113,BC…	RNA binding, binding, nucleic acid binding,
NM_014501	UBIQUITIN-CONJUGATING ENZYME E2S					biopolymer metabolism, biopolymer modification, cellular macromolecule metabolism, cellular metabolism, cellular physiological process, cellular process, cellular protein metabolism, macromolecule metabolism, metabolism, physiological process, primary metabolism, protein metabolism, protein modification, ubiquitin cycle,		UBE2S,	1559210_3P_AT, 1559210_AT, 202779_S_AT, 230714_3P_S_AT, 230714_S_AT, 242395_AT, 40619_AT, 893_AT, 894_G_AT, G7657045_3P_X_AT, HS.174070.2.A1_3P_A_AT, HS.174070.2.A1_3P_X_AT, HS.298315.0.A1_3P_AT, HS2.298315.1.S1_3P_AT, HS2.298315.1.S1_3P_X_AT, M91670_AT, MMUGDNA.15298.1.S1_AT, MMUGDNA.15298.1.S1_X_AT, RC_AA283711_S_AT, SNP_A-1878388, SNP_A-2039601, SNP_A-2227785, SNP_A-2296910, SNP_A-4303537,	,AA210923,AA211097,AA290724,AA316879,AA355115,AA380031,AA426470,AA514264,AA582906,AA594105,AA824526,AA827720,AA828316,AA829937,AA906924,AA912601,AA928110,AA969243,AA975490,AA993616,AA994072,AB062397,AI003630,AI054335,AI086474,AI089508,AI123879,AI208351,AI367867,AI471577,AI538087,AI566244,AI571293,AI589898,AI678077,AI826097,AI859296,AI869333,AI884942,AI953468,AJ710068,AK097675,AL524392,AL524393,AL…	catalytic activity, ligase activity, ligase activity, forming carbon-nitrogen bonds, ubiquitin-protein ligase activity,
NM_004563	PHOSPHOENOLPYRUVATE CARBOXYKINASE 2 (MITOCHONDRIAL)		HSA00020:CITRATE CYCLE (TCA CYCLE), HSA00620:PYRUVATE METABOLISM, HSA04910:INSULIN SIGNALING PATHWAY, HSA04920:ADIPOCYTOKINE SIGNALING PATHWAY,	METABOLIC, TYPE 2 DIABETES,	cell, cytoplasm, intracellular, intracellular membrane-bound organelle, intracellular organelle, membrane-bound organelle, mitochondrion, organelle,	alcohol biosynthesis, alcohol metabolism, biosynthesis, carbohydrate biosynthesis, carbohydrate metabolism, carboxylic acid metabolism, cellular biosynthesis, cellular carbohydrate metabolism, cellular metabolism, cellular physiological process, cellular process, generation of precursor metabolites and energy, gluconeogenesis, glucose metabolism, hexose biosynthesis, hexose metabolism, macromolec…	95.GLUCOSE_PRODUCTION_LIVER,	PCK2,	202847_AT, 242993_AT, 37188_AT, 48623_AT, 73397_AT, 86118_AT, G4758885_3P_AT, HS.193895.0.A1_3P_AT, MMUGDNA.30611.1.S1_AT, MMUGDNA.34308.1.S1_AT, RC_AA299564_AT, SNP_A-1663753, SNP_A-2294857, SNP_A-4286930, SNP_A-4287016, X92720_AT,	,AA001588,AA001991,AA012819,AA012820,AA019164,AA019230,AA180406,AA180407,AA186901,AA188524,AA299563,AA299564,AA313463,AA313497,AA317687,AA318964,AA321064,AA334302,AA349958,AA376751,AA493380,AA533626,AA535398,AA554898,AA565861,AA587436,AA588458,AA595050,AA612692,AA643209,AA677174,AA806949,AA809504,AA887231,AA923559,AA935348,AA994671,AA994675,AI017438,AI088815,AI187874,AI215629,AI218563,AI242060,AI…	GTP binding, binding, carbon-carbon lyase activity, catalytic activity, cation binding, guanyl nucleotide binding, ion binding, lyase activity, manganese ion binding, metal ion binding, nucleotide binding, phosphoenolpyruvate carboxykinase (GTP) activity, phosphoenolpyruvate carboxykinase activity, purine nucleotide binding, transition metal ion binding,
NR_002750	RNA, U44 SMALL NUCLEAR							RNU44,		,NR_002750,X96643,
NR_002749	RNA, U45A SMALL NUCLEAR							RNU45A,		,NR_002749,X96644,
NM_057093	CRYSTALLIN, BETA A2				cellular component unknown,	biological process unknown,		CRYBA2,	220136_S_AT, 82970_AT, G7019356_3P_S_AT, MMUGDNA.42287.1.S1_AT,	,AC097468,AF166331,AI125368,AI362907,AI369479,AI380296,AI393559,AV750383,AW136950,AW206501,AW272471,AW273903,BC006285,BE901645,BF726157,BF726158,BF726178,BF726197,BF726257,BF726276,BF726396,BF726409,BF726468,BF726525,BF726536,BF726578,BF726615,BF726672,BF726681,BF726828,BF726935,BF727033,BF727207,BF727225,BF727318,BF727353,BF727431,BI092258,BM664256,BM664359,BM667943,BM667968,BM668038,BM668051,BM…	structural constituent of eye lens, structural molecule activity,
CR595169	GROWTH ARREST-SPECIFIC 5							GAS5,	1560402_AT, 224741_X_AT, 224841_3P_X_AT, 224841_X_AT, 228238_AT, 235712_AT, 46301_S_AT, 48404_AT, AFFX-HUM_ALU_AT, HS.19340.0.A1_3P_AT, HS.289721.0.S1_3P_AT, HS.289721.1.S1_3P_S_AT, HS.289721.2.S1_3P_A_AT, HS2.429504.1.A1_3P_AT, HUM_ALU_AT, MMUGDNA.16640.1.S1_AT, MMUGDNA.19432.1.S1_AT, MMUGDNA.21048.1.S1_S_AT, MMUGDNA.39886.1.S1_AT, RC_AA156187_AT, RC_W15455_AT,	,AA016224,AA017442,AA020818,AA020867,AA025254,AA025255,AA032290,AA034428,AA035688,AA037048,AA037050,AA040312,AA040688,AA040689,AA045989,AA046019,AA053919,AA055501,AA055502,AA055764,AA055876,AA063559,AA074626,AA074893,AA074970,AA079658,AA082506,AA082547,AA089705,AA089833,AA099903,AA102105,AA102549,AA155814,AA155863,AA156181,AA156187,AA165595,AA165656,AA173943,AA179595,AA179596,AA188041,AA192723,AA…
NR_002746	RNA, U47 SMALL NUCLEAR							RNU47,	227517_S_AT, 228238_AT, AA263032_S_AT, HS.289721.0.S1_3P_AT, HS.289721.1.S1_3P_S_AT, HS.289721.2.S1_3P_A_AT, HS.289721.3.S1_3P_A_AT, MMUGDNA.26562.1.S1_AT, MMUGDNA.26562.1.S1_S_AT, MMUGDNA.39886.1.S1_AT,	,NR_002746,X96647,
NM_138463	TLC DOMAIN CONTAINING 1				cell, integral to membrane, intrinsic to membrane, membrane,			TLCD1,	227804_AT, 46089_AT, HS.54628.0.A1_3P_AT, MMUGDNA.21611.1.S1_AT, RC_AA447991_AT, SNP_A-1938251,	,AA127550,AA127551,AA148625,AA232991,AA233101,AA243852,AA447991,AA448133,AA491800,AA554071,AA570256,AA573721,AA641527,AA708198,AA744038,AA744277,AA744405,AA745467,AA745550,AA781569,AA813076,AA906902,AI005068,AI022165,AI033778,AI123181,AI130761,AI148171,AI306380,AI310059,AI356567,AI359627,AI473237,AI631721,AI632513,AI655711,AI656223,AI656436,AI657109,AI679564,AI680004,AI695983,AI796311,AI936368,AW…
NM_014322	OPSIN 3 (ENCEPHALOPSIN, PANOPSIN)				cell, integral to membrane, integral to plasma membrane, intrinsic to membrane, intrinsic to plasma membrane, membrane, plasma membrane,	G-protein coupled receptor protein signaling pathway, biopolymer metabolism, biopolymer modification, cell communication, cell surface receptor linked signal transduction, cellular macromolecule metabolism, cellular metabolism, cellular physiological process, cellular process, cellular protein metabolism, circadian rhythm, detection of abiotic stimulus, detection of external stimulus, detection o…		OPN3,	1565947_A_AT, 1565949_X_AT, 219032_X_AT, 224392_S_AT, G13649589_3P_S_AT, G7657070_3P_S_AT, HS2.436389.1.A1_3P_AT, HS2.436389.1.A1_3P_A_AT, HS2.436389.1.A1_3P_X_AT, HS2.436389.1.S1_3P_AT, MMUGDNA.15364.1.S1_AT, MMUGDNA.41876.1.S1_AT, RC_T89390_AT, SNP_A-1677525, SNP_A-1684233, SNP_A-1797760, SNP_A-1810074, SNP_A-1816097, SNP_A-1835106, SNP_A-1868223, SNP_A-1876188, SNP_A-1951783, SNP_A-1958564, SN…	,AA152183,AA297478,AA297479,AA565300,AA745052,AA833845,AA931697,AF140242,AF303588,AF482426,AI004823,AI004986,AI005551,AI209187,AI240521,AI367983,AI373290,AI865989,AK000933,AL133390,AL529709,AU116979,AU117571,AU134652,AU134763,AU143926,AU144366,AU155565,AU155622,AV656059,AW027635,AW338484,AW468337,AW752245,BC036773,BC051900,BC062622,BC073872,BE348356,BE468155,BE503084,BE539134,BE708078,BE894106,BE…	G-protein coupled photoreceptor activity, G-protein coupled receptor activity, photoreceptor activity, receptor activity, rhodopsin-like receptor activity, signal transducer activity, transmembrane receptor activity,
NM_014952	BROMO ADJACENT HOMOLOGY DOMAIN CONTAINING 1							BAHD1,	203051_AT, 33365_AT, G7662397_3P_AT, RC_AA398538_AT, RC_W67257_F_AT, SNP_A-1800237, SNP_A-1908347, SNP_A-2048990, SNP_A-2194205, SNP_A-2235810,	,AA056030,AA133483,AA133484,AA263125,AA393131,AA398538,AA412187,AA416954,AA515217,AA515624,AA524007,AA588528,AA614096,AA639637,AA643737,AA665944,AA706879,AA732419,AA737283,AA743642,AA811307,AA928497,AB023162,AI014422,AI041799,AI088016,AI093370,AI139638,AI185155,AI198372,AI199569,AI214220,AI243095,AI264398,AI291531,AI340140,AI341359,AI356007,AI363395,AI420313,AI468202,AI471904,AI554449,AI559541,AI…	DNA binding, binding, nucleic acid binding,
NM_000527	LOW DENSITY LIPOPROTEIN RECEPTOR (FAMILIAL HYPERCHOLESTEROLEMIA)			ACHILLES TENDON XANTHOMAS, ALZHEIMER'S DISEASE, CARDIOVASCULAR, CAROTID ARTERY INTIMA-MEDIA THICKNESS, CHOLESTEROL, CORONARY ARTERY DISEASE, DIABETES MELLITUS, DIFFERENTIAL PLASMA LIPOPROTEIN RESPONSE TO SIMVASTATIN, FAMILIAL HYPERCHOLESTEROLEMIA, FAMILIAL HYPERCHOLESTEROLEMIA., HEPATITIS C, HYPERCHOLESTEROLEMIA, HYPERCHOLESTEROLEMIA OF HYPOTHYROIDISM, INFECTION, METABOLIC, MIGRAINE WITHOUT AURA,…	cell, coated pit, integral to membrane, integral to plasma membrane, intrinsic to membrane, intrinsic to plasma membrane, membrane, plasma membrane,	alcohol metabolism, biopolymer glycosylation, biopolymer metabolism, biopolymer modification, biosynthesis, cellular biosynthesis, cellular lipid metabolism, cellular macromolecule metabolism, cellular metabolism, cellular physiological process, cellular process, cellular protein metabolism, cholesterol metabolism, endocytosis, establishment of localization, glycoprotein biosynthesis, glycoprotei…		LDLR,	202067_S_AT, 202068_S_AT, 217005_AT, 217103_AT, 217173_S_AT, 217183_AT, 31552_AT, 32855_AT, AFFX-HUM_ALU_AT, G8051613_3P_A_AT, HS.213289.0.S1_3P_A_AT, HS.213289.1.A1_3P_AT, HS.213289.1.S1_3P_A_AT, HS.99940.0.A1_3P_AT, HS.99940.0.S1_3P_AT, HUM_ALU_AT, L00352_AT, M28219_AT, MMUGDNA.29358.1.S1_AT, MMUGDNA.41911.1.S1_AT, MMUGDNA.4446.1.S1_S_AT, MMUGDNA.8458.1.S1_AT, SNP_A-1669127, SNP_A-1744043, SNP_…	,AA045893,AA069104,AA070701,AA074375,AA079706,AA099929,AA112537,AA132450,AA132634,AA146604,AA150527,AA160584,AA190911,AA194134,AA211457,AA215999,AA225223,AA292214,AA306266,AA313719,AA357009,AA366700,AA370506,AA375085,AA399219,AA490893,AA491079,AA504461,AA504535,AA515399,AA586875,AA621897,AA648863,AA677581,AA722117,AA810416,AA903245,AA903986,AA989105,AA992780,AB209409,AF217403,AI143173,AI147861,AI…	binding, calcium ion binding, cation binding, ion binding, lipid transporter activity, lipoprotein binding, lipoprotein receptor activity, low-density lipoprotein, low-density lipoprotein binding, low-density lipoprotein receptor activity, metal ion binding, obsolete molecular function, protein binding, receptor activity, signal transducer activity, transmembrane receptor activity, transporter ac…	h_LDLpathway:Low-density lipoprotein (LDL) pathway during atherogenesis, h_fxrPathway:FXR and LXR Regulation of Cholesterol Metabolism, h_s1pPathway:SREBP control of lipid synthesis,
NM_004335	BONE MARROW STROMAL CELL ANTIGEN 2				cell, integral to membrane, integral to plasma membrane, intrinsic to membrane, intrinsic to plasma membrane, membrane, plasma membrane,	I-kappaB kinase/NF-kappaB cascade, cell communication, cell proliferation, cell-cell signaling, cellular physiological process, cellular process, defense response, development, humoral immune response, immune response, intracellular signaling cascade, organismal physiological process, physiological process, positive regulation of I-kappaB kinase/NF-kappaB cascade, positive regulation of biologica…		BST2,	201641_AT, 39061_AT, D28137_AT, G7262372_3P_AT, HSPD4806_I_AT, HSPD4806_R_AT, HSPD4806_S_AT, MMUGDNA.41833.1.S1_AT, RC_R65788_AT, SNP_A-1809594, SNP_A-4241808,	,AA099852,AA099975,AA299677,AA303595,AA304122,AA317949,AA335651,AA349222,AA349268,AA485335,AA485371,AA485492,AA485528,AA515323,AA569064,AA576781,AA582345,AA613656,AA635998,AA641428,AA662083,AA769108,AA769762,AA827002,AA932540,AA932698,AA974186,AA974427,AI076939,AI077344,AI266687,AI282235,AI284232,AI284877,AI347214,AI360433,AI453759,AI475522,AI537745,AI547315,AI547316,AI580226,AI612866,AI631419,AI…	signal transducer activity,
NM_014520	MYB BINDING PROTEIN (P160) 1A				NLS-dependent protein nuclear import complex, cell, cytoplasm, intracellular, intracellular membrane-bound organelle, intracellular non-membrane-bound organelle, intracellular organelle, membrane-bound organelle, membrane-enclosed lumen, non-membrane-bound organelle, nuclear lumen, nucleocytoplasmic shuttling complex, nucleolus, nucleus, organelle, organelle lumen, protein complex,	cell organization and biogenesis, cellular localization, cellular metabolism, cellular physiological process, cellular process, establishment of cellular localization, establishment of localization, intracellular transport, localization, metabolism, nucleobase, nucleoside, nucleotide and nucleic acid metabolism, nucleocytoplasmic transport, physiological process, primary metabolism, regulation of…		MYBBP1A,	219098_AT, 225671_AT, 233803_S_AT, 49628_AT, 57915_AT, G7657350_3P_AT, HS.22824.1.S1_3P_AT, HS.22824.2.S1_3P_A_AT, MMUGDNA.17636.1.S1_AT, MMUGDNA.34046.1.S1_AT, MMUGDNA.9096.1.S1_AT, RC_AA009738_AT, RC_N49846_AT, SNP_A-2215224, SNP_A-2243471, SNP_A-4203247,	,AA009454,AA009738,AA299570,AA356844,AA359753,AA515425,AA535318,AA535512,AA584307,AA593100,AA593323,AA613523,AA630976,AA827513,AA837989,AA931391,AA973746,AA983655,AF147709,AI000642,AI124640,AI140969,AI183511,AI184425,AI186837,AI191283,AI198764,AI222569,AI244723,AI264550,AI268088,AI273521,AI306566,AI355796,AI440423,AI476538,AI557103,AI560219,AI568506,AI569350,AI672909,AI811487,AI824417,AI828737,AI…	DNA binding, DNA-directed DNA polymerase activity, binding, catalytic activity, nucleic acid binding, nucleotidyltransferase activity, transferase activity, transferase activity, transferring phosphorus-containing groups,
NM_003461	ZYXIN		HSA04510:FOCAL ADHESION,		adherens junction, cell, cell junction, cell-cell adherens junction, integral to membrane, integral to plasma membrane, intercellular junction, intrinsic to membrane, intrinsic to plasma membrane, membrane, plasma membrane,	cell adhesion, cell communication, cell-cell signaling, cellular process, signal transduction,		ZYX,	200808_3P_S_AT, 200808_S_AT, 215706_X_AT, 36958_AT, G4508046_3P_A_AT, G4508046_3P_X_AT, HSPD16087_I_AT, HSPD16087_R_AT, RC_H25769_S_AT, SNP_A-1894171, SNP_A-1904794, SNP_A-2173895, SNP_A-2207850, X95735_AT,	,AA040172,AA040837,AA054668,AA054721,AA054824,AA063610,AA074268,AA075891,AA077672,AA078361,AA095503,AA101156,AA102669,AA135040,AA148767,AA150223,AA150287,AA152261,AA203693,AA218697,AA218698,AA223482,AA223688,AA224573,AA227421,AA232151,AA232550,AA235516,AA292268,AA292501,AA295911,AA300406,AA300407,AA302074,AA303121,AA310084,AA310506,AA311960,AA318615,AA323924,AA352636,AA353764,AA355253,AA358885,AA…	binding, cation binding, ion binding, metal ion binding, protein binding, transition metal ion binding, zinc ion binding,	h_integrinPathway:Integrin Signaling Pathway,
NM_020428	SOLUTE CARRIER FAMILY 44, MEMBER 2				cell, integral to membrane, intrinsic to membrane, membrane,	I-kappaB kinase/NF-kappaB cascade, cell communication, cellular physiological process, cellular process, establishment of localization, intracellular signaling cascade, localization, physiological process, positive regulation of I-kappaB kinase/NF-kappaB cascade, positive regulation of biological process, positive regulation of cellular process, positive regulation of signal transduction, protein…		SLC44A2,	224609_AT, 225175_S_AT, 48798_AT, 50914_AT, 52719_AT, 56340_AT, 58800_AT, AA095791_AT, D78676_AT, HS.105509.0.S1_3P_A_AT, HS.105509.0.S1_3P_X_AT, HS.105509.1.S2_3P_AT, MMUGDNA.1524.1.S1_AT, MMUGDNA.21002.1.S1_AT, RC_AA454710_AT, RC_H38087_AT, RC_H81411_AT, RC_T58646_S_AT, SNP_A-1810878, SNP_A-1813929, SNP_A-2145807, SNP_A-2167965, SNP_A-2245025, SNP_A-4232819,	,AA095791,AA224519,AA236654,AA292414,AA317945,AA321536,AA323799,AA350845,AA352028,AA367660,AA368328,AA374088,AA393265,AA398668,AA405342,AA405347,AA413388,AA455518,AA456364,AA464400,AA468328,AA477955,AA478029,AA479015,AA483476,AA521235,AA523423,AA574078,AA580230,AA594600,AA631579,AA682322,AA703032,AA724264,AA733166,AA758222,AA774640,AA788862,AA789185,AA813297,AA862073,AA878000,AA922499,AA962198,AA…	signal transducer activity,
NM_005165	ALDOLASE C, FRUCTOSE-BISPHOSPHATE		HSA00010:GLYCOLYSIS / GLUCONEOGENESIS, HSA00030:PENTOSE PHOSPHATE PATHWAY, HSA00051:FRUCTOSE AND MANNOSE METABOLISM, HSA00710:CARBON FIXATION,			alcohol biosynthesis, alcohol catabolism, alcohol metabolism, biosynthesis, carbohydrate biosynthesis, carbohydrate catabolism, carbohydrate metabolism, carboxylic acid metabolism, catabolism, cellular biosynthesis, cellular carbohydrate catabolism, cellular carbohydrate metabolism, cellular catabolism, cellular macromolecule catabolism, cellular metabolism, cellular physiological process, cellul…		ALDOC,	202022_AT, 40107_AT, G4885062_3P_AT, X05196_AT,	,AA091876,AA094884,AA112195,AA112196,AA219582,AA224563,AA227358,AA243134,AA243153,AA282994,AA292273,AA303667,AA308869,AA308888,AA309064,AA317368,AA317850,AA317930,AA318147,AA322318,AA322695,AA322759,AA322827,AA323222,AA323315,AA323344,AA323506,AA323890,AA324588,AA324624,AA324642,AA324830,AA324857,AA324860,AA324893,AA325027,AA325043,AA325527,AA325969,AA326068,AA326228,AA326244,AA326498,AA326519,AA…	aldehyde-lyase activity, carbon-carbon lyase activity, catalytic activity, fructose-bisphosphate aldolase activity, lyase activity,
NM_005234	NUCLEAR RECEPTOR SUBFAMILY 2, GROUP F, MEMBER 6	T02763,			cell, intracellular, intracellular membrane-bound organelle, intracellular organelle, membrane-bound organelle, nucleus, organelle,	cell communication, cellular metabolism, cellular physiological process, cellular process, metabolism, nucleobase, nucleoside, nucleotide and nucleic acid metabolism, physiological process, primary metabolism, regulation of biological process, regulation of cellular metabolism, regulation of cellular physiological process, regulation of cellular process, regulation of metabolism, regulation of nu…		NR2F6,	1218_AT, 209261_3P_S_AT, 209261_S_AT, 209262_S_AT, 213354_S_AT, 41310_F_AT, 41311_F_AT, 41312_R_AT, 49272_AT, 49275_G_AT, 57829_S_AT, AA453079_AT, G12803666_3P_A_AT, HS.239752.0.A1_3P_AT, HS.239752.0.A1_3P_A_AT, HS.239752.0.A1_3P_X_AT, HS.239752.1.A1_3P_AT, MMUGDNA.17849.1.S1_AT, RC_H23586_AT, RC_T64430_AT, X12794_AT,	,AA018144,AA018470,AA039510,AA039529,AA047549,AA074201,AA075686,AA079138,AA135599,AA135658,AA147502,AA147931,AA156715,AA156811,AA186362,AA188215,AA283917,AA283918,AA287370,AA328427,AA340528,AA419332,AA425996,AA452911,AA453079,AA478088,AA514670,AA516138,AA522463,AA524207,AA559059,AA666180,AA714301,AA725089,AA742700,AA846737,AA872728,AA887841,AA971644,AA971961,AI015637,AI053971,AI054233,AI074507,AI…	DNA binding, binding, cation binding, ion binding, ligand-dependent nuclear receptor activity, metal ion binding, nucleic acid binding, receptor activity, sequence-specific DNA binding, signal transducer activity, steroid hormone receptor activity, thyroid hormone receptor activity, transcription factor activity, transcription regulator activity, transition metal ion binding, zinc ion binding,
NM_207197	ADAM METALLOPEPTIDASE DOMAIN 15 (METARGIDIN)				cell, integral to membrane, intrinsic to membrane, membrane,	cell adhesion, cell communication, cell surface receptor linked signal transduction, cell-matrix adhesion, cell-substrate adhesion, cellular macromolecule metabolism, cellular metabolism, cellular physiological process, cellular process, cellular protein metabolism, integrin-mediated signaling pathway, macromolecule metabolism, metabolism, physiological process, primary metabolism, protein metabo…		ADAM15,	1555896_A_AT, 217007_S_AT, 38282_AT, HS.92208.1.S1_3P_S_AT, HSPD11062_AT, MMUGDNA.11567.1.S1_S_AT, MMUGDNA.14022.1.S1_AT, U41767_S_AT,	,AA007366,AA007462,AA068990,AA069039,AA155587,AA156581,AA292676,AA295191,AA297185,AA380942,AA527517,AA565906,AA577569,AA643143,AA678849,AA730177,AA847243,AA923626,AB209157,AF314227,AI122902,AI312604,AI364436,AI439405,AI479746,AI493659,AI660841,AI683885,AI688016,AI720377,AI869720,AI905147,AI922794,AI935176,AI991180,AK000667,AK075498,AL043320,AL047647,AL047648,AL120796,AL451085,AL513877,AL513878,AL…	SH3 domain binding, binding, catalytic activity, cation binding, endopeptidase activity, hydrolase activity, ion binding, metal ion binding, metalloendopeptidase activity, peptidase activity, protein binding, protein domain specific binding, transition metal ion binding, zinc ion binding,
NM_001551	IMMUNOGLOBULIN (CD79A) BINDING PROTEIN 1				cell, cytoplasm, intracellular,	B cell activation, cell activation, cell communication, cellular process, defense response, immune cell activation, immune response, lymphocyte activation, organismal physiological process, physiological process, regulation of biological process, regulation of cellular process, regulation of signal transduction, response to biotic stimulus, response to stimulus, signal transduction,		IGBP1,	202105_AT, 242337_AT, 34391_AT, 85850_AT, G4557662_3P_AT, HS.191870.0.A1_3P_AT, HSPD5803_AT, MMUGDNA.20492.1.S1_AT, MMUGDNA.39716.1.S1_AT, SNP_A-1998775, SNP_A-2174832, SNP_A-4250712, SNP_A-4267857, SNP_A-4274324, SNP_A-4297283, Y08915_AT,	,AA028061,AA028062,AA150924,AA151031,AA165234,AA165235,AA166765,AA166946,AA290750,AA290751,AA291735,AA291857,AA309679,AA311257,AA327809,AA337612,AA355319,AA379686,AA379707,AA453327,AA463498,AA493099,AA550926,AA568104,AA570324,AA582725,AA583141,AA588402,AA594933,AA612842,AA613325,AA617827,AA630635,AA635061,AA635509,AA700637,AA745842,AA758432,AA772717,AA779167,AA832350,AA877545,AA879144,AA884129,AA…	enzyme regulator activity, phosphatase regulator activity, protein phosphatase regulator activity, protein phosphatase type 2A regulator activity,
NM_018135	MITOCHONDRIAL RIBOSOMAL PROTEIN S18A				cell, cytoplasm, intracellular, intracellular membrane-bound organelle, intracellular non-membrane-bound organelle, intracellular organelle, membrane-bound organelle, membrane-enclosed lumen, mitochondrial lumen, mitochondrial matrix, mitochondrial ribosome, mitochondrial small ribosomal subunit, mitochondrion, non-membrane-bound organelle, organellar ribosome, organellar small ribosomal subunit,…	biosynthesis, cellular biosynthesis, cellular macromolecule metabolism, cellular metabolism, cellular physiological process, cellular process, cellular protein metabolism, macromolecule biosynthesis, macromolecule metabolism, metabolism, physiological process, primary metabolism, protein biosynthesis, protein metabolism,		MRPS18A,	218385_AT, 221693_S_AT, 46711_AT, G13620904_3P_S_AT, G8922510_3P_AT, MMUGDNA.26726.1.S1_AT, MMUGDNA.5896.1.S1_AT, RC_AA609592_AT, SNP_A-1650735, SNP_A-1723307, SNP_A-1723471, SNP_A-1785735, SNP_A-1854421, SNP_A-1878876, SNP_A-1896173, SNP_A-1985833, SNP_A-2127647, SNP_A-2132913, SNP_A-2139738, SNP_A-2188975, SNP_A-2234641, SNP_A-2301002, SNP_A-2312463, SNP_A-4201695, SNP_A-4217815, SNP_A-4223662,…	,AA235727,AA278554,AA313238,AA331358,AA340719,AA344067,AA358813,AA360045,AA370161,AA370162,AA370640,AA371439,AA410725,AA488451,AA488592,AA492290,AA502922,AA581980,AA588858,AA598895,AA602152,AA609592,AA612570,AA706265,AA770554,AA772157,AA773170,AA854804,AA884329,AA884888,AA969745,AA970383,AA983267,AB049952,AI075360,AI083656,AI189234,AI192326,AI245306,AI422750,AI520736,AI524097,AI580242,AI582770,AI…	structural constituent of ribosome, structural molecule activity,
NM_017900	AURORA KINASE A INTERACTING PROTEIN 1				cell, intracellular, intracellular membrane-bound organelle, intracellular organelle, membrane-bound organelle, nucleus, organelle,	M phase, M phase of mitotic cell cycle, cell cycle, cellular macromolecule metabolism, cellular metabolism, cellular physiological process, cellular process, cellular protein metabolism, macromolecule metabolism, metabolism, mitosis, mitotic cell cycle, negative regulation of biological process, negative regulation of cellular physiological process, negative regulation of cellular process, negati…		AURKAIP1,	218580_X_AT, 222677_X_AT, 225552_X_AT, 225555_X_AT, 227546_X_AT, 228800_3P_X_AT, 228800_X_AT, 64308_AT, 64324_F_AT, 75854_AT, 76844_AT, 88103_S_AT, 88105_R_AT, AA248747_AT, AA252752_AT, HS.76239.0.S1_3P_AT, HS.76239.1.A1_3P_A_AT, HS.76239.1.S1_3P_A_AT, HS.76239.2.A1_3P_AT, HS.76239.2.A1_3P_S_AT, HS.76239.2.A1_3P_X_AT, HS.76239.3.A1_3P_X_AT, MMUGDNA.17357.1.S1_AT, MMUGDNA.30873.1.S1_S_AT, MMUGDNA.…	,AA010311,AA010312,AA024763,AA024764,AA029116,AA029880,AA041243,AA047571,AA047628,AA047653,AA047667,AA056930,AA057076,AA125844,AA125859,AA126260,AA126364,AA150799,AA220947,AA228888,AA229580,AA248747,AA252752,AA353847,AA378523,AA398373,AA460202,AA468794,AA505566,AA515472,AA533584,AA551999,AA554352,AA558988,AA573789,AA579603,AA582927,AA612988,AA633510,AA634331,AA635529,AA643665,AA662157,AA721578,AA…	binding, protein binding,
NM_006472	THIOREDOXIN INTERACTING PROTEIN				cellular component unknown,	biological process unknown,		TXNIP,	201008_S_AT, 201009_S_AT, 201010_S_AT, 31508_AT, 64281_S_AT, G5454161_3P_A_AT, HS.179526.0.S1_3P_A_AT, HS.179526.0.S2_3P_A_AT, HSPD31758_R_AT, HSPD6331_AT, MMUGDNA.31894.1.S1_AT, MMUGDNA.31894.1.S1_S_AT, MMUGDNA.31897.1.S1_AT, MMUGDNA.40204.1.S1_AT, RC_N22983_S_AT, S73591_AT, SNP_A-1672630, SNP_A-1944334,	,AA004315,AA005187,AA010768,AA011049,AA025845,AA028943,AA028944,AA036815,AA036885,AA043676,AA044019,AA044194,AA044633,AA044760,AA045805,AA045872,AA046059,AA046185,AA053292,AA053688,AA055602,AA058395,AA069616,AA070803,AA070877,AA076618,AA076619,AA081635,AA086001,AA086013,AA086108,AA088405,AA088528,AA090955,AA091587,AA091615,AA098968,AA098990,AA099052,AA099486,AA112997,AA131966,AA132038,AA134381,AA…
7095,DA957440,DA957476,DA957602,DA957656,DA957666,DA957753,DA957764,DA957781,DA957900,DA958134,DA958703,DA958857,DA958903,DA959226,DA959344,DA959545,DA959552,DA959634,DA960149,DA960305,DA960731,DA960815,DA960943,DA961030,DA961089,DA961183,DA961363,DA961365,DA961556,DA962270,DA962538,DA962632,DA962749,DA963039,DA963544,DA963559,DA963622,DA963651,DA963828,DA964224,DA964278,DA964578,DA964751,DA96485…	molecular function unknown,
NM_014187	HSPC171 PROTEIN							HSPC171,	221597_S_AT, 63352_AT, 63353_G_AT, 63354_AT, G13111781_3P_S_AT, MMUGDNA.16884.1.S1_S_AT, RC_AA069720_AT, RC_AA099521_S_AT, RC_N62353_AT, SNP_A-1783391,	,AA005085,AA069679,AA069720,AA099520,AA099521,AA223969,AA224033,AA247634,AA320308,AA339390,AA339467,AA339526,AA341081,AA425831,AA426123,AA428347,AA528053,AA533603,AA575839,AA576820,AA588420,AA643710,AA651649,AA687436,AA687492,AA700721,AA707309,AA830859,AA884320,AA904065,AA910935,AA972918,AA974812,AF161519,AI018526,AI051338,AI095476,AI185985,AI188822,AI188825,AI207269,AI208521,AI220664,AI222163,AI…
NM_020117	LEUCYL-TRNA SYNTHETASE		HSA00290:VALINE, LEUCINE AND ISOLEUCINE BIOSYNTHESIS, HSA00970:AMINOACYL-TRNA SYNTHETASES,		cell, cytoplasm, intracellular,	RNA metabolism, amine metabolism, amino acid activation, amino acid and derivative metabolism, amino acid metabolism, biopolymer metabolism, biosynthesis, carboxylic acid metabolism, cellular biosynthesis, cellular macromolecule metabolism, cellular metabolism, cellular physiological process, cellular process, cellular protein metabolism, cysteinyl-tRNA aminoacylation, macromolecule biosynthesis,…		LARS,	217810_X_AT, 222427_S_AT, 222428_S_AT, 223888_S_AT, 243147_3P_X_AT, 243147_X_AT, 54061_AT, 61729_R_AT, 66220_R_AT, G7106773_3P_S_AT, G7804449_3P_A_AT, HS.329686.0.A1_3P_X_AT, HS.6762.0.A1_3P_A_AT, MMUGDNA.15481.1.S1_AT, MMUGDNA.22102.1.S1_AT, MMUGDNA.3320.1.S1_AT, R32993_S_AT, RC_AA599443_F_AT, RC_AA599443_R_AT, RC_AA609797_AT, SNP_A-1687536, SNP_A-1699010, SNP_A-1824161, SNP_A-1955883, SNP_A-198…	,AA064920,AA082075,AA088424,AA088521,AA092086,AA148617,AA148756,AA172042,AA172044,AA172197,AA172201,AA190931,AA191290,AA216556,AA227350,AA243123,AA355770,AA372447,AA374317,AA377532,AA384125,AA460538,AA460888,AA485550,AA523132,AA599722,AA609797,AA614086,AA625264,AA626543,AA635934,AA701379,AA722935,AA767617,AA814345,AA825678,AA828475,AA838417,AA852565,AA872150,AA975935,AA993191,AA993207,AA993655,AB…	ATP binding, adenyl nucleotide binding, aminoacyl-tRNA ligase activity, binding, catalytic activity, cysteine-tRNA ligase activity, leucine-tRNA ligase activity, ligase activity, ligase activity, forming carbon-oxygen bonds, nucleotide binding, purine nucleotide binding,		Translation, ribosomal structure and biogenesis,
NM_002406	MANNOSYL (ALPHA-1,3-)-GLYCOPROTEIN BETA-1,2-N-ACETYLGLUCOSAMINYLTRANSFERASE		HSA00510:N-GLYCAN BIOSYNTHESIS,		Golgi apparatus, Golgi membrane, Golgi stack, cell, cytoplasm, endomembrane system, integral to membrane, intracellular, intracellular membrane-bound organelle, intracellular organelle, intrinsic to membrane, membrane, membrane-bound organelle, organelle, organelle membrane,	amine metabolism, aminoglycan biosynthesis, aminoglycan metabolism, biopolymer glycosylation, biopolymer metabolism, biopolymer modification, biosynthesis, carbohydrate biosynthesis, carbohydrate metabolism, cellular biosynthesis, cellular carbohydrate metabolism, cellular macromolecule metabolism, cellular metabolism, cellular physiological process, cellular process, cellular protein metabolism,…		MGAT1,	201126_S_AT, 232690_AT, 39778_AT, 43307_AT, 54213_R_AT, 76283_AT, 76285_S_AT, G6031182_3P_A_AT, HS.184043.0.S1_3P_AT, HSPD13881_AT, M55621_AT, MMUGDNA.29529.1.S1_AT, RC_N39426_AT, SNP_A-1683255, SNP_A-1690498, SNP_A-1732567, SNP_A-1736198, SNP_A-1788119, SNP_A-1793210, SNP_A-1794955, SNP_A-1821921, SNP_A-1877542, SNP_A-1984746, SNP_A-2024091, SNP_A-2030499, SNP_A-2035648, SNP_A-2050841, SNP_A-206…	,AA070095,AA070096,AA079115,AA099594,AA101970,AA136194,AA158506,AA234812,AA235274,AA281149,AA295967,AA309635,AA321933,AA334123,AA337625,AA341805,AA348624,AA348625,AA350085,AA354723,AA367632,AA367851,AA367926,AA369168,AA375215,AA381388,AA410810,AA443128,AA443129,AA483643,AA505437,AA505983,AA522510,AA528090,AA579937,AA583167,AA583330,AA583916,AA588418,AA588809,AA595595,AA599584,AA610545,AA618303,AA…	UDP-glycosyltransferase activity, acetylglucosaminyltransferase activity, alpha-1,3-mannosylglycoprotein 2-beta-N-acetylglucosaminyltransferase activity, catalytic activity, transferase activity, transferase activity, transferring glycosyl groups, transferase activity, transferring hexosyl groups,
NM_005233	EPH RECEPTOR A3		HSA04360:AXON GUIDANCE,		cell, integral to membrane, integral to plasma membrane, intrinsic to membrane, intrinsic to plasma membrane, membrane, plasma membrane,	biopolymer metabolism, biopolymer modification, cell communication, cell surface receptor linked signal transduction, cellular macromolecule metabolism, cellular metabolism, cellular physiological process, cellular process, cellular protein metabolism, enzyme linked receptor protein signaling pathway, macromolecule metabolism, metabolism, phosphate metabolism, phosphorus metabolism, phosphorylati…		EPHA3,	1234_AT, 206070_S_AT, 206071_S_AT, 211164_3P_AT, 211164_AT, 58771_AT, G12003434_3P_A_AT, G12003436_3P_AT, G12003436_3P_X_AT, G4885210_3P_A_AT, M83941_AT, MMUGDNA.30641.1.S1_AT, MMUGDNA.40488.1.S1_AT, MMUGDNA.40490.1.S1_AT, RC_T62857_AT, SNP_A-1507751, SNP_A-1518791, SNP_A-1647240, SNP_A-1649584, SNP_A-1650305, SNP_A-1651971, SNP_A-1655702, SNP_A-1655900, SNP_A-1655924, SNP_A-1658151, SNP_A-165828…	,A28003,AA424266,AA452194,AA525961,AA570547,AA595676,AA804986,AA916335,AF213459,AF213460,AI590014,AI657133,AI741389,AI824661,AI918950,AI937261,AK024352,AL039343,AL042479,AL603350,AL603351,AL713186,AU120483,AU136712,AU137594,AU146535,AU157228,AV723897,AW192440,AW498501,AW885512,AW885665,AW886142,AW886232,AW963374,AW972968,BC026247,BC063282,BE146758,BE327884,BE770578,BE770598,BE770602,BF194844,BF93…	ATP binding, adenyl nucleotide binding, binding, catalytic activity, ephrin receptor activity, kinase activity, nucleotide binding, phosphotransferase activity, alcohol group as acceptor, protein kinase activity, protein-tyrosine kinase activity, purine nucleotide binding, receptor activity, signal transducer activity, transferase activity, transferase activity, transferring phosphorus-containing…
XM_926273	SIMILAR TO 40S RIBOSOMAL PROTEIN S29							LOC642892,		,XM_926273,
NM_152582	CANCER/TESTIS ANTIGEN CT45-2							CT45-1, CT45-4, CT45-6, RP13-36C9.1, RP13-36C9.3,	1567912_3P_S_AT, 1567912_S_AT, 1567913_AT, 235700_AT, 77230_AT, HS.127812.0.A1_3P_AT, HS2.407394.1.A1_3P_AT, HS2.407394.1.A1_3P_S_AT, HS2.407394.1.A1_3P_X_AT, HS2.407394.1.S1_3P_AT, MMUGDNA.39621.1.S1_AT, SNP_A-1690236, SNP_A-1693745, SNP_A-1902328, SNP_A-1956796, SNP_A-2152229, SNP_A-2274233, SNP_A-4270117,	,AA757285,AA865734,AI355317,AI581344,AK098689,AL590618,AV695928,AV696887,AV700754,AY743709,AY743710,AY743711,AY743712,AY743714,BC028711,BF751332,BG718159,BI460396,BI549606,BI552760,BI770798,BI827304,BM761296,BM782882,BM984608,BM998183,BP371111,BU193627,BU194796,BU540102,BU595224,BU940543,BU942323,BX505207,BX537333,CA419457,CV024262,DB340834,NM_001017417,NM_001017435,NM_001017436,NM_001017438,NM_1…
NM_024911	MESODERM INDUCTION EARLY RESPONSE 1 HOMOLOG (XENOPUS LAEVIS)				cell, intracellular, intracellular membrane-bound organelle, intracellular organelle, membrane-bound organelle, nucleus, organelle,	I-kappaB kinase/NF-kappaB cascade, cell communication, cellular metabolism, cellular physiological process, cellular process, intracellular signaling cascade, metabolism, nucleobase, nucleoside, nucleotide and nucleic acid metabolism, physiological process, positive regulation of I-kappaB kinase/NF-kappaB cascade, positive regulation of biological process, positive regulation of cellular process,…		GPR177, MIER1,	1555105_A_AT, 221958_S_AT, 225475_AT, 228949_AT, 228950_S_AT, 240227_AT, 240980_AT, 44240_AT, 53105_AT, 58411_AT, 63497_AT, 63749_AT, 75834_AT, 87701_AT, 91292_AT, AA279633_AT, HS.222746.0.A1_3P_AT, HS.250746.1.S1_3P_AT, HS.250746.1.S1_3P_A_AT, HS.250746.2.S1_3P_A_AT, HS.42411.0.S1_3P_AT, HS2.222746.4.S1_3P_S_AT, MMUGDNA.16035.1.S1_AT, MMUGDNA.1838.1.S1_AT, MMUGDNA.18495.1.S1_AT, MMUGDNA.25943.1.…	,AA001331,AA001918,AA009557,AA009558,AA069518,AA069519,AA114164,AA114200,AA147297,AA216290,AA256182,AA256240,AA256422,AA256534,AA279633,AA279634,AA312912,AA321321,AA340634,AA349598,AA361748,AA374116,AA374487,AA381230,AA383632,AA410574,AA411556,AA480349,AA506869,AA568911,AA600903,AA639002,AA662710,AA664439,AA677367,AA713837,AA730241,AA730822,AA738374,AA745504,AA761122,AA767324,AA767857,AA772162,AA…	DNA binding, binding, nucleic acid binding, signal transducer activity,
NM_175866	U2AF HOMOLOGY MOTIF (UHM) KINASE 1				cell, cytoplasm, intracellular, intracellular membrane-bound organelle, intracellular organelle, membrane-bound organelle, nucleus, organelle,	biopolymer metabolism, biopolymer modification, cell cycle, cell cycle arrest, cell organization and biogenesis, cellular localization, cellular macromolecule metabolism, cellular metabolism, cellular physiological process, cellular process, cellular protein metabolism, establishment of cellular localization, establishment of localization, establishment of protein localization, intracellular prot…		UHMK1,	1552656_S_AT, 224691_AT, 227740_AT, 235003_AT, 45329_AT, 71762_AT, 79789_AT, 90090_AT, HS.127310.0.A1_3P_AT, HS.144825.0.A1_3P_AT, HS.23458.0.S1_3P_AT, HS.23458.0.S1_3P_X_AT, HS2.127310.1.S1_3P_S_AT, MMUGDNA.38193.1.S1_AT, MMUGDNA.40025.1.S1_AT, RC_AA255874_AT, SNP_A-1730388, SNP_A-1786917, SNP_A-1829739, SNP_A-1875481, SNP_A-1883917, SNP_A-1932810, SNP_A-1950653, SNP_A-1956701, SNP_A-2060255, SN…	,AA037784,AA039266,AA044677,AA044756,AA082212,AA091378,AA173997,AA255874,AA261924,AA278735,AA283294,AA319861,AA355404,AA452160,AA452389,AA525422,AA533862,AA676605,AA688410,AA708258,AA732632,AA749003,AA767740,AA768471,AA804492,AA809518,AA825375,AA830159,AA830170,AA830844,AA833775,AA838432,AA847126,AA863068,AA947773,AA968478,AA989038,AI003555,AI086255,AI096425,AI139658,AI141389,AI146675,AI221234,AI…	ATP binding, RNA binding, adenyl nucleotide binding, binding, cAMP-dependent protein kinase activity, catalytic activity, cyclic nucleotide-dependent protein kinase activity, kinase activity, nucleic acid binding, nucleotide binding, phosphotransferase activity, alcohol group as acceptor, protein binding, protein kinase CK2 activity, protein kinase activity, protein serine/threonine kinase activi…	h_stathminPathway:Stathmin and breast cancer resistance to antimicrotubule agents,
NM_007122	UPSTREAM TRANSCRIPTION FACTOR 1	T00874,			cell, intracellular, intracellular membrane-bound organelle, intracellular organelle, membrane-bound organelle, nucleus, organelle,	cellular metabolism, cellular physiological process, cellular process, metabolism, nucleobase, nucleoside, nucleotide and nucleic acid metabolism, physiological process, primary metabolism, regulation of biological process, regulation of cellular metabolism, regulation of cellular physiological process, regulation of cellular process, regulation of metabolism, regulation of nucleobase, nucleoside…	53.Early-response_Tr_Fac_mast_cells,	USF1,	231768_AT, HS.247842.0.S2_3P_AT, MMUGDNA.21410.1.S1_AT, SNP_A-2063126, X55666_AT,	,AA449938,AB017568,AB098540,AI904797,AL558282,AL580146,AL591806,AL832119,AV755601,AW607964,AW609596,AW753525,AW801919,AW885567,AW937895,AY593992,BC035505,BE091100,BE165499,BE168084,BF330546,BF751497,BF757845,BF829426,BF844596,BF905987,BF932409,BG323427,BG696772,BG743195,BG952266,BG982524,BI001480,BI001490,BI001640,BI001652,BI002135,BI002380,BI002385,BI002415,BI047097,BI060186,BI768672,BI907062,BI…	DNA binding, RNA polymerase II transcription factor activity, binding, nucleic acid binding, specific RNA polymerase II transcription factor activity, transcription factor activity, transcription regulator activity,
NM_033070	CAT EYE SYNDROME CHROMOSOME REGION, CANDIDATE 5					metabolism, physiological process,		CECR5,	218592_S_AT, 51143_AT, 64313_AT, AA345469_S_AT, AA449033_AT, G8923424_3P_A_AT, MMUGDNA.30013.1.S1_AT, RC_AA255544_AT, SNP_A-1728745, SNP_A-1806462, SNP_A-1823107, SNP_A-1933079, SNP_A-1970668, SNP_A-1970669, SNP_A-2008182, SNP_A-2098881, SNP_A-2105701, SNP_A-2270803,	,AA024440,AA024441,AA024561,AA025314,AA255544,AA256660,AA317500,AA345469,AA449033,AA449750,AA641172,AA704966,AA809551,AA829316,AA832049,AF273270,AF273271,AI124099,AI242469,AI242471,AI271541,AI283998,AI365586,AI391516,AI422841,AI498215,AI540131,AI609817,AI650655,AI698548,AI720502,AI739609,AI817116,AI829406,AI924021,AI950464,AK000461,AK001034,AK123646,AL449511,AL449512,AL700683,AL833450,AU118555,AU…	catalytic activity, hydrolase activity,		Carbohydrate transport and metabolism,
NM_203342	ERYTHROCYTE MEMBRANE PROTEIN BAND 4.1 (ELLIPTOCYTOSIS 1, RH-LINKED)		HSA04530:TIGHT JUNCTION,		actin cytoskeleton, cell, cell cortex, cortical actin cytoskeleton, cortical cytoskeleton, cytoplasm, cytoskeleton, intracellular, intracellular membrane-bound organelle, intracellular non-membrane-bound organelle, intracellular organelle, membrane, membrane-bound organelle, non-membrane-bound organelle, nucleus, organelle, plasma membrane, spectrin,	actin cytoskeleton organization and biogenesis, actin filament-based process, cell organization and biogenesis, cellular physiological process, cellular process, circulation, cortical actin cytoskeleton organization and biogenesis, cortical cytoskeleton organization and biogenesis, cytoskeleton organization and biogenesis, organelle organization and biogenesis, organismal physiological process, p…		EPB41,	1554481_A_AT, 207793_S_AT, 214530_X_AT, 225051_AT, 236379_AT, 32343_AT, 34581_S_AT, 49307_S_AT, 55437_AT, 83265_AT, AA019475_AT, G4758273_3P_S_AT, HS.175437.0.A1_3P_AT, HS.268024.1.A1_3P_AT, HS.37427.2.S1_3P_AT, HS2.37427.2.S1_3P_S_AT, M61733_AT, MMUGDNA.16997.1.S1_AT, MMUGDNA.26270.1.S1_AT, MMUGDNA.26592.1.S1_AT, MMUGDNA.9976.1.S1_S_AT, SNP_A-1510873, SNP_A-1698551, SNP_A-1698844, SNP_A-1720070,…	,AA009842,AA009869,AA013169,AA017714,AA017715,AA019122,AA019123,AA019325,AA019475,AA039867,AA040302,AA040378,AA040574,AA040672,AA126527,AA127244,AA136802,AA136872,AA218872,AA253134,AA255848,AA281036,AA282766,AA284920,AA363842,AA382486,AA425038,AA447953,AA448885,AA459267,AA459496,AA487182,AA487241,AA487336,AA487357,AA495955,AA514642,AA522435,AA525915,AA535913,AA599024,AA600308,AA602386,AA653361,AA…	actin binding, binding, cytoskeletal protein binding, protein binding, structural constituent of cytoskeleton, structural molecule activity,	h_PDZsPathway:Synaptic Proteins at the Synaptic Junction,
NM_004462	FARNESYL-DIPHOSPHATE FARNESYLTRANSFERASE 1		HSA00100:BIOSYNTHESIS OF STEROIDS, HSA00900:TERPENOID BIOSYNTHESIS,		cell, cytoplasm, endoplasmic reticulum, integral to membrane, intracellular, intracellular membrane-bound organelle, intracellular organelle, intrinsic to membrane, membrane, membrane-bound organelle, organelle,	alcohol metabolism, biosynthesis, cellular lipid metabolism, cellular metabolism, cellular physiological process, cellular process, cholesterol biosynthesis, cholesterol metabolism, isoprenoid biosynthesis, isoprenoid metabolism, lipid biosynthesis, lipid metabolism, metabolism, physiological process, primary metabolism, steroid biosynthesis, steroid metabolism, sterol biosynthesis, sterol metabo…		FDFT1,	208647_AT, 210950_S_AT, 238666_AT, 239358_AT, 241954_AT, 243658_AT, 34848_AT, 54427_AT, 57523_AT, 63122_AT, 70063_AT, 86173_AT, AA088744_AT, G13097746_3P_A_AT, HS.191435.0.A1_3P_AT, HS.269365.0.A1_3P_AT, HS.270823.0.A1_3P_AT, HS.48876.1.S2_3P_AT, HS.94151.0.A1_3P_AT, HSPD10681_R_AT, HSPD10681_S_AT, MMUGDNA.10742.1.S1_AT, MMUGDNA.2368.1.S1_AT, MMUGDNA.2558.1.S1_AT, MMUGDNA.39939.1.S1_AT, MMUGDNA.9…	,AA017065,AA017339,AA018590,AA018779,AA026281,AA026282,AA053173,AA053619,AA071301,AA074123,AA074684,AA083810,AA083979,AA088744,AA089952,AA095616,AA102094,AA102095,AA129296,AA129337,AA129857,AA131541,AA131697,AA132757,AA132850,AA132905,AA133110,AA148258,AA148259,AA148621,AA148760,AA149746,AA151763,AA167587,AA181703,AA182533,AA192920,AA193069,AA194782,AA206133,AA206134,AA211025,AA223128,AA223244,AA…	binding, catalytic activity, farnesyl-diphosphate farnesyltransferase activity, farnesyltranstransferase activity, ion binding, magnesium ion binding, metal ion binding, oxidoreductase activity, prenyltransferase activity, transferase activity, transferase activity, transferring alkyl or aryl (other than methyl) groups,
NM_014849	SYNAPTIC VESICLE GLYCOPROTEIN 2A		HSA04512:ECM-RECEPTOR INTERACTION,		cell, integral to membrane, intrinsic to membrane, membrane,	cellular physiological process, cellular process, establishment of localization, localization, physiological process, transport,		SV2A,	203069_AT, 38032_AT, G7662271_3P_AT, MMUGDNA.9575.1.S1_AT, RC_T23691_AT, SNP_A-2208604, SNP_A-4248345, W28902_R_AT,	,AA062851,AA082863,AA085216,AA206559,AA297096,AA324000,AA325921,AA351204,AA365773,AA437394,AA443069,AA458567,AA496337,AA496386,AA551277,AA582263,AA776600,AA780441,AA861408,AA931914,AA935784,AA975823,AA987266,AB018279,AI002322,AI092574,AI254357,AI275574,AI360413,AI366734,AI459298,AI468068,AI499867,AI567931,AI598157,AI683546,AI694781,AI803000,AI871410,AI933154,AI982847,AK075480,AL138034,AL525387,AL…	transporter activity,
NM_170783	ZINC RIBBON DOMAIN CONTAINING, 1		HSA00230:PURINE METABOLISM, HSA00240:PYRIMIDINE METABOLISM, HSA03020:RNA POLYMERASE,		cell, intracellular, intracellular membrane-bound organelle, intracellular organelle, membrane-bound organelle, nucleus, organelle,	RNA elongation, cellular metabolism, cellular physiological process, cellular process, metabolism, nucleobase, nucleoside, nucleotide and nucleic acid metabolism, physiological process, primary metabolism, regulation of biological process, regulation of cellular metabolism, regulation of cellular physiological process, regulation of cellular process, regulation of metabolism, regulation of nucleo…		ZNRD1,	223639_S_AT, 227673_3P_AT, 227673_AT, 228009_X_AT, 43442_S_AT, 64458_AT, G12275846_3P_A_AT, HG3063-HT3224_AT, HS.57813.1.A1_3P_AT, HS.57813.1.A1_3P_A_AT, HS.57813.1.A1_3P_X_AT, MMUGDNA.10532.1.S1_S_AT, MMUGDNA.29066.1.S1_AT, RC_AA476216_AT, RC_AA610067_AT, SNP_A-2296899,	,AA011494,AA036641,AA036851,AA040116,AA040117,AA045842,AA143099,AA150388,AA229586,AA229676,AA353686,AA370962,AA379828,AA464582,AA464686,AA476216,AA477563,AA514441,AA527430,AA557363,AA569111,AA605134,AA632063,AA644053,AA664440,AA701389,AA731914,AA764872,AA834230,AA865217,AA865800,AA906128,AA909907,AA931605,AA954667,AA975800,AA994640,AF024616,AF024617,AF230337,AF230338,AF238320,AF238321,AI000651,AI…	DNA binding, DNA-directed RNA polymerase activity, binding, catalytic activity, cation binding, ion binding, metal ion binding, nucleic acid binding, nucleotidyltransferase activity, transcription factor activity, transcription regulator activity, transferase activity, transferase activity, transferring phosphorus-containing groups, transition metal ion binding, zinc ion binding,
NM_032611	PROTEIN TYROSINE PHOSPHATASE TYPE IVA, MEMBER 3				cell, membrane,	biopolymer metabolism, biopolymer modification, cellular macromolecule metabolism, cellular metabolism, cellular physiological process, cellular process, cellular protein metabolism, dephosphorylation, macromolecule metabolism, metabolism, phosphate metabolism, phosphorus metabolism, physiological process, primary metabolism, protein amino acid dephosphorylation, protein metabolism, protein modif…		PTP4A3,	206574_S_AT, 209695_AT, 214223_3P_AT, 214223_AT, 36008_AT, 39473_R_AT, 39824_AT, G6857821_3P_A_AT, HS.110820.0.A1_3P_AT, HS.110820.0.A1_3P_X_AT, HSPD2659_AT, MMUGDNA.17624.1.S1_AT, MMUGDNA.2690.1.S1_AT, RC_AA427737_AT, RC_N93798_AT, SNP_A-1667381, SNP_A-1673312, SNP_A-1734073, SNP_A-1787810, SNP_A-1787923, SNP_A-1788665, SNP_A-1789466, SNP_A-1791581, SNP_A-1791762, SNP_A-1794496, SNP_A-1811634, S…	,AA021129,AA021130,AA035586,AA039851,AA040215,AA062945,AA063192,AA250856,AA346047,AA346221,AA398847,AA427737,AA434302,AA450381,AA454501,AA523918,AA644522,AA719782,AA725250,AF041434,AI038518,AI040929,AI214303,AI300851,AI332781,AI366684,AI375404,AI375430,AI377327,AI380320,AI391564,AI401241,AI436802,AI452489,AI453472,AI651845,AI655484,AI689140,AI701045,AI738787,AI742376,AI745382,AI797569,AI804836,AI…	catalytic activity, hydrolase activity, hydrolase activity, acting on ester bonds, phosphoprotein phosphatase activity, phosphoric ester hydrolase activity, phosphoric monoester hydrolase activity, prenylated protein tyrosine phosphatase activity, protein tyrosine phosphatase activity,
NM_019554	S100 CALCIUM BINDING PROTEIN A4 (CALCIUM PROTEIN, CALVASCULIN, METASTASIN, MURINE PLACENTAL HOMOLOG)							S100A4,	203186_S_AT, 38087_S_AT, 38088_R_AT, G9845514_3P_A_AT, HSPD4722_AT, HSPD4722_G_AT, M80563_AT, MMUGDNA.17365.1.S1_AT,	,AA022598,AA022599,AA025742,AA025828,AA036758,AA055168,AA055275,AA057375,AA213535,AA214550,AA296087,AA317260,AA330018,AA330444,AA351900,AA360290,AA360827,AA371625,AA377417,AA377431,AA443807,AA447175,AA492129,AA501822,AA502140,AA503538,AA505426,AA505587,AA513010,AA528244,AA554959,AA588401,AA614662,AA627615,AA650403,AA677994,AA705062,AA709353,AA714626,AA723209,AA728944,AA737162,AA738426,AA774637,AA…	binding, calcium ion binding, cation binding, ion binding, metal ion binding,
NM_016463	CXXC FINGER 5					I-kappaB kinase/NF-kappaB cascade, cell communication, cellular process, intracellular signaling cascade, positive regulation of I-kappaB kinase/NF-kappaB cascade, positive regulation of biological process, positive regulation of cellular process, positive regulation of signal transduction, protein kinase cascade, regulation of I-kappaB kinase/NF-kappaB cascade, regulation of biological process, …		CXXC5,	222996_S_AT, 224516_S_AT, 233955_X_AT, 236516_AT, 44705_AT, 46963_AT, 65699_AT, G12803342_3P_S_AT, HS.189119.0.A1_3P_AT, MMUGDNA.11171.1.S1_AT, MMUGDNA.20622.1.S1_AT, MMUGDNA.20680.1.S1_AT, MMUGDNA.20680.1.S1_S_AT, MMUGDNA.33961.1.S1_AT, RC_AA251097_AT, RC_AA262659_AT, SNP_A-1707038, SNP_A-1749540, SNP_A-1787729, SNP_A-1841048, SNP_A-1849607, SNP_A-1875221, SNP_A-1912210, SNP_A-1941112, SNP_A-198…	,AA039253,AA101841,AA101842,AA131895,AA131896,AA133279,AA133356,AA134927,AA135043,AA137147,AA142950,AA143083,AA147496,AA149701,AA150534,AA150657,AA151899,AA156233,AA157442,AA157880,AA158718,AA180091,AA180092,AA203423,AA203456,AA247331,AA251097,AA251698,AA255736,AA258230,AA259075,AA262659,AA281328,AA317352,AA321756,AA324813,AA325637,AA341443,AA364223,AA371997,AA384273,AA385998,AA385999,AA404725,AA…	DNA binding, binding, cation binding, ion binding, metal ion binding, nucleic acid binding, signal transducer activity, transition metal ion binding, zinc ion binding,
NM_023015	CHROMOSOME 1 OPEN READING FRAME 60							C1orf60,	202809_S_AT, 211132_AT, 41406_AT, 73597_AT, AFFX-HUM_ALU_AT, G11493438_RC_3P_AT, G12711679_3P_AT, HUM_ALU_AT, MMUGDNA.10066.1.S1_AT, SNP_A-1784167, SNP_A-1875951, SNP_A-1891301, SNP_A-1894913, SNP_A-2113134, SNP_A-2293173, SNP_A-4197472, SNP_A-4278593, SNP_A-4297059,	,AA094950,AA112307,AA113063,AA282429,AA504598,AA564110,AA622709,AA635277,AA890363,AF130066,AI082674,AI111190,AI133561,AI183807,AI185403,AI185404,AI190871,AI250166,AI347142,AI362105,AI377078,AI431404,AI627610,AI632456,AI653892,AI761075,AI813890,AI903727,AI905119,AI906379,AI963692,AI990182,AK025572,AK055174,AK074979,AK094402,AK126799,AL039999,AL041863,AL043240,AL045721,AL080172,AL513523,AL524924,AL…
NM_021103	THYMOSIN, BETA 10				cell, cytoplasm, cytoskeleton, intracellular, intracellular non-membrane-bound organelle, intracellular organelle, non-membrane-bound organelle, organelle,	cell organization and biogenesis, cellular physiological process, cellular process, cytoskeleton organization and biogenesis, organelle organization and biogenesis, physiological process,		TMSB10,	217733_S_AT, 231429_AT, 31481_S_AT, 43359_F_AT, 45498_AT, 51834_F_AT, 55520_AT, G10863894_3P_A_AT, HS.97392.0.A1_3P_AT, HSPD11163_F_AT, HSPD11163_I_AT, HSPD11163_R_AT, MMUGDNA.17893.1.S1_AT, MMUGDNA.38738.1.S1_AT, RC_AA435616_AT, RC_T59161_S_AT, S54005_S_AT, SNP_A-1668611, SNP_A-1670092, SNP_A-1818229, SNP_A-1964115, SNP_A-1964116, SNP_A-2006521, SNP_A-2131311, SNP_A-2211795, SNP_A-2300493, SNP_A…	,AA022676,AA022711,AA057627,AA057636,AA069942,AA070672,AA070781,AA070874,AA081417,AA082482,AA083624,AA089668,AA091048,AA091289,AA091526,AA092043,AA094325,AA095816,AA096439,AA100890,AA129780,AA132464,AA132465,AA146782,AA146886,AA147288,AA147960,AA148023,AA148074,AA148136,AA155816,AA157341,AA157378,AA158199,AA160388,AA181280,AA186647,AA187155,AA187167,AA188050,AA188068,AA228754,AA301761,AA301772,AA…	actin binding, binding, cytoskeletal protein binding, protein binding,
NM_000791	DIHYDROFOLATE REDUCTASE		HSA00670:ONE CARBON POOL BY FOLATE, HSA00790:FOLATE BIOSYNTHESIS,		cellular component unknown,	amine biosynthesis, amine metabolism, amino acid and derivative metabolism, amino acid biosynthesis, amino acid metabolism, biosynthesis, carboxylic acid metabolism, cellular biosynthesis, cellular metabolism, cellular physiological process, cellular process, glycine biosynthesis, glycine metabolism, metabolism, nitrogen compound biosynthesis, nitrogen compound metabolism, nucleobase, nucleoside,…	1.RBphosphoE2F,	DHFR,	1610_S_AT, 202532_3P_S_AT, 202532_S_AT, 202533_S_AT, 202534_3P_X_AT, 202534_X_AT, 233263_AT, 37913_AT, 4878663C_3P_S_AT, 48808_3P_AT, 48808_AT, 64237_R_AT, G12652874_3P_A_AT, G12652874_3P_S_AT, G12652874_3P_X_AT, G13097773_3P_A_AT, G7262376_3P_S_AT, G8924154_3P_S_AT, HG2846-HT2983_AT, HS.296708.0.S1_3P_AT, J00139_S_AT, MMUGDNA.10792.1.S1_AT, MMUGDNA.19501.1.S1_AT, MMUGDNA.28622.1.S1_AT, MMUGDNA.2…	,AA010576,AA059177,AA104016,AA129464,AA134941,AA135018,AA135396,AA215695,AA227746,AA227747,AA252992,AA281033,AA290600,AA292482,AA307107,AA401306,AA423961,AA423962,AA424790,AA426588,AA427637,AA447831,AA454921,AA455309,AA463881,AA489055,AA503995,AA557160,AA648876,AA651836,AA665122,AA682438,AA694127,AA699792,AA700469,AA701510,AA707045,AA742541,AA778381,AA810671,AA853193,AA879299,AA907381,AA932550,AA…	NADP binding, binding, catalytic activity, coenzyme binding, cofactor binding, dihydrofolate reductase activity, oxidoreductase activity, oxidoreductase activity, acting on the CH-NH group of donors, oxidoreductase activity, acting on the CH-NH group of donors, NAD or NADP as acceptor,	h_g1Pathway:Cell Cycle:G1/S Check Point,
NM_002273	KERATIN 8		HSA01430:CELL COMMUNICATION,		cell, cytoskeleton, intermediate filament, intermediate filament cytoskeleton, intracellular, intracellular non-membrane-bound organelle, intracellular organelle, non-membrane-bound organelle, organelle,	cell organization and biogenesis, cellular physiological process, cellular process, cytoskeleton organization and biogenesis, organelle organization and biogenesis, physiological process,		KRT8,	209008_X_AT, 216821_AT, 217351_AT, 229879_AT, 230429_AT, 33824_AT, 43336_AT, 54257_F_AT, 54260_R_AT, 68752_AT, 88178_AT, 88313_AT, AA443499_F_AT, G1673574_3P_X_AT, HS.247777.0.S1_3P_AT, HS.247777.0.S1_3P_X_AT, HS.307126.0.S1_3P_AT, MMUGDNA.19143.1.S1_AT, MMUGDNA.6510.1.S1_S_AT, RC_AA477481_F_AT, RC_AA600152_AT, RC_W02677_AT, RC_Z38391_AT, SNP_A-1788689, SNP_A-1796224, SNP_A-1829142, SNP_A-1833488…	,AA028985,AA029856,AA031772,AA031899,AA052978,AA053471,AA064724,AA064725,AA069740,AA070375,AA078944,AA079309,AA085219,AA085285,AA088449,AA088503,AA088725,AA088801,AA095430,AA098899,AA099508,AA099945,AA100020,AA100021,AA100142,AA112494,AA112538,AA120809,AA121038,AA130942,AA132503,AA132521,AA132535,AA132641,AA132761,AA132855,AA132982,AA133022,AA133082,AA134443,AA146607,AA146608,AA156543,AA157702,AA…	structural molecule activity,
NM_018122	ASPARTYL-TRNA SYNTHETASE 2 (MITOCHONDRIAL)		HSA00252:ALANINE AND ASPARTATE METABOLISM, HSA00970:AMINOACYL-TRNA SYNTHETASES,		cell, cytoplasm, intracellular,	RNA metabolism, amine metabolism, amino acid activation, amino acid and derivative metabolism, amino acid metabolism, aspartyl-tRNA aminoacylation, biopolymer metabolism, biosynthesis, carboxylic acid metabolism, cellular biosynthesis, cellular macromolecule metabolism, cellular metabolism, cellular physiological process, cellular process, cellular protein metabolism, macromolecule biosynthesis, …		DARS2,	218365_S_AT, 64470_AT, 86801_AT, 86803_AT, HS.59346.0.S1_3P_A_AT, MMUGDNA.41836.1.S1_AT, RC_AA287138_AT,	,AA203607,AA223807,AA284708,AA287138,AA482883,AA514968,AA535724,AA642983,AA693657,AA775023,AA805701,AA829971,AA852949,AA852950,AA856802,AA970084,AI003180,AI017044,AI022771,AI022773,AI077934,AI078556,AI126802,AI203326,AI224853,AI246664,AI282240,AI367405,AI378374,AI380487,AI568198,AI637676,AI742812,AI743765,AI754241,AI760108,AI765051,AI767311,AI810648,AI829784,AI864622,AI868791,AI925761,AK001376,AK…	ATP binding, adenyl nucleotide binding, aminoacyl-tRNA ligase activity, aspartate-tRNA ligase activity, binding, catalytic activity, ligase activity, ligase activity, forming carbon-oxygen bonds, nucleic acid binding, nucleotide binding, purine nucleotide binding,		Translation, ribosomal structure and biogenesis,
NM_005953	METALLOTHIONEIN 2A					cation homeostasis, cell homeostasis, cell ion homeostasis, cellular physiological process, cellular process, copper ion homeostasis, di-, tri-valent inorganic cation homeostasis, homeostasis, ion homeostasis, metal ion homeostasis, physiological process, transition metal ion homeostasis,		MT2A,	212185_X_AT, 39081_AT, 89884_AT, HS.118786.0.S1_3P_AT, HSPD4857_F_AT, HSPD4857_I_AT, HSPD4857_R_AT, SNP_A-1751998, SNP_A-1752100, SNP_A-1800656, SNP_A-1866478, SNP_A-2145226, SNP_A-2179999, V00594_AT, V00594_S_AT,	,AA037443,AA156031,AA156201,AA157038,AA157156,AA301846,AA301889,AA302096,AA302185,AA302261,AA303198,AA303505,AA303526,AA304227,AA304245,AA304695,AA312875,AA323862,AA335832,AA349253,AA360299,AA362283,AA362284,AA365037,AA373629,AA375249,AA376228,AA376267,AA493705,AA503124,AA507116,AA507495,AA508020,AA508039,AA516533,AA526450,AA526822,AA527352,AA531236,AA531458,AA533222,AA535641,AA552820,AA557434,AA…	binding, cation binding, copper ion binding, heavy metal binding, ion binding, metal ion binding, obsolete molecular function, transition metal ion binding, zinc ion binding,
NM_018188	ATPASE FAMILY, AAA DOMAIN CONTAINING 3A							ATAD3A,	1552641_3P_S_AT, 1552641_S_AT, 219068_X_AT, 227700_X_AT, 43070_S_AT, 43191_AT, 73442_AT, G8922608_3P_A_AT, HS.23413.1.A1_3P_S_AT, HS2.380162.1.S1_3P_S_AT, MMUGDNA.14963.1.S1_AT, MMUGDNA.5157.1.S1_S_AT, RC_AA171939_AT, RC_AA176164_I_AT, RC_AA176164_R_AT, RC_C20767_AT,	,AA171939,AA172145,AI014673,AI829518,AI863619,AI872055,AI932696,AK001571,AK025865,AK056099,AK091144,AL043160,AL043161,AL523831,AL525528,AL527753,AL528300,AL534641,AL543966,AL555097,AL555660,AL560831,AL560864,AL562521,AL563118,AL565602,AL570238,AL577692,AL578107,AL645728,AU130458,AU152402,AW117744,AW150381,AW247097,AW250458,AW327500,AW452790,AW854589,AW967320,BC007803,BC011814,BC014101,BC033109,BC…	ATP binding, adenyl nucleotide binding, binding, catalytic activity, hydrolase activity, hydrolase activity, acting on acid anhydrides, hydrolase activity, acting on acid anhydrides, in phosphorus-containing anhydrides, nucleoside-triphosphatase activity, nucleotide binding, purine nucleotide binding, pyrophosphatase activity,		General function prediction only,
NM_004265	FATTY ACID DESATURASE 2		HSA00591:LINOLEIC ACID METABOLISM,		cell, cell fraction, integral to membrane, integral to plasma membrane, intrinsic to membrane, intrinsic to plasma membrane, membrane, membrane fraction, plasma membrane,	biosynthesis, carboxylic acid biosynthesis, carboxylic acid metabolism, cellular biosynthesis, cellular lipid metabolism, cellular metabolism, cellular physiological process, cellular process, fatty acid biosynthesis, fatty acid desaturation, fatty acid metabolism, lipid biosynthesis, lipid metabolism, metabolism, organic acid biosynthesis, organic acid metabolism, physiological process, primary …		FADS2,	202218_S_AT, 243953_AT, 32190_AT, 64953_I_AT, 64954_R_AT, 87879_R_AT, G4758333_3P_S_AT, HS.100848.0.A1_3P_AT, MMUGDNA.26899.1.S1_AT, MMUGDNA.39035.1.S1_AT, RC_R40016_AT, RC_Z40715_AT, SNP_A-1706217, SNP_A-1714743, SNP_A-2085778, SNP_A-2166889, SNP_A-2222531, SNP_A-4291932,	,AA090561,AA095017,AA225572,AA348837,AA450134,AA468959,AA478551,AA478552,AA558682,AA564889,AA593565,AA641187,AA642634,AA662525,AA665550,AA677778,AA678588,AA687090,AA693614,AA694470,AA775443,AA777103,AA861285,AA927388,AF009764,AF009774,AF009775,AF084559,AF108658,AF126799,AI041194,AI053516,AI205184,AI214035,AI312176,AI342344,AI359204,AI362940,AI392937,AI435027,AI500208,AI520908,AI560513,AI566726,AI…	binding, catalytic activity, cation binding, heme binding, ion binding, iron ion binding, metal ion binding, oxidoreductase activity, tetrapyrrole binding, transition metal ion binding,
NM_005063	STEAROYL-COA DESATURASE (DELTA-9-DESATURASE)				cell, cytoplasm, endoplasmic reticulum, integral to membrane, intracellular, intracellular membrane-bound organelle, intracellular organelle, intrinsic to membrane, membrane, membrane-bound organelle, organelle,	biosynthesis, carboxylic acid biosynthesis, carboxylic acid metabolism, cellular biosynthesis, cellular lipid metabolism, cellular metabolism, cellular physiological process, cellular process, fatty acid biosynthesis, fatty acid metabolism, lipid biosynthesis, lipid metabolism, metabolism, organic acid biosynthesis, organic acid metabolism, physiological process, primary metabolism,		SCD,	200831_S_AT, 200832_S_AT, 211162_X_AT, 211708_S_AT, 223839_S_AT, 37513_AT, 54032_AT, 69679_AT, G11493551_3P_AT, G11993936_3P_S_AT, G7415720_3P_A_AT, G7959734_RC_3P_S_AT, HG3930-HT4200_AT, HS.119597.0.A2_3P_A_AT, HSPD1200_AT, MMUGDNA.2101.1.S1_AT, MMUGDNA.2382.1.S1_AT, MMUGDNA.24505.1.S1_AT, MMUGDNA.30226.1.S1_AT, RC_AA609164_AT, RC_T03441_F_AT, SNP_A-1676590, SNP_A-1741286, SNP_A-1803417, SNP_A-1…	,AA026298,AA026299,AA039465,AA039466,AA054956,AA063448,AA114275,AA122165,AA122193,AA128860,AA129166,AA134244,AA134245,AA134428,AA134429,AA143530,AA143531,AA148484,AA148485,AA172317,AA188098,AA188183,AA190976,AA194060,AA194862,AA195516,AA195761,AA211466,AA216463,AA229250,AA248240,AA297941,AA312633,AA317216,AA350449,AA351291,AA356180,AA357235,AA357347,AA365891,AA367284,AA377268,AA429754,AA451785,AA…	binding, catalytic activity, cation binding, ion binding, iron ion binding, metal ion binding, oxidoreductase activity, stearoyl-CoA 9-desaturase activity, transition metal ion binding,
NM_021101	CLAUDIN 1		HSA04514:CELL ADHESION MOLECULES (CAMS), HSA04530:TIGHT JUNCTION, HSA04670:LEUKOCYTE TRANSENDOTHELIAL MIGRATION,		apical junction complex, apicolateral plasma membrane, cell, cell junction, integral to membrane, integral to plasma membrane, intercellular junction, intrinsic to membrane, intrinsic to plasma membrane, membrane, plasma membrane, tight junction,	calcium-independent cell-cell adhesion, cell adhesion, cell-cell adhesion, cellular process,		CLDN1,	218182_S_AT, 222549_AT, 238967_AT, 46260_AT, 76139_R_AT, 77660_AT, G10863886_3P_A_AT, G4323580_3P_AT, HS.119567.0.S1_3P_AT, MMUGDNA.17346.1.S1_AT, MMUGDNA.17864.1.S1_AT, RC_AA194833_AT, RC_AA436560_AT, RC_H03348_AT, RC_T03887_F_AT, SNP_A-1510764, SNP_A-1517972, SNP_A-1518556, SNP_A-1646546, SNP_A-1651417, SNP_A-1659323, SNP_A-1661325, SNP_A-1662025, SNP_A-1668049, SNP_A-1668169, SNP_A-1672144, SN…	,AA010460,AA010488,AA011228,AA169619,AA194833,AA195111,AA234731,AA234800,AA235776,AA236119,AA236151,AA305424,AA350837,AA375432,AA375883,AA436560,AA436587,AA455891,AA484795,AA598918,AA602207,AA610598,AA677375,AA694107,AA702177,AA921786,AA971674,AF086514,AF101051,AF114837,AF115546,AF134160,AF260403,AF260404,AF260405,AF260406,AI005483,AI015882,AI040570,AI049558,AI086163,AI133078,AI139925,AI141233,AI…	binding, identical protein binding, protein binding, structural molecule activity,
NM_006083	IK CYTOKINE, DOWN-REGULATOR OF HLA II				cell, cell fraction, extracellular region, extracellular space, soluble fraction,	cell communication, cell-cell signaling, cellular process, defense response, immune response, organismal physiological process, physiological process, response to biotic stimulus, response to stimulus,		IK,	200066_AT, 218_AT, 32377_AT, 38046_AT, 87819_AT, G5901877_3P_AT, MMUGDNA.5665.1.S1_AT, S74221_AT, SNP_A-1643424, SNP_A-1643525, SNP_A-1790684, SNP_A-1821405, SNP_A-2110494, SNP_A-2247312, SNP_A-2271827, SNP_A-2287564, SNP_A-4194489, SNP_A-4211306, SNP_A-4233762, SNP_A-4279741, SNP_A-4289685,	,AA069271,AA094175,AA099985,AA099986,AA100362,AA100461,AA135202,AA135315,AA169391,AA186867,AA188503,AA235321,AA280826,AA281907,AA292506,AA307387,AA317595,AA348090,AA350440,AA375180,AA375769,AA436395,AA481339,AA483377,AA486488,AA488675,AA489335,AA503113,AA531032,AA531247,AA579412,AA639831,AA639832,AA657895,AA714217,AA737918,AA779149,AA827952,AA838527,AA844345,AA863273,AA873445,AA890307,AA903207,AA…	binding, cytokine activity, protein binding, receptor binding, signal transducer activity,
NM_032512	PDZ DOMAIN CONTAINING 4				cell, membrane,			PDZD4,	223543_AT, 47540_AT, 73738_I_AT, 73740_R_AT, 77960_AT, 90709_AT, G12803550_3P_AT, G12803550_3P_X_AT, H30778_AT, MMUGDNA.22131.1.S1_AT, RC_H29833_AT, SNP_A-1789448, SNP_A-4245214, SNP_A-4292905,	,AA302517,AA302518,AA349941,AA349942,AA351827,AA351828,AA378586,AA429048,AA513581,AA936910,AA984815,AB040877,AB103478,AF085862,AI004734,AI205175,AI369961,AI383598,AI383667,AI391689,AI624996,AI936959,AK091444,AK123229,AK123822,AK127016,AW002487,AW071821,AW136619,AW899142,AW957330,AW961969,BC002606,BC008599,BC020347,BC080584,BE259617,BE262185,BF343577,BF347150,BF347296,BF530430,BF945825,BG519563,BG…	binding, protein binding,
NM_022156	DIHYDROURIDINE SYNTHASE 1-LIKE (S. CEREVISIAE)					RNA metabolism, RNA processing, biopolymer metabolism, cellular metabolism, cellular physiological process, cellular process, macromolecule metabolism, metabolism, nucleobase, nucleoside, nucleotide and nucleic acid metabolism, physiological process, primary metabolism, tRNA metabolism, tRNA processing,		DUS1L,	217912_AT, 64134_S_AT, 64135_R_AT, 73190_AT, G11545903_3P_AT, HSPD12135_AT, MMUGDNA.36257.1.S1_AT, RC_AA287274_AT,	,AA010840,AA011141,AA020872,AA021107,AA021605,AA026419,AA026496,AA281639,AA281701,AA284639,AA284889,AA287272,AA287274,AA287424,AA335218,AA335219,AA376427,AA379270,AA410448,AA502006,AA502968,AA503273,AA554020,AA558139,AA582647,AA588594,AA599073,AA610680,AA610825,AA617996,AA622176,AA622659,AA633407,AA639556,AA659019,AA682569,AA714378,AA729332,AA744414,AA745392,AA760930,AA810799,AA872445,AA903535,AA…	FAD binding, adenyl nucleotide binding, binding, catalytic activity, coenzyme binding, cofactor binding, nucleotide binding, oxidoreductase activity, purine nucleotide binding,		Translation, ribosomal structure and biogenesis,
NM_003818	CDP-DIACYLGLYCEROL SYNTHASE (PHOSPHATIDATE CYTIDYLYLTRANSFERASE) 2		HSA00564:GLYCEROPHOSPHOLIPID METABOLISM, HSA04070:PHOSPHATIDYLINOSITOL SIGNALING SYSTEM,		cell, cytoplasm, envelope, integral to membrane, intracellular, intracellular membrane-bound organelle, intracellular organelle, intrinsic to membrane, membrane, membrane-bound organelle, mitochondrial envelope, mitochondrial inner membrane, mitochondrial membrane, mitochondrion, organelle, organelle envelope, organelle inner membrane, organelle membrane,	biosynthesis, cellular lipid metabolism, cellular metabolism, cellular physiological process, cellular process, lipid biosynthesis, lipid metabolism, membrane lipid biosynthesis, membrane lipid metabolism, metabolism, phospholipid biosynthesis, phospholipid metabolism, physiological process, primary metabolism,		CDS2,	212862_AT, 212864_AT, 228861_AT, 233630_3P_AT, 233630_AT, 41343_AT, 68544_AT, 76836_AT, HS.135040.0.A1_3P_AT, HS.24812.0.S1_3P_AT, HS.24812.0.S2_3P_AT, HS.306912.0.S1_3P_X_AT, MMUGDNA.24662.1.S1_AT, MMUGDNA.26606.1.S1_AT, MMUGDNA.38965.1.S1_AT, RC_Z40923_AT, SNP_A-1652937, SNP_A-1701497, SNP_A-1703622, SNP_A-1729580, SNP_A-1739875, SNP_A-1757437, SNP_A-1800310, SNP_A-1806140, SNP_A-1820726, SNP_A…	,AA010429,AA010515,AA040370,AA040371,AA226815,AA668759,AA704279,AA704319,AA714836,AA906803,AA911345,AF069532,AI005094,AI016680,AI189132,AI203099,AI291261,AI298770,AI300705,AI351891,AI356617,AI375134,AI417471,AI418750,AI457404,AI498667,AI553780,AI652977,AI659086,AI668888,AI676093,AI681872,AI692627,AI783643,AI807583,AI829249,AI872310,AI917477,AI920928,AI950955,AI968046,AK001414,AK027196,AK027695,AK…	catalytic activity, nucleotidyltransferase activity, phosphatidate cytidylyltransferase activity, transferase activity, transferase activity, transferring phosphorus-containing groups,
NM_000170	GLYCINE DEHYDROGENASE (DECARBOXYLATING; GLYCINE DECARBOXYLASE, GLYCINE CLEAVAGE SYSTEM PROTEIN P)		HSA00260:GLYCINE, SERINE AND THREONINE METABOLISM,		cell, cytoplasm, glycine cleavage complex, glycine dehydrogenase complex (decarboxylating), intracellular, intracellular membrane-bound organelle, intracellular organelle, membrane-bound organelle, mitochondrion, organelle, protein complex,	amine catabolism, amine metabolism, amino acid and derivative metabolism, amino acid catabolism, amino acid metabolism, carboxylic acid metabolism, catabolism, cellular catabolism, cellular metabolism, cellular physiological process, cellular process, glycine catabolism, glycine metabolism, metabolism, nitrogen compound catabolism, nitrogen compound metabolism, organic acid metabolism, physiologi…		GLDC,	204836_AT, 35192_AT, 53483_AT, G4504012_3P_AT, M64590_AT, MMUGDNA.15485.1.S1_AT, RC_AA009796_AT, RC_H11739_S_AT,	,AA009513,AA009796,AA176797,AA305450,AA350657,AA580613,AA580733,AA633842,AA931073,AF246131,AF246132,AF246133,AF246134,AF288639,AF288640,AI148899,AI245334,AI253062,AI356645,AI359873,AI364960,AI431894,AI434788,AI480362,AI480370,AI625793,AI631873,AI632186,AI633794,AI636232,AI671001,AI671002,AI760965,AI808105,AI907979,AI917402,AI917808,AL133881,AL134157,AL162411,AL353718,AL589373,AU098901,AU121703,AU…	catalytic activity, electron transporter activity, glycine cleavage system, glycine dehydrogenase (decarboxylating) activity, obsolete molecular function, oxidoreductase activity, oxidoreductase activity, acting on the CH-NH2 group of donors, oxidoreductase activity, acting on the CH-NH2 group of donors, disulfide as acceptor, transporter activity,		Amino acid transport and metabolism,
NM_020175	DIHYDROURIDINE SYNTHASE 3-LIKE (S. CEREVISIAE)					RNA metabolism, RNA processing, biopolymer metabolism, cellular metabolism, cellular physiological process, cellular process, macromolecule metabolism, metabolism, nucleobase, nucleoside, nucleotide and nucleic acid metabolism, physiological process, primary metabolism, tRNA metabolism, tRNA processing,		DUS3L,	224966_S_AT, 65820_AT, 78759_AT, 90045_S_AT, 91155_AT, HS.284297.1.A1_3P_AT, HS.284297.2.S1_3P_A_AT, MMUGDNA.11542.1.S1_AT, RC_AA101419_AT, RC_AA454923_AT, SNP_A-4251469,	,AA085196,AA085197,AA101319,AA101419,AA232415,AA237012,AA251103,AA251154,AA251668,AA251917,AA255839,AA281832,AA321585,AA367133,AA369944,AA400237,AA401490,AA404990,AA454923,AA455311,AA548750,AA564391,AA568570,AA577414,AA579585,AA644151,AA699331,AA723156,AA723179,AA748685,AA749330,AA766073,AA767545,AA770149,AA814285,AA853820,AA877605,AA877834,AA885379,AA887846,AA918582,AA977236,AF074704,AF091072,AI…	FAD binding, adenyl nucleotide binding, binding, catalytic activity, cation binding, coenzyme binding, cofactor binding, ion binding, metal ion binding, nucleic acid binding, nucleotide binding, oxidoreductase activity, purine nucleotide binding, transition metal ion binding, zinc ion binding,		General function prediction only,
NM_004387	NK2 TRANSCRIPTION FACTOR RELATED, LOCUS 5 (DROSOPHILA)	T04323,			cell, intracellular, intracellular membrane-bound organelle, intracellular organelle, membrane-bound organelle, membrane-enclosed lumen, nuclear lumen, nucleoplasm, nucleus, organelle, organelle lumen, protein complex, transcription factor complex,	cellular metabolism, cellular physiological process, cellular process, development, heart development, metabolism, morphogenesis, negative regulation of biological process, negative regulation of cellular metabolism, negative regulation of cellular physiological process, negative regulation of cellular process, negative regulation of metabolism, negative regulation of nucleobase, nucleoside, nucl…		NKX2-5,	206578_AT, 33570_AT, G4758089_3P_AT, SNP_A-1694308, SNP_A-1733524, SNP_A-1790442, SNP_A-1820818, SNP_A-1909109, SNP_A-1960070, SNP_A-2021541, SNP_A-2034826, SNP_A-2061119, SNP_A-2070454, SNP_A-2093269, SNP_A-2098176, SNP_A-2106157, SNP_A-2110759, SNP_A-2183137, SNP_A-2216033, SNP_A-2233873, SNP_A-2287081, SNP_A-2313266, SNP_A-2314134, SNP_A-4218769, SNP_A-4230525, SNP_A-4246210, SNP_A-4265421, SN…	,AA722525,AB021133,AI337523,AI424518,AI478839,AI609745,AI936496,AU119953,AU146160,AW001138,AW665197,BC025711,BF115950,BF510466,BG115100,BG115223,BI834117,BI834493,BI835590,BI838634,BM919051,BP257250,BP337959,BP338437,BP340186,BX109224,CB130875,CN282082,CN282083,CV029542,DA559427,DA560087,DA561029,DA561134,DA562431,DA562579,DA562610,DA562791,DA563321,DA563367,DA563385,DA563816,DA563839,DA563893,DA…	DNA binding, binding, nucleic acid binding, protein binding, sequence-specific DNA binding, transcription factor activity, transcription regulator activity,	h_alkPathway:ALK in cardiac myocytes, h_hopPathway:Hop Pathway in Cardiac Development, h_nfatPathway:NFAT and Hypertrophy of the heart (Transcription in the broken heart),
NM_003255	TIMP METALLOPEPTIDASE INHIBITOR 2			BREAST CANCER, CANCER, CARDIOVASCULAR, INTRACRANIAL ANEURYSMS,	extracellular matrix, extracellular matrix (sensu Metazoa), extracellular region,			TIMP2,	1375_S_AT, 1556836_AT, 1556837_A_AT, 203167_AT, 224560_AT, 231579_S_AT, 34722_AT, 46793_AT, 49080_AT, 73079_AT, AA093923_AT, AFFX-HUM_ALU_AT, G9257247_3P_AT, HS.6441.0.A1_3P_A_AT, HS.6441.0.A1_3P_X_AT, HS.6441.1.A1_3P_X_AT, HS2.283438.1.A1_3P_AT, HS2.283438.1.A1_3P_S_AT, HUM_ALU_AT, M32304_S_AT, MMUGDNA.1847.1.S1_AT, MMUGDNA.21307.1.S1_AT, MMUGDNA.9561.1.S1_AT, RC_AA470082_AT, RC_W84341_AT, SNP_A…	,AA022581,AA022582,AA026576,AA027051,AA033709,AA034334,AA045549,AA045550,AA046826,AA046827,AA069130,AA069369,AA092735,AA112696,AA112697,AA127720,AA127775,AA143073,AA143133,AA150844,AA151016,AA192781,AA295873,AA297033,AA298422,AA303420,AA310364,AA323024,AA330668,AA364950,AA367667,AA367779,AA368168,AA368924,AA369501,AA400097,AA400168,AA401237,AA404281,AA421625,AA431978,AA434069,AA434344,AA468137,AA…	cell cycle regulator, endopeptidase inhibitor activity, enzyme inhibitor activity, enzyme regulator activity, metalloendopeptidase inhibitor activity, obsolete molecular function, protease inhibitor activity,	h_reckPathway:Inhibition of Matrix Metalloproteinases,
NM_004373	CYTOCHROME C OXIDASE SUBUNIT VIA POLYPEPTIDE 1		HSA00190:OXIDATIVE PHOSPHORYLATION,		cell, cytoplasm, envelope, intracellular, intracellular membrane-bound organelle, intracellular organelle, membrane, membrane-bound organelle, mitochondrial electron transport chain, mitochondrial envelope, mitochondrial inner membrane, mitochondrial membrane, mitochondrion, organelle, organelle envelope, organelle inner membrane, organelle membrane,	cellular metabolism, cellular physiological process, cellular process, electron transport, establishment of localization, generation of precursor metabolites and energy, localization, metabolism, oxidative phosphorylation, phosphate metabolism, phosphorus metabolism, phosphorylation, physiological process, transport,		COX6A1, RP3-405J24.3,	200925_AT, 224344_AT, 234876_AT, 41206_R_AT, G10047079_3P_AT, G4090851_3P_AT, HS.248060.0.S1_3P_AT, HS.248060.0.S1_3P_X_AT, HSPD26699_AT, MMUGDNA.28422.1.S1_AT, MMUGDNA.3335.1.S1_S_AT, MMUGDNA.7616.1.S1_X_AT, RC_AA029651_F_AT, RC_AA085274_AT, RC_H69728_F_AT, RC_H71914_F_AT, SNP_A-1808268, SNP_A-1810294, SNP_A-2051027, SNP_A-2080781, SNP_A-2103731, SNP_A-2133828, SNP_A-2148447, SNP_A-2174340, SNP_…	,AA010147,AA010148,AA025757,AA027347,AA029650,AA029651,AA037779,AA039260,AA046801,AA046818,AA054707,AA062684,AA063287,AA074629,AA074876,AA075946,AA079311,AA079323,AA084381,AA085264,AA085274,AA085328,AA085347,AA085598,AA090669,AA100796,AA100849,AA122190,AA126309,AA129630,AA133892,AA172206,AA172403,AA173875,AA225769,AA259210,AA307397,AA309178,AA310408,AA315179,AA315260,AA317970,AA320414,AA321519,AA…	aa3-type cytochrome c oxidase, ba3-type cytochrome c oxidase, caa3-type cytochrome c oxidase, carrier activity, catalytic activity, cation transporter activity, cbb3-type cytochrome c oxidase, cytochrome-c oxidase activity, heme-copper terminal oxidase activity, hydrogen ion transporter activity, ion transporter activity, monovalent inorganic cation transporter activity, obsolete molecular functi…
NM_001878	CELLULAR RETINOIC ACID BINDING PROTEIN 2					cell communication, cellular metabolism, cellular physiological process, cellular process, development, ectoderm development, epidermis development, establishment of localization, lipid binding, localization, metabolism, nucleobase, nucleoside, nucleotide and nucleic acid metabolism, obsolete biological process, physiological process, primary metabolism, regulation of biological process, regulati…		CRABP2,	1057_AT, 202575_AT, 41783_AT, G6382069_3P_AT, M97815_AT,	,AA025096,AA025186,AA036986,AA036987,AA044584,AA054772,AA079479,AA079480,AA205027,AA205338,AA205457,AA206290,AA206390,AA206486,AA206528,AA223158,AA223436,AA235583,AA291519,AA291678,AA292112,AA340780,AA359729,AA364119,AA364226,AA364426,AA365221,AA365239,AA365631,AA366028,AA378173,AA379023,AA394282,AA402679,AA402826,AA405200,AA405201,AA405303,AA410668,AA424138,AA427581,AA427630,AA429026,AA429198,AA…	binding, isoprenoid binding, lipid binding, retinal binding, retinoid binding, vitamin binding,
NM_002197	ACONITASE 1, SOLUBLE		HSA00020:CITRATE CYCLE (TCA CYCLE), HSA00630:GLYOXYLATE AND DICARBOXYLATE METABOLISM, HSA00720:REDUCTIVE CARBOXYLATE CYCLE (CO2 FIXATION),		cell, cytoplasm, intracellular,	acetyl-CoA catabolism, acetyl-CoA metabolism, aerobic respiration, biosynthesis, carbohydrate metabolism, catabolism, cellular biosynthesis, cellular carbohydrate metabolism, cellular catabolism, cellular macromolecule metabolism, cellular metabolism, cellular physiological process, cellular process, cellular protein metabolism, cellular respiration, coenzyme catabolism, coenzyme metabolism, cofa…		ACO1,	207071_S_AT, 40077_AT, 72164_AT, 85102_R_AT, 85490_AT, G8659554_3P_A_AT, MMUGDNA.27363.1.S1_AT, SNP_A-1509831, SNP_A-1513219, SNP_A-1513258, SNP_A-1516377, SNP_A-1643782, SNP_A-1644522, SNP_A-1645747, SNP_A-1646608, SNP_A-1647699, SNP_A-1650855, SNP_A-1651203, SNP_A-1657723, SNP_A-1659760, SNP_A-1662266, SNP_A-1663113, SNP_A-1669725, SNP_A-1672252, SNP_A-1673355, SNP_A-1673441, SNP_A-1682238, SNP…	,AA114871,AA114872,AA120998,AA121537,AA122326,AA127701,AA156728,AA156988,AA225028,AA225100,AA226635,AA229357,AA278423,AA278856,AA321920,AA362930,AA373188,AA375755,AA375771,AA379033,AA383304,AA448706,AA448707,AA488407,AA488542,AA534221,AA554694,AA572951,AA584430,AA601952,AA679241,AA680414,AA693719,AA693765,AA745700,AA757911,AA773232,AA827503,AA843867,AA877121,AA877782,AA919045,AA939288,AB209480,AF…	4 iron, 4 sulfur cluster binding, RNA binding, aconitate hydratase activity, binding, carbon-oxygen lyase activity, catalytic activity, cation binding, hydro-lyase activity, ion binding, iron ion binding, iron-sulfur cluster binding, lyase activity, metal cluster binding, metal ion binding, nucleic acid binding, transition metal ion binding,
NM_024640	YRDC DOMAIN CONTAINING (E. COLI)					cellular physiological process, cellular process, establishment of localization, localization, negative regulation of biological process, negative regulation of cellular physiological process, negative regulation of cellular process, negative regulation of physiological process, negative regulation of transport, physiological process, regulation of biological process, regulation of cellular physi…		YRDC,	218647_S_AT, 222703_S_AT, 64398_AT, 64399_AT, G13375875_3P_A_AT, HS.46736.0.A1_3P_A_AT, MMUGDNA.11817.1.S1_AT, MMUGDNA.24499.1.S1_AT, RC_AA011394_AT, SNP_A-2188018, W26975_AT,	,AA011394,AA011431,AA022693,AA022786,AA216050,AA356778,AA535120,AA535130,AA563665,AA708718,AA773040,AA917670,AA974770,AF250397,AI075390,AI075392,AI274193,AI277012,AI290715,AI304827,AI346305,AI497684,AI572540,AI582700,AI675049,AI933036,AI933314,AI940747,AI940762,AI954819,AK027129,AL514604,AL522800,AL524811,AL524812,AL524847,AL525028,AL525029,AL530365,AL530366,AL543647,AL543683,AL556004,AL562129,AL…	receptor activity, signal transducer activity,
NM_012461	TERF1 (TRF1)-INTERACTING NUCLEAR FACTOR 2				cell, chromosome, chromosome, telomeric region, intracellular, intracellular membrane-bound organelle, intracellular non-membrane-bound organelle, intracellular organelle, membrane-bound organelle, non-membrane-bound organelle, nucleus, organelle,	cell organization and biogenesis, cellular physiological process, cellular process, chromosome organization and biogenesis, chromosome organization and biogenesis (sensu Eukaryota), organelle organization and biogenesis, physiological process, telomerase-dependent telomere maintenance, telomere maintenance,		TINF2,	220052_S_AT, 223776_X_AT, 224809_X_AT, 57237_AT, 60310_AT, C01541_AT, G13477144_3P_A_AT, HS.7797.2.A1_3P_A_AT, HS.7797.2.A1_3P_X_AT, SNP_A-2111231, SNP_A-2223634, W28035_AT,	,AA026177,AA026178,AA039987,AA040770,AA041312,AA041364,AA082653,AA128884,AA128892,AA132075,AA132135,AA133107,AA133115,AA134744,AA134745,AA159262,AA255627,AA291756,AA292303,AA292380,AA292679,AA301853,AA340085,AA340625,AA340950,AA341259,AA352355,AA399205,AA399353,AA405680,AA405681,AA427903,AA428113,AA430550,AA430551,AA448970,AA449694,AA456892,AA457048,AA464966,AA468893,AA470828,AA496560,AA658869,AA…	DNA binding, binding, nucleic acid binding, protein binding,
NM_178557	HYPOTHETICAL PROTEIN LOC339983							FLJ37478,	228880_AT, 235316_AT, 74943_AT, HS.133483.0.S1_3P_AT, HS.157022.0.A1_3P_AT, MMUGDNA.23816.1.S1_AT, MMUGDNA.6524.1.S1_AT, SNP_A-4293167,	,AA527169,AA770220,AA984774,AI055861,AI565540,AI758794,AI871391,AI890566,AK094797,AL041932,AL041933,AL137326,AL137444,AW614326,AW890402,BC010045,BC093906,BC093908,BC103748,BE222771,BE261975,BE263131,BE275376,BE394722,BE395885,BE409590,BE410442,BE562808,BE702972,BE781898,BE781941,BE799912,BE894234,BF027163,BF125364,BF312393,BF346989,BF356337,BF363049,BF363477,BF363480,BF363481,BF363482,BF363484,BF…	N-acetyltransferase activity, N-acyltransferase activity, acetyltransferase activity, acyltransferase activity, catalytic activity, transferase activity, transferase activity, transferring acyl groups, transferase activity, transferring groups other than amino-acyl groups,
NR_002912	RNA, U67 SMALL NUCLEOLAR							RNU67,		,NR_002912,Y11161,
NM_020158	EXOSOME COMPONENT 5				cell, cytoplasm, exosome (RNase complex), intracellular, intracellular membrane-bound organelle, intracellular non-membrane-bound organelle, intracellular organelle, membrane-bound organelle, membrane-enclosed lumen, non-membrane-bound organelle, nuclear lumen, nucleolus, nucleus, organelle, organelle lumen, protein complex,	RNA metabolism, RNA processing, biopolymer metabolism, cell organization and biogenesis, cellular metabolism, cellular physiological process, cellular process, cytoplasm organization and biogenesis, macromolecule metabolism, metabolism, nucleobase, nucleoside, nucleotide and nucleic acid metabolism, organelle organization and biogenesis, physiological process, primary metabolism, rRNA metabolism,…		EXOSC5,	218481_AT, 53133_AT, G9910359_3P_AT, MMUGDNA.16372.1.S1_AT, RC_AA449450_AT,	,AA255772,AA256966,AA284207,AA326615,AA336214,AA426493,AA428915,AA448983,AA449450,AA458639,AA460937,AA461243,AA461395,AA494391,AA761872,AA812637,AA826613,AA826640,AA854304,AA917649,AA960887,AA994267,AF281134,AF285785,AI078748,AI082619,AI149577,AI214223,AI224885,AI243417,AI246026,AI262288,AI264531,AI264917,AI266760,AI276479,AI278821,AI280296,AI318041,AI339733,AI359994,AI360285,AI364470,AI400234,AI…	3'-5' exonuclease activity, 3'-5'-exoribonuclease activity, RNA binding, binding, catalytic activity, exonuclease activity, exonuclease activity, active with either ribo- or deoxyribonucleic acids and producing 5'-phosphomonoesters, exoribonuclease activity, exoribonuclease activity, producing 5'-phosphomonoesters, hydrolase activity, hydrolase activity, acting on ester bonds, nuclease activity, …
NM_022044	STROMAL CELL-DERIVED FACTOR 2-LIKE 1				cell, membrane,			SDF2L1,	218681_S_AT, 54144_AT, G11545742_3P_S_AT, HSPD6714_AT, HSPD6714_G_AT, MMUGDNA.34901.1.S1_AT, RC_AA130984_AT, SNP_A-1749317, SNP_A-1970719, SNP_A-2265815, SNP_A-4277437,	,AA130984,AA131022,AA383935,AA533569,AA578055,AA876495,AA977008,AA983429,AB043007,AF277316,AI208592,AI401754,AI434086,AI468402,AI492209,AI499296,AI597850,AI631538,AI638546,AI685446,AI696727,AI700319,AI739099,AI766518,AI830323,AI869005,AI902530,AI902560,AI909962,AI909963,AI927836,AI985119,AW081215,AW117918,AW136812,AW139958,AW170783,AW206593,AW369856,AW379617,AW609934,AW663085,AW800995,AW818899,AY…	catalytic activity, hydrolase activity,
NM_175839	SPERMINE OXIDASE					cellular metabolism, cellular physiological process, cellular process, electron transport, establishment of localization, generation of precursor metabolites and energy, localization, metabolism, physiological process, transport,		SMOX,	1555680_A_AT, 1649_AT, 1650_G_AT, 210357_S_AT, 217074_AT, G12653766_3P_A_AT, HS2.92374.4.S1_3P_S_AT, MMUGDNA.17894.1.S1_AT, RC_H93328_S_AT, SNP_A-1517452, SNP_A-1686052, SNP_A-1787023, SNP_A-1792294, SNP_A-1810160, SNP_A-1885462, SNP_A-1921293, SNP_A-1967493, SNP_A-2007218, SNP_A-2033511, SNP_A-2043872, SNP_A-2104120, SNP_A-2109171, SNP_A-2111082, SNP_A-2209288, SNP_A-4229554, U61836_AT,	,AA128507,AA317716,AA322251,AA341954,AA596074,AA628360,AA725037,AA813373,AA824293,AA846335,AA861402,AF519179,AI076276,AI093740,AI191231,AI422301,AI700520,AI863986,AI884663,AJ706557,AJ707131,AK000753,AK025938,AK127286,AL121675,AL162058,AL553893,AL555356,AL555357,AL556742,AL556745,AL559023,AL576767,AL578930,AL578933,AL580730,AW136764,AW149641,AW188393,AW193480,AW438617,AW956513,AY033889,AY033890,AY…	catalytic activity, oxidoreductase activity,		Amino acid transport and metabolism, Secondary metabolites biosynthesis, transport, and catabolism,
NM_004615	TETRASPANIN 7				cell, integral to membrane, integral to plasma membrane, intrinsic to membrane, intrinsic to plasma membrane, membrane, plasma membrane,	biopolymer glycosylation, biopolymer metabolism, biopolymer modification, biosynthesis, cellular biosynthesis, cellular macromolecule metabolism, cellular metabolism, cellular physiological process, cellular process, cellular protein metabolism, glycoprotein biosynthesis, glycoprotein metabolism, macromolecule biosynthesis, macromolecule metabolism, metabolism, physiological process, primary meta…		TSPAN7,	202242_AT, 234245_AT, 234246_AT, 38408_AT, G4759235_3P_AT, HS.306495.0.A1_3P_AT, HS.306495.0.S1_3P_AT, HS.306495.0.S1_3P_X_AT, L10373_AT, MMUGDNA.15813.1.S1_AT, SNP_A-1511133, SNP_A-1516852, SNP_A-1655476, SNP_A-1702578, SNP_A-1709934, SNP_A-1805602, SNP_A-1812343, SNP_A-1823389, SNP_A-1831362, SNP_A-1836157, SNP_A-1841172, SNP_A-1853215, SNP_A-1854558, SNP_A-1875153, SNP_A-1877834, SNP_A-1907833…	,AA091920,AA192562,AA192563,AA210629,AA223984,AA224049,AA296762,AA306133,AA310910,AA319307,AA322362,AA322496,AA324221,AA324648,AA325538,AA325961,AA326612,AA348992,AA349102,AA349534,AA349535,AA349995,AA351952,AA361639,AA364990,AA365254,AA663971,AA678299,AA688362,AA703119,AA706039,AA719332,AA719571,AA757687,AA757808,AA922978,AB062057,AB102401,AB102402,AB102403,AB102404,AB102405,AB102406,AB102407,AB…
NM_005973	PAPILLARY RENAL CELL CARCINOMA (TRANSLOCATION-ASSOCIATED)				cellular component unknown,	biological process unknown,		PRCC,	208938_AT, 39149_AT, G13436211_3P_X_AT, SNP_A-1855688, SNP_A-1967570, SNP_A-2053330, SNP_A-2093510, SNP_A-2105535, SNP_A-2110546, SNP_A-2127283, SNP_A-2193262, SNP_A-2202202, X99720_RNA1_AT,	,AA001165,AA011271,AA011373,AA013457,AA013458,AA018106,AA018107,AA019398,AA019399,AA019918,AA019930,AA020762,AA021410,AA024769,AA024770,AA046997,AA047232,AA056146,AA127348,AA179797,AA214508,AA215321,AA219558,AA224417,AA224478,AA236238,AA236332,AA290615,AA291000,AA296392,AA300603,AA300824,AA310906,AA319332,AA321592,AA337241,AA350989,AA421955,AA421956,AA464170,AA464233,AA488180,AA488233,AA496425,AA…	molecular function unknown,
NM_005035	POLYMERASE (RNA) MITOCHONDRIAL (DNA DIRECTED)				cell, cytoplasm, intracellular, intracellular membrane-bound organelle, intracellular organelle, membrane-bound organelle, mitochondrion, organelle,	DNA metabolism, DNA replication, DNA replication, synthesis of RNA primer, DNA strand elongation, DNA-dependent DNA replication, biopolymer metabolism, cellular metabolism, cellular physiological process, cellular process, lagging strand elongation, macromolecule metabolism, metabolism, nucleobase, nucleoside, nucleotide and nucleic acid metabolism, physiological process, primary metabolism, tran…		POLRMT,	203782_S_AT, 203783_X_AT, 228616_AT, 40232_AT, 75311_AT, G4826925_3P_A_AT, HS.153880.0.S1_3P_A_AT, HS.153880.1.A1_3P_AT, HSPD18114_AT, MMUGDNA.1732.1.S1_AT, MMUGDNA.18595.1.S1_AT, SNP_A-1691210, SNP_A-1788377, SNP_A-1888910, SNP_A-1938297, U75370_AT,	,AA019990,AA019991,AA282308,AA282309,AA284736,AA316859,AA318636,AA360751,AA521239,AA548455,AA550774,AA565330,AA715050,AA772249,AA781282,AA813903,AB209920,AC004449,AI023790,AI074022,AI088056,AI279683,AI284331,AI287533,AI394276,AI473314,AI539005,AI633080,AI650323,AI654395,AI734982,AI743308,AI814194,AI814665,AI885007,AI909378,AI990462,AJ574443,AL044331,AU139536,AV686193,AV744479,AW002720,AW009435,AW…	DNA binding, DNA-directed RNA polymerase activity, binding, catalytic activity, nucleic acid binding, nucleotidyltransferase activity, transferase activity, transferase activity, transferring phosphorus-containing groups,
AK056814	HYPOTHETICAL PROTEIN FLJ32252							FLJ32252,	1557146_A_AT, HS2.250557.1.A1_3P_S_AT, MMUGDNA.27795.1.S1_AT,	,AI738934,AK056814,AW001179,AW205833,AW291498,AW292270,AW449828,BC068093,BC084558,BG180072,BG779973,BI008877,BI962746,BM141832,BM142127,BP396727,BP398804,BQ644848,BQ647471,BU851932,CK299178,CK903456,DA010465,DA012178,DA562040,DA564016,DA865320,DB329290,NM_182510,T03074,
NM_001914	CYTOCHROME B5 TYPE A (MICROSOMAL)				cell, cell fraction, cytoplasm, endoplasmic reticulum, integral to membrane, intracellular, intracellular membrane-bound organelle, intracellular organelle, intrinsic to membrane, membrane, membrane fraction, membrane-bound organelle, microsome, mitochondrion, organelle, vesicular fraction,	cellular metabolism, cellular physiological process, cellular process, electron transport, establishment of localization, generation of precursor metabolites and energy, localization, metabolism, physiological process, transport,		CYB5A,	207843_X_AT, 209366_X_AT, 215726_S_AT, 217021_AT, 38458_AT, 38459_G_AT, 38460_AT, 66325_AT, 76175_AT, G181226_3P_A_AT, G181226_3P_X_AT, HS.302116.0.S1_3P_AT, HS.83834.2.A1_3P_AT, HS.83834.2.A1_3P_A_AT, HS.83834.2.A1_3P_X_AT, M22976_AT, MMUGDNA.32205.1.S1_AT, MMUGDNA.32205.1.S1_S_AT, MMUGDNA.32205.1.S1_X_AT, SNP_A-1509526, SNP_A-1515476, SNP_A-1648298, SNP_A-1650703, SNP_A-1652030, SNP_A-1654284, …	,AA015762,AA015845,AA022871,AA022872,AA092083,AA151308,AA151309,AA203551,AA313161,AA339771,AA343338,AA345464,AA359674,AA370030,AA400330,AA400331,AA424178,AA424202,AA461104,AA461419,AA467853,AA467908,AA492566,AA513455,AA564159,AA576516,AA579461,AA641536,AA648755,AA654269,AA663996,AA704982,AA705750,AA706740,AA719630,AA740779,AA812554,AA865373,AA875899,AA938596,AA972781,AB209617,AI003553,AI003637,AI…	binding, carrier activity, catalytic activity, cation binding, cation transporter activity, cytochrome-c oxidase activity, heme-copper terminal oxidase activity, hydrogen ion transporter activity, ion binding, ion transporter activity, iron ion binding, metal ion binding, monovalent inorganic cation transporter activity, oxidoreductase activity, oxidoreductase activity, acting on heme group of do…
NR_002910	RNA, U71B SMALL NUCLEOLAR							RNU71B,	1568248_X_AT, HS2.381331.1.A1_3P_AT,	,NR_002910,Y11166,
NM_173852	KERATINOCYTE ASSOCIATED PROTEIN 2							KRTCAP2,	224885_S_AT, 233122_AT, 46289_AT, AA094921_AT, HS.288967.0.A1_3P_A_AT, HS.288967.1.A1_3P_AT, HS.288967.1.A1_3P_X_AT, HSPD3622_AT, HSPD3622_G_AT, MMUGDNA.21928.1.S1_AT, MMUGDNA.2440.1.S1_AT, RC_AA504479_AT,	,AA044232,AA044371,AA055051,AA055130,AA094921,AA101604,AA101605,AA210633,AA228934,AA252648,AA262932,AA299420,AA373508,AA405813,AA405814,AA417368,AA425185,AA476252,AA504479,AA504556,AA515190,AA523469,AA527348,AA532648,AA535747,AA568733,AA578642,AA586676,AA618357,AA643942,AA649075,AA722399,AA745462,AA746136,AA770508,AA771979,AA805252,AA812821,AA872357,AA889325,AA937835,AA991616,AI000773,AI004929,AI…
NR_002911	RNA, U71A SMALL NUCLEOLAR							RNU71A,	1565858_AT, 1565859_AT, HS2.397078.1.S1_3P_AT, MMUGDNA.28004.1.S1_AT,	,NR_002911,Y11165,
NM_024036	LEUCINE RICH REPEAT AND FIBRONECTIN TYPE III DOMAIN CONTAINING 4				cell, integral to membrane, intrinsic to membrane, membrane,			LRFN4,	219491_3P_AT, 219491_AT, 238092_AT, 54986_AT, 66104_R_AT, 80420_AT, 84160_AT, G13128987_3P_AT, G13128987_3P_S_AT, HS.148438.0.A1_3P_AT, MMUGDNA.1483.1.S1_AT, MMUGDNA.22384.1.S1_AT, RC_T03541_AT,	,AA160563,AA412373,AA527134,AA584337,AA587945,AA613546,AA705533,AA991462,AB209005,AI000878,AI015900,AI334836,AI356886,AI383513,AI418838,AI525101,AI739422,AI760811,AI760897,AI769837,AI807935,AI924571,AI956052,AI970817,AI992073,AL449636,AL528686,AL563226,AW003909,AW081072,AW243675,AW274912,AW294382,AW451621,AW627888,AW662992,AW780231,BC000207,BC007718,BC014040,BC015581,BC027475,BC071866,BC094813,BE…
NM_000421	KERATIN 10 (EPIDERMOLYTIC HYPERKERATOSIS; KERATOSIS PALMARIS ET PLANTARIS)		HSA01430:CELL COMMUNICATION,		cell, cytoskeleton, intermediate filament, intermediate filament cytoskeleton, intracellular, intracellular non-membrane-bound organelle, intracellular organelle, non-membrane-bound organelle, organelle,	biological process unknown, development, ectoderm development, epidermis development, tissue development,		KRT10,	207023_X_AT, 210633_X_AT, 213287_S_AT, 38610_S_AT, G4557696_3P_A_AT, J04029_S_AT, SNP_A-1661597, SNP_A-1706753, SNP_A-1735532, SNP_A-1739635, SNP_A-1741973, SNP_A-1782954, SNP_A-1852776, SNP_A-2151115, SNP_A-2156275, SNP_A-2178873, X14487_RNA1_S_AT,	,AA040341,AA040342,AA045470,AA079843,AA428454,AA452205,AA479113,AA479263,AA479882,AA482982,AA503345,AA627116,AA627996,AA676559,AA687593,AA722437,AA725016,AA778398,AA829638,AA884218,AA887604,AA913921,AA916231,AA916234,AI004817,AI076360,AI076688,AI084817,AI092040,AI097022,AI125832,AI131116,AI266165,AI272016,AI276886,AI283652,AI291946,AI355580,AI374977,AI421520,AI472091,AI718015,AI741043,AI804010,AI…	structural constituent of epidermis, structural molecule activity,
NM_017418	DELETED IN ESOPHAGEAL CANCER 1					cell proliferation, cellular physiological process, cellular process, negative regulation of biological process, negative regulation of cell proliferation, negative regulation of cellular physiological process, negative regulation of cellular process, negative regulation of physiological process, physiological process, regulation of biological process, regulation of cell proliferation, regulation…		DEC1,	220781_AT, 32162_R_AT, 53415_AT, 69693_AT, 74043_AT, 81559_AT, G8393249_3P_AT, MMUGDNA.15949.1.S1_AT, SNP_A-1507506, SNP_A-1507647, SNP_A-1511828, SNP_A-1512146, SNP_A-1512729, SNP_A-1512986, SNP_A-1513701, SNP_A-1514734, SNP_A-1514986, SNP_A-1515114, SNP_A-1516618, SNP_A-1519312, SNP_A-1646745, SNP_A-1647011, SNP_A-1647125, SNP_A-1647501, SNP_A-1648864, SNP_A-1651034, SNP_A-1652083, SNP_A-165536…	,AA354339,AB022761,AI240259,AI341473,AI365209,AI741936,AI802392,AI817548,AI989497,AK056153,AL714001,AW082110,BC030567,BC107103,BF585458,BM452178,BQ575832,BU685622,BX116042,CA436809,DA700014,DB210188,DB323642,DB348741,DN919871,H09707,NM_017418,R13193,R13987,R40050,T07522,
NM_000689	ALDEHYDE DEHYDROGENASE 1 FAMILY, MEMBER A1		HSA00830:RETINOL METABOLISM,		cell, cytoplasm, cytosol, intracellular,	alcohol metabolism, aldehyde metabolism, cellular metabolism, cellular physiological process, cellular process, metabolism, physiological process,		ALDH1A1,	212224_AT, 37015_AT, HS.76392.0.S1_3P_AT, M31994_AT, SNP_A-1508106, SNP_A-1510353, SNP_A-1516047, SNP_A-1518943, SNP_A-1643455, SNP_A-1681139, SNP_A-1681225, SNP_A-1681531, SNP_A-1681701, SNP_A-1704281, SNP_A-1710830, SNP_A-1712203, SNP_A-1725753, SNP_A-1734884, SNP_A-1742796, SNP_A-1742882, SNP_A-1743072, SNP_A-1758805, SNP_A-1782613, SNP_A-1796825, SNP_A-1823853, SNP_A-1829535, SNP_A-1845550, S…	,AA009474,AA009762,AA026202,AA037093,AA082508,AA101131,AA127429,AA127475,AA127476,AA129142,AA129143,AA146679,AA146680,AA305306,AA307608,AA314196,AA325083,AA366920,AA444371,AA444379,AA482239,AA482337,AA491742,AA502002,AA515000,AA523869,AA534769,AA581539,AA625911,AA664101,AA693930,AA714902,AA903116,AA911016,AA954716,AB209821,AF003341,AF150295,AI000394,AI017754,AI022879,AI033508,AI040307,AI041783,AI…	aldehyde dehydrogenase (NAD) activity, androgen binding, binding, catalytic activity, electron transporter activity, hormone binding, oxidoreductase activity, oxidoreductase activity, acting on the aldehyde or oxo group of donors, oxidoreductase activity, acting on the aldehyde or oxo group of donors, NAD or NADP as acceptor, retinal dehydrogenase activity, steroid binding, transporter activity,
NR_001290	PRADER-WILLI SYNDROME CHROMOSOME REGION 1							PWCR1,	232976_AT, HS.302021.0.S1_3P_AT, HS.302021.0.S1_3P_X_AT, MMUGDNA.35421.1.S1_AT,	,AF241255,AF250841,NR_001290,
NM_003779	UDP-GAL:BETAGLCNAC BETA 1,4- GALACTOSYLTRANSFERASE, POLYPEPTIDE 3		HSA00510:N-GLYCAN BIOSYNTHESIS, HSA00533:KERATAN SULFATE BIOSYNTHESIS,		Golgi apparatus, Golgi stack, cell, cytoplasm, integral to membrane, intracellular, intracellular membrane-bound organelle, intracellular organelle, intrinsic to membrane, membrane, membrane-bound organelle, organelle,	carbohydrate metabolism, macromolecule metabolism, metabolism, physiological process, primary metabolism,		B4GALT3,	210243_S_AT, 238312_S_AT, 39445_AT, 83744_AT, G3132897_3P_S_AT, HS.157267.1.A1_3P_AT, MMUGDNA.396.1.S1_AT, MMUGDNA.9296.1.S1_AT, RC_R28636_AT, SNP_A-2245671,	,AA055202,AA055203,AA194642,AA219640,AA219643,AA219689,AA219716,AA234701,AA317466,AA336425,AA337731,AA358706,AA406271,AA411386,AA424299,AA424578,AA424684,AA434286,AA451744,AA479088,AA479242,AA508097,AA524014,AA534779,AA554777,AA581956,AA632056,AA663236,AA704450,AA721091,AA722707,AA722930,AA723006,AA742564,AA743639,AA780073,AA805269,AA838435,AA864285,AA877629,AA887138,AA947292,AA961202,AA962574,AB…	N-acetyllactosamine synthase activity, UDP-galactosyltransferase activity, UDP-glycosyltransferase activity, beta-N-acetylglucosaminylglycopeptide beta-1,4-galactosyltransferase activity, binding, catalytic activity, cation binding, galactosyltransferase activity, ion binding, manganese ion binding, metal ion binding, transferase activity, transferase activity, transferring glycosyl groups, trans…
NM_002455	METAXIN 1				cell, cytoplasm, integral to membrane, intracellular, intracellular membrane-bound organelle, intracellular organelle, intrinsic to membrane, membrane, membrane-bound organelle, mitochondrion, organelle, outer membrane,	cellular physiological process, cellular process, establishment of localization, establishment of protein localization, localization, physiological process, protein localization, protein transport, transport,		MTX1,	210386_S_AT, 40625_F_AT, 40890_AT, G12804906_3P_A_AT, MMUGDNA.5552.1.S1_AT,	,AA203314,AA232724,AA236517,AA251828,AA251943,AA348554,AA352330,AA357606,AA358527,AA393374,AA421749,AA488808,AA489059,AA514240,AA614120,AA625794,AA628672,AA653259,AA670347,AA722540,AA743797,AA757280,AA773425,AA789255,AA807090,AA812878,AA813211,AA865100,AA916471,AA931953,AA972497,AA994231,AF023268,AI002237,AI015902,AI016913,AI017022,AI022144,AI033554,AI041887,AI087113,AI094605,AI168161,AI168643,AI…
NM_006432	NIEMANN-PICK DISEASE, TYPE C2							NPC2,	200701_AT, 39345_AT, G5453677_3P_AT, HSPD28581_AT, HSPD28581_G_AT, MMUGDNA.19377.1.S1_AT, SNP_A-1665211, SNP_A-1874360, SNP_A-1890494, SNP_A-1898644, SNP_A-1952120, SNP_A-2076587, SNP_A-2083883, SNP_A-2089110, SNP_A-2111126, SNP_A-2192686, SNP_A-2248659, SNP_A-2267736, SNP_A-2308203, SNP_A-4219121, SNP_A-4290287, X67698_AT,	,A18921,AA025797,AA025798,AA031690,AA031691,AA035536,AA039545,AA069692,AA069715,AA075008,AA075421,AA075422,AA081139,AA081278,AA130026,AA130027,AA149740,AA149910,AA156298,AA156678,AA156984,AA157483,AA169212,AA169685,AA181039,AA186648,AA187024,AA187073,AA187522,AA188372,AA229717,AA230074,AA281356,AA281403,AA283406,AA300201,AA301360,AA315748,AA316034,AA316517,AA317301,AA317429,AA317676,AA319344,AA32…
NM_005318	H1 HISTONE FAMILY, MEMBER 0				cell, chromatin, chromosome, intracellular, intracellular membrane-bound organelle, intracellular non-membrane-bound organelle, intracellular organelle, membrane-bound organelle, non-membrane-bound organelle, nucleosome, nucleus, obsolete cellular component, organelle, protein complex,	DNA metabolism, DNA packaging, biopolymer metabolism, cell organization and biogenesis, cellular metabolism, cellular physiological process, cellular process, chromatin assembly, chromatin assembly or disassembly, chromosome organization and biogenesis, chromosome organization and biogenesis (sensu Eukaryota), establishment and/or maintenance of chromatin architecture, macromolecule metabolism, m…		H1F0,	208886_AT, 33386_AT, 434_AT, 435_G_AT, G12652786_3P_AT, MMUGDNA.27915.1.S1_AT, RC_W69399_S_AT, SNP_A-1794525, SNP_A-2177519, X03473_AT,	,AA045489,AA058908,AA059484,AA126390,AA127567,AA171412,AA171832,AA206831,AA214079,AA305498,AA309107,AA314050,AA327095,AA337113,AA337189,AA378094,AA434137,AA477272,AA477273,AA489344,AA489401,AA515517,AA548030,AA593288,AA622098,AA627328,AA628732,AA653036,AA705420,AA865443,AA886320,AA984471,AA987357,AA988741,AA991191,AI078745,AI133666,AI184996,AI185884,AI245039,AI298564,AI300359,AI344857,AI498738,AI…	DNA binding, binding, nucleic acid binding,
NR_002437	RNA, U54 SMALL NUCLEAR							RNU54,		,NR_002437,X96653,
NR_001453	RNA, SMALL NUCLEOLAR							LOC85389,		,AA360661,DW461972,NR_001453,Y00371,
NM_182649	PROLIFERATING CELL NUCLEAR ANTIGEN		HSA04110:CELL CYCLE,		cell, delta-DNA polymerase cofactor complex, intracellular, intracellular membrane-bound organelle, intracellular organelle, membrane-bound organelle, nucleus, obsolete cellular component, organelle,	DNA metabolism, DNA repair, DNA replication, DNA-dependent DNA replication, biopolymer metabolism, cell communication, cell cycle, cell proliferation, cellular metabolism, cellular physiological process, cellular process, intracellular signaling cascade, macromolecule metabolism, metabolism, nucleobase, nucleoside, nucleotide and nucleic acid metabolism, phosphoinositide-mediated signaling, physi…		PCNA,	1824_S_AT, 1884_S_AT, 201202_AT, G4505640_3P_AT, J05614_AT, M15796_AT, MMUGDNA.865.1.S1_AT, SNP_A-1641862, SNP_A-1642160, SNP_A-1643745, SNP_A-1644005, SNP_A-1853496,	,AA024948,AA024991,AA029676,AA063528,AA102496,AA143387,AA147291,AA151916,AA156119,AA181832,AA186566,AA189019,AA189020,AA191268,AA191541,AA223727,AA223815,AA305477,AA305808,AA305857,AA307417,AA312077,AA313952,AA321569,AA332390,AA352730,AA352839,AA352976,AA353199,AA353584,AA355945,AA361459,AA361675,AA361890,AA393736,AA393794,AA393864,AA450264,AA450265,AA459660,AA459672,AA459794,AA523378,AA534300,AA…	DNA binding, DNA polymerase processivity factor activity, DNA-directed DNA polymerase activity, binding, catalytic activity, nucleic acid binding, nucleotidyltransferase activity, protein binding, transferase activity, transferase activity, transferring phosphorus-containing groups,	h_p53Pathway:p53 Signaling Pathway,
NM_001001	RIBOSOMAL PROTEIN L36A-LIKE		HSA03010:RIBOSOME,		cell, cytoplasm, intracellular, intracellular non-membrane-bound organelle, intracellular organelle, non-membrane-bound organelle, organelle, protein complex, ribonucleoprotein complex, ribosome,	biosynthesis, cellular biosynthesis, cellular macromolecule metabolism, cellular metabolism, cellular physiological process, cellular process, cellular protein metabolism, macromolecule biosynthesis, macromolecule metabolism, metabolism, physiological process, primary metabolism, protein biosynthesis, protein metabolism,		RPL36AL,	207585_S_AT, 39856_AT, G4506650_3P_A_AT, HSPD41_F_AT, M15661_AT, MMUGDNA.25864.1.S1_AT, SNP_A-1866967,	,AA070056,AA070828,AA074303,AA083874,AA091458,AA092246,AA099735,AA112888,AA146746,AA146747,AA147830,AA158110,AA158111,AA186678,AA191452,AA192651,AA192676,AA192987,AA196003,AA196119,AA211585,AA211640,AA224280,AA304119,AA308438,AA316417,AA317596,AA335917,AA339720,AA373881,AA385291,AA503189,AA506417,AA508651,AA526631,AA548552,AA564302,AA580408,AA580527,AA585159,AA602428,AA610321,AA614365,AA639261,AA…	structural constituent of ribosome, structural molecule activity,
NM_021107	MITOCHONDRIAL RIBOSOMAL PROTEIN S12				cell, cytoplasm, intracellular, intracellular membrane-bound organelle, intracellular non-membrane-bound organelle, intracellular organelle, membrane-bound organelle, membrane-enclosed lumen, mitochondrial lumen, mitochondrial matrix, mitochondrial ribosome, mitochondrion, non-membrane-bound organelle, organellar ribosome, organelle, organelle lumen, protein complex, ribonucleoprotein complex, ri…	biosynthesis, cellular biosynthesis, cellular macromolecule metabolism, cellular metabolism, cellular physiological process, cellular process, cellular protein metabolism, macromolecule biosynthesis, macromolecule metabolism, metabolism, physiological process, primary metabolism, protein biosynthesis, protein metabolism,		MRPS12,	204330_S_AT, 204331_S_AT, 210008_S_AT, 213840_S_AT, 33214_AT, 33215_G_AT, 33216_AT, G11056055_3P_A_AT, HS.9964.0.A1_3P_A_AT, HS.9964.1.S1_3P_A_AT, HS.9964.2.A1_3P_AT, MMUGDNA.21712.1.S1_AT, MMUGDNA.2560.1.S1_S_AT, RC_AA086057_S_AT, RC_AA257081_S_AT, SNP_A-2117207, SNP_A-2298177, SNP_A-4258653, Y11681_AT,	,AA004672,AA074428,AA086057,AA086145,AA115237,AA115358,AA148039,AA148040,AA158941,AA158942,AA159117,AA161214,AA256974,AA257081,AA300997,AA315964,AA316349,AA379276,AA379723,AA412376,AA456740,AA483273,AA494444,AA513737,AA523971,AA526164,AA565903,AA568553,AA569905,AA587905,AA602847,AA612835,AA716379,AA716415,AA725879,AA770435,AA773230,AA809554,AA868859,AA886696,AA911107,AA928306,AA989026,AF058761,AI…	binding, nucleic acid binding, structural constituent of ribosome, structural molecule activity,
NM_032937	CHROMOSOME 9 OPEN READING FRAME 37							C9orf37,	223390_AT, 49274_AT, 49282_G_AT, 49607_AT, 49610_G_AT, 63210_AT, G12006040_3P_AT, MMUGDNA.24243.1.S1_AT, RC_AA459686_AT,	,AA029563,AA029729,AA206796,AA206969,AA300320,AA309564,AA366215,AA459686,AA459807,AA496726,AA628538,AA643117,AA725094,AA847256,AA861976,AF267857,AI199385,AI209185,AI222150,AI268033,AI335060,AI345343,AI369804,AI436326,AI632262,AI651897,AI672234,AI692222,AI695581,AI698119,AI797747,AI809835,AI868902,AI910230,AI910262,AI910263,AI913662,AI934312,AI934324,AI951887,AI963942,AL037596,AL039733,AL134108,AL…
