# Supplementary material for: Proteomic and microRNA data clarifying the effects of telomere shortening on cancer cells
Source: Data Brief. 2014 Dec 18;2:48–51. doi: 10.1016/j.dib.2014.12.003 (PMC4459769; doi:10.1016/j.dib.2014.12.003)
Supplement: Supplementary file 4 — Supplementary Material [file mmc4.xls]

## Sheet: Sheet1
gene_assignment	GFoldChange(shortened telomeres vs. intact telomeres)
AF091236	-2.28319	ADP/ATP translocase mRNA
AF115510	2.01966	LRR FLI-I interacting protein 1 (LRRFIP1)
AF115510	2.71379	LRR FLI-I interacting protein 1 (LRRFIP1)
AF249277	-2.05122	cervical cancer suppressor-1
AK056814	-2.55694	cDNA FLJ32252 fis, clone PROST1000167, weakly similar to SYNAPSIN I
BC017996	-2.09509	similar to CG32736-PA, mRNA (cDNA clone IMAGE:4251653),
BC047037	-2.14402	clone IMAGE:5168377
CR595169	-2.52841	clone CS0DI040YA18 of Placenta Cot 25-normalized
ENST00000274606	-2.10217	synthetic Androgen human prostate library
ENST00000370731	2.12099
ENST00000370741	2.00913
NM_000170	2.45193	glycine dehydrogenase (decarboxylating) (GLDC),
NM_000421	4.40826	Homo sapiens keratin 15
NM_000527	2.05851	low density lipoprotein receptor (familial hypercholesterolemia) (LDLR)
NM_000689	3.58318	Homo sapiens aldehyde dehydrogenase 1 family, member A1 (ALDH1A1),
NM_000700	3.13282	annexin A1 (ANXA1)
NM_000791	2.23581	dihydrofolate reductase (DHFR),
NM_000791	2.26484	dihydrofolate reductase (DHFR),
NM_000849	2.22217	glutathione S-transferase M3 (brain) (GSTM3)
NM_000895	3.70738	Homo sapiens leukotriene A4 hydrolase (LTA4H),
NM_000972	-2.2713	ribosomal protein L7a (RPL7A)
NM_001001	2.46314	ribosomal protein L36a-like (RPL36AL)
NM_001002244	-2.09855	APC11 anaphase promoting complex subunit 11 homolog (yeast) (ANAPC11),
NM_001002244	-2.02909	APC11 anaphase promoting complex subunit 11 homolog (yeast) (ANAPC11),
NM_001007792	-4.24299	neurotrophic tyrosine kinase, receptor, type 1 (NTRK1)
NM_001008390	2.06331	Homo sapiens CGG triplet repeat binding protein 1 (CGGBP1)
NM_001009924	2.16864	chromosome 20 open reading frame 30 (C20orf30)
NM_001014443	-2.03352	ubiquitin specific peptidase 21 (USP21)
NM_001014764	-2.24002	Homo sapiens transmembrane protein 93 (TMEM93),
NM_001042371	-2.09266	hypothetical protein LOC283871 (LOC283871
NM_001188	-2.17267	BCL2-antagonist/killer 1 (BAK1			proapoptotic, mitochondrial related and interacts with P53
NM_001327	2.84067	Homo sapiens cancer/testis antigen 1B (CTAG1B)
NM_001355	-3.28615	D-dopachrome tautomerase (DDT)
NM_001384	-2.01659	DPH2 homolog (S. cerevisiae) (DPH2
NM_001425	-2.008	epithelial membrane protein 3 (EMP3)
NM_001551	2.78757	immunoglobulin (CD79A) binding protein 1 (IGBP1)
NM_001569	-2.01838	interleukin-1 receptor-associated kinase 1 (IRAK1)
NM_001711	-2.04194	biglycan (BGN)
NM_001878	-3.10566	cellular retinoic acid binding protein 2 (CRABP2
NM_001914	2.29654	cytochrome b5 type A (microsomal) (CYB5A)
NM_002197	2.01492	aconitase 1, soluble (ACO1),
NM_002273	-4.1015	keratin 8 (KRT8
NM_002386	-4.48146	melanocortin 1 receptor (alpha melanocyte stimulating hormone receptor) (MC1R
NM_002386	-2.04693	melanocortin 1 receptor (alpha melanocyte stimulating hormone receptor) (MC1R
NM_002406	-2.33824	mannosyl (alpha-1,3-)-glycoprotein beta-1,2-N-acetylglucosaminyltransferase (MGAT1)
NM_002455	-2.02547	metaxin 1 (MTX1),			helps regulate mitochondrial morphology
NM_002949	-2.61788	mitochondrial ribosomal protein L12 (MRPL12)
NM_003131	-2.07619	serum response factor (c-fos serum response element-binding transcription factor) (SRF
NM_003254	-6.90514	Homo sapiens TIMP metallopeptidase inhibitor 1 (TIMP1)
NM_003255	2.09316	Homo sapiens TIMP metallopeptidase inhibitor 1 (TIMP1)
NM_003461	-2.18278	zyxin (ZYX), transcript variant 1
NM_003521	3.1548	sapiens histone cluster 1, H2bm (HIST1H2BM)
NM_003731	-2.01165	Sjogren syndrome nuclear autoantigen 1 (SSNA1
NM_003779	-3.13866	UDP-Gal:betaGlcNAc beta 1,4- galactosyltransferase, polypeptide 3 (B4GALT3
NM_003818	2.22465	CDP-diacylglycerol synthase (phosphatidate cytidylyltransferase) 2 (CDS2
NM_004265	2.53608	fatty acid desaturase 2 (FADS2),
NM_004335	-17.9346	bone marrow stromal cell antigen 2 (BST2)
NM_004373	-2.1102	cytochrome c oxidase subunit VIa polypeptide 1 (COX6A1
NM_004373	-2.1024	cytochrome c oxidase subunit VIa polypeptide 1 (COX6A1
NM_004387	-2.87617	NK2 transcription factor related
NM_004462	6.4102	Homo sapiens farnesyl-diphosphate farnesyltransferase 1 (FDFT1), mRNA
NM_004528	-2.81138	microsomal glutathione S-transferase 3
NM_004541	-2.09262	NADH dehydrogenase (ubiquinone)- mitondrial
NM_004563	2.56195	phosphoenolpyruvate carboxykinase 2 (mitochondrial) (PCK2)
NM_004615	2.55137	tetraspanin 7 (TSPAN7
NM_004704	-2.03994	RRP9, small subunit (SSU) processome component
NM_004772	2.64884	chromosome 5 open reading frame 13 (C5orf13
NM_004870	-2.2391	mannose-P-dolichol utilization defect 1 (MPDU1
NM_005035	-2.05322	polymerase (RNA) mitochondrial (DNA directed) (POLRMT)
NM_005063	2.20775	stearoyl-CoA desaturase (delta-9-desaturase) (SCD
NM_005165	3.77765	Homo sapiens aldolase C, fructose-bisphosphate (ALDOC),
NM_005175	-2.05102	ATP synthase, H+ transporting, mitochondrial F0 complex, subunit C1 (subunit 9) (ATP5G1)
NM_005233	2.05164	EPH receptor A3 (EPHA3)			ephrin receptor subfamily of the
NM_005234	-2.30734	nuclear receptor subfamily 2, group F, member 6 (NR2F6
NM_005318	2.50243	H1 histone family, member 0 (H1F0
NM_005337	2.15047	NCK-associated protein 1-like (NCKAP1L
NM_005620	-2.15176	S100 calcium binding protein A11 (S100A11)
NM_005698	-2.25076	secretory carrier membrane protein 3 (SCAMP3)
NM_005782	-2.04513	BAK1
NM_005896	2.11434	isocitrate dehydrogenase 1 (NADP+)
NM_005953	-2.65192	metallothionein 2A (MT2A			when upregulated promotes survival
NM_005973	-2.09712	papillary renal cell carcinoma (translocation-associated) (PRCC
NM_006472	4.23185	Homo sapiens thioredoxin interacting protein (TXNIP),
